# Supplementary material for: Rice pseudomolecule-anchored cross-species DNA sequence alignments indicate regional genomic variation in expressed sequence conservation
Source: BMC Genomics. 2007 Aug 20;8:283. doi: 10.1186/1471-2164-8-283 (PMC2041955; doi:10.1186/1471-2164-8-283)
Supplement: Additional file 7 — Lists moving window (MW) scores used to produce Figures 3, 4 and Additional file 4. [file 1471-2164-8-283-S7.xls]

## Sheet: MWs-%alignment
		% alignment/MW
Order	Pm MW	Lp_MF	Zm_MF	Zm_TA	Hv_TA	Gm_TA	At_TA		Monocot mean rank
1	1_1	70	82	86	87	23	15		81.25
2	1_2	70	82	86	87	23	14		81.25
3	1_3	70	82	86	87	22	14		81.25
4	1_4	71	82	86	87	22	14		81.5
5	1_5	70	82	86	87	21	13		81.25
6	1_6	71	82	86	87	20	13		81.5
7	1_7	72	82	86	87	21	13		81.75
8	1_8	72	83	86	87	21	13		82
9	1_9	72	83	86	87	21	13		82
10	1_10	72	82	86	87	21	13		81.75
11	1_11	72	81	85	87	21	13		81.25
12	1_12	72	81	85	87	21	13		81.25
13	1_13	72	82	85	87	21	13		81.5
14	1_14	72	82	85	87	21	13		81.5
15	1_15	72	83	86	87	21	13		82
16	1_16	73	84	87	87	21	13		82.75
17	1_17	72	85	87	87	21	13		82.75
18	1_18	72	85	87	87	22	13		82.75
19	1_19	72	85	87	87	21	12		82.75
20	1_20	72	85	87	87	21	12		82.75
21	1_21	72	85	87	87	21	12		82.75
22	1_22	72	84	86	87	21	11		82.25
23	1_23	72	84	86	86	20	11		82
24	1_24	71	83	85	85	20	11		81
25	1_25	71	83	85	84	20	11		80.75
26	1_26	71	83	85	84	19	12		80.75
27	1_27	72	83	85	84	19	12		81
28	1_28	72	83	85	84	19	12		81
29	1_29	72	83	85	84	19	12		81
30	1_30	73	83	85	84	19	12		81.25
31	1_31	73	83	85	84	19	12		81.25
32	1_32	73	83	85	84	19	11		81.25
33	1_33	73	83	85	84	18	10		81.25
34	1_34	74	83	85	84	18	10		81.5
35	1_35	75	83	85	84	19	10		81.75
36	1_36	76	84	85	85	19	10		82.5
37	1_37	76	84	85	85	19	9		82.5
38	1_38	77	85	86	86	19	9		83.5
39	1_39	77	85	86	86	19	9		83.5
40	1_40	77	84	85	86	19	8		83
41	1_41	77	84	85	86	19	7		83
42	1_42	77	83	84	85	19	7		82.25
43	1_43	77	83	84	85	18	6		82.25
44	1_44	77	83	84	86	17	6		82.5
45	1_45	78	83	83	86	17	6		82.5
46	1_46	78	84	84	86	17	6		83
47	1_47	79	84	83	87	17	6		83.25
48	1_48	80	84	84	88	18	6		84
49	1_49	79	84	84	88	19	6		83.75
50	1_50	79	84	84	88	20	6		83.75
51	1_51	78	84	84	88	20	6		83.5
52	1_52	78	84	84	88	21	6		83.5
53	1_53	78	84	84	88	22	6		83.5
54	1_54	78	84	84	88	22	6		83.5
55	1_55	78	84	84	88	22	7		83.5
56	1_56	78	84	84	87	23	7		83.25
57	1_57	77	84	84	87	23	7		83
58	1_58	77	84	84	87	22	7		83
59	1_59	77	84	84	87	23	7		83
60	1_60	77	84	84	87	24	8		83
61	1_61	77	84	84	87	24	8		83
62	1_62	77	84	84	87	24	8		83
63	1_63	77	83	84	87	24	8		82.75
64	1_64	77	83	84	87	24	8		82.75
65	1_65	77	83	84	87	24	9		82.75
66	1_66	77	83	84	87	24	9		82.75
67	1_67	77	83	84	87	24	9		82.75
68	1_68	78	84	85	88	24	9		83.75
69	1_69	77	83	84	87	24	9		82.75
70	1_70	77	83	84	87	24	9		82.75
71	1_71	76	83	84	86	24	9		82.25
72	1_72	75	83	84	86	25	10		82
73	1_73	75	83	84	86	25	10		82
74	1_74	75	83	84	86	26	11		82
75	1_75	75	82	83	86	26	11		81.5
76	1_76	75	83	83	86	27	12		81.75
77	1_77	74	83	83	86	28	12		81.5
78	1_78	74	82	82	85	28	13		80.75
79	1_79	74	82	82	85	29	14		80.75
80	1_80	73	81	82	84	28	13		80
81	1_81	72	81	82	84	29	14		79.75
82	1_82	72	81	82	84	29	14		79.75
83	1_83	72	81	82	83	29	14		79.5
84	1_84	72	81	82	82	29	14		79.25
85	1_85	72	81	82	82	30	14		79.25
86	1_86	72	81	82	81	29	13		79
87	1_87	71	80	81	80	29	13		78
88	1_88	72	80	81	80	30	14		78.25
89	1_89	71	79	80	79	29	14		77.25
90	1_90	71	79	79	79	29	14		77
91	1_91	72	79	79	79	29	14		77.25
92	1_92	72	79	78	78	29	14		76.75
93	1_93	73	80	79	79	30	15		77.75
94	1_94	74	81	79	80	30	15		78.5
95	1_95	75	82	80	81	31	16		79.5
96	1_96	76	82	80	82	31	16		80
97	1_97	77	83	81	83	32	17		81
98	1_98	77	83	82	83	33	18		81.25
99	1_99	78	84	83	84	33	18		82.25
100	1_100	78	84	83	84	33	18		82.25
101	1_101	78	84	83	84	32	17		82.25
102	1_102	79	84	83	84	32	17		82.5
103	1_103	79	84	83	84	33	18		82.5
104	1_104	79	84	83	84	33	18		82.5
105	1_105	79	84	82	83	33	18		82
106	1_106	79	84	82	83	33	18		82
107	1_107	79	83	82	83	32	18		81.75
108	1_108	78	82	82	83	32	18		81.25
109	1_109	79	82	82	82	32	18		81.25
110	1_110	79	83	82	82	32	18		81.5
111	1_111	78	83	82	82	32	18		81.25
112	1_112	78	84	83	83	32	18		82
113	1_113	77	83	82	82	32	18		81
114	1_114	76	83	82	82	31	18		80.75
115	1_115	76	83	82	82	31	17		80.75
116	1_116	75	83	82	82	31	17		80.5
117	1_117	75	82	82	82	31	17		80.25
118	1_118	76	82	82	82	31	17		80.5
119	1_119	76	82	82	82	31	17		80.5
120	1_120	76	82	82	82	32	18		80.5
121	1_121	75	81	81	81	32	18		79.5
122	1_122	75	81	81	81	32	18		79.5
123	1_123	74	80	80	81	32	18		78.75
124	1_124	74	80	80	81	32	18		78.75
125	1_125	74	79	79	81	32	18		78.25
126	1_126	73	78	78	80	32	17		77.25
127	1_127	72	77	77	79	32	17		76.25
128	1_128	71	76	76	78	31	17		75.25
129	1_129	71	75	75	77	31	17		74.5
130	1_130	70	74	74	76	31	17		73.5
131	1_131	69	73	73	75	31	17		72.5
132	1_132	69	73	73	75	30	18		72.5
133	1_133	69	72	73	75	30	18		72.25
134	1_134	69	71	73	75	30	18		72
135	1_135	68	70	72	75	29	19		71.25
136	1_136	68	69	72	74	28	19		70.75
137	1_137	67	68	71	73	27	19		69.75
138	1_138	66	68	71	73	27	19		69.5
139	1_139	65	68	71	73	27	19		69.25
140	1_140	64	69	72	73	27	19		69.5
141	1_141	63	68	71	72	27	19		68.5
142	1_142	64	69	72	73	27	20		69.5
143	1_143	64	68	71	73	27	20		69
144	1_144	64	67	71	73	28	20		68.75
145	1_145	64	67	71	73	28	20		68.75
146	1_146	64	67	71	73	29	20		68.75
147	1_147	64	67	72	73	30	20		69
148	1_148	64	67	72	73	30	21		69
149	1_149	64	67	72	73	29	22		69
150	1_150	63	67	72	73	28	22		68.75
151	1_151	64	66	72	73	28	22		68.75
152	1_152	64	66	72	73	27	22		68.75
153	1_153	64	66	72	73	26	22		68.75
154	1_154	64	66	72	73	25	22		68.75
155	1_155	64	66	72	73	24	21		68.75
156	1_156	63	65	72	74	23	21		68.5
157	1_157	64	65	72	73	22	21		68.5
158	1_158	64	65	72	73	22	21		68.5
159	1_159	64	65	72	73	21	21		68.5
160	1_160	64	65	72	73	21	20		68.5
161	1_161	64	65	72	73	21	20		68.5
162	1_162	64	65	72	73	22	21		68.5
163	1_163	64	66	72	73	22	21		68.75
164	1_164	63	65	71	72	22	21		67.75
165	1_165	63	65	71	72	22	21		67.75
166	1_166	62	65	71	72	22	21		67.5
167	1_167	61	64	71	72	23	21		67
168	1_168	60	63	70	71	23	21		66
169	1_169	60	63	70	71	23	21		66
170	1_170	60	63	70	70	23	21		65.75
171	1_171	60	63	70	71	23	21		66
172	1_172	60	63	70	71	23	20		66
173	1_173	60	62	69	71	23	20		65.5
174	1_174	60	61	68	71	22	19		65
175	1_175	60	62	69	71	22	19		65.5
176	1_176	59	62	68	71	21	18		65
177	1_177	59	62	67	71	20	18		64.75
178	1_178	59	63	68	72	20	17		65.5
179	1_179	59	63	67	72	19	16		65.25
180	1_180	60	64	67	73	19	17		66
181	1_181	60	64	67	73	19	17		66
182	1_182	60	64	67	73	20	18		66
183	1_183	60	64	67	74	20	18		66.25
184	1_184	60	64	67	75	21	19		66.5
185	1_185	59	64	67	75	20	19		66.25
186	1_186	58	64	67	76	20	19		66.25
187	1_187	58	65	68	77	20	19		67
188	1_188	58	65	68	77	20	18		67
189	1_189	58	65	69	78	20	18		67.5
190	1_190	57	64	69	77	20	18		66.75
191	1_191	57	64	69	77	19	17		66.75
192	1_192	56	64	70	78	20	18		67
193	1_193	56	64	70	78	19	17		67
194	1_194	55	64	71	78	20	18		67
195	1_195	55	64	71	78	19	17		67
196	1_196	54	64	72	78	19	17		67
197	1_197	54	64	72	78	18	17		67
198	1_198	55	65	72	78	18	17		67.5
199	1_199	55	65	72	78	18	18		67.5
200	1_200	54	64	71	77	18	18		66.5
201	1_201	53	64	71	77	19	19		66.25
202	1_202	53	64	71	77	20	19		66.25
203	1_203	53	64	71	77	20	19		66.25
204	1_204	53	63	71	77	21	19		66
205	1_205	54	63	72	78	21	19		66.75
206	1_206	53	63	71	77	21	19		66
207	1_207	53	64	71	77	21	19		66.25
208	1_208	54	65	70	77	22	19		66.5
209	1_209	54	64	70	78	22	19		66.5
210	1_210	54	64	70	78	22	19		66.5
211	1_211	54	65	71	78	22	19		67
212	1_212	54	65	71	78	22	19		67
213	1_213	55	66	72	79	23	20		68
214	1_214	56	66	72	79	23	21		68.25
215	1_215	56	66	72	79	23	21		68.25
216	1_216	57	66	72	79	23	21		68.5
217	1_217	58	67	72	79	23	22		69
218	1_218	58	67	72	79	23	22		69
219	1_219	58	67	72	79	24	23		69
220	1_220	58	67	72	79	24	22		69
221	1_221	58	68	73	80	24	22		69.75
222	1_222	58	69	74	80	24	22		70.25
223	1_223	58	70	75	81	25	22		71
224	1_224	59	71	76	82	26	22		72
225	1_225	60	72	77	83	27	23		73
226	1_226	61	72	77	84	27	23		73.5
227	1_227	62	73	78	85	27	23		74.5
228	1_228	63	74	79	86	27	23		75.5
229	1_229	63	75	80	87	27	23		76.25
230	1_230	64	76	81	88	27	23		77.25
231	1_231	65	77	82	89	27	23		78.25
232	1_232	65	77	82	89	27	22		78.25
233	1_233	65	78	82	89	27	22		78.5
234	1_234	65	78	82	89	27	22		78.5
235	1_235	66	79	83	89	28	22		79.25
236	1_236	66	80	83	90	28	23		79.75
237	1_237	67	81	84	91	28	23		80.75
238	1_238	68	81	84	91	29	23		81
239	1_239	69	81	84	91	29	23		81.25
240	1_240	70	81	84	91	29	23		81.5
241	1_241	71	82	85	92	29	23		82.5
242	1_242	71	82	85	92	29	22		82.5
243	1_243	71	83	86	91	29	22		82.75
244	1_244	70	84	86	91	28	22		82.75
245	1_245	70	84	87	91	28	22		83
246	1_246	70	84	87	90	27	22		82.75
247	1_247	70	84	87	90	26	22		82.75
248	1_248	70	84	87	90	26	21		82.75
249	1_249	70	84	87	90	26	20		82.75
250	1_250	71	84	87	90	26	20		83
251	1_251	71	85	87	90	27	21		83.25
252	1_252	71	85	86	89	27	21		82.75
253	1_253	71	85	85	89	27	21		82.5
254	1_254	71	85	85	89	28	21		82.5
255	1_255	71	85	85	89	29	21		82.5
256	1_256	72	86	85	89	30	22		83
257	1_257	72	86	85	90	31	22		83.25
258	1_258	71	85	85	89	31	22		82.5
259	1_259	70	84	85	88	31	22		81.75
260	1_260	70	84	85	88	31	23		81.75
261	1_261	70	84	85	88	31	23		81.75
262	1_262	70	84	85	88	30	22		81.75
263	1_263	70	83	85	88	31	22		81.5
264	1_264	70	84	86	89	32	22		82.25
265	1_265	70	84	86	89	32	21		82.25
266	1_266	70	84	86	89	32	21		82.25
267	1_267	71	85	86	89	32	22		82.75
268	1_268	72	86	87	90	33	23		83.75
269	1_269	73	87	88	91	34	23		84.75
270	1_270	72	87	88	92	34	23		84.75
271	1_271	73	87	88	91	34	23		84.75
272	1_272	74	87	88	91	34	24		85
273	1_273	73	87	88	91	34	24		84.75
274	1_274	73	88	89	91	34	24		85.25
275	1_275	73	88	88	90	34	24		84.75
276	1_276	73	88	89	90	34	24		85
277	1_277	74	88	90	90	35	24		85.5
278	1_278	73	88	90	89	35	24		85
279	1_279	73	88	91	89	35	25		85.25
280	1_280	73	88	91	89	35	24		85.25
281	1_281	73	87	90	89	34	23		84.75
282	1_282	73	87	90	89	34	23		84.75
283	1_283	72	87	89	89	34	23		84.25
284	1_284	72	87	89	89	34	23		84.25
285	1_285	73	87	89	89	34	23		84.5
286	1_286	74	87	89	89	35	23		84.75
287	1_287	75	87	89	89	36	24		85
288	1_288	75	87	89	88	35	24		84.75
289	1_289	76	88	89	88	35	24		85.25
290	1_290	77	89	90	89	35	24		86.25
291	1_291	77	89	90	89	35	24		86.25
292	1_292	78	89	90	89	34	23		86.5
293	1_293	78	89	90	89	34	23		86.5
294	1_294	79	89	90	89	33	22		86.75
295	1_295	79	89	90	89	33	22		86.75
296	1_296	80	90	90	89	34	23		87.25
297	1_297	80	89	89	89	35	22		86.75
298	1_298	80	89	89	89	34	21		86.75
299	1_299	79	88	89	89	34	20		86.25
300	1_300	80	89	90	90	34	20		87.25
301	1_301	81	89	90	90	33	19		87.5
302	1_302	81	89	90	90	32	19		87.5
303	1_303	81	88	90	90	31	18		87.25
304	1_304	80	89	90	90	30	18		87.25
305	1_305	80	89	90	90	30	18		87.25
306	1_306	81	89	91	91	31	18		88
307	1_307	81	89	91	91	32	19		88
308	1_308	81	89	92	91	31	19		88.25
309	1_309	81	90	92	91	32	19		88.5
310	1_310	81	90	92	91	32	19		88.5
311	1_311	82	90	92	91	32	19		88.75
312	1_312	82	90	92	91	32	19		88.75
313	1_313	82	90	92	91	31	18		88.75
314	1_314	82	90	92	91	32	17		88.75
315	1_315	82	89	92	91	32	17		88.5
316	1_316	82	89	92	91	32	17		88.5
317	1_317	81	89	92	90	32	16		88
318	1_318	81	89	92	90	31	16		88
319	1_319	81	89	92	90	30	15		88
320	1_320	81	89	91	90	29	15		87.75
321	1_321	81	88	90	89	29	15		87
322	1_322	81	88	90	89	29	15		87
323	1_323	82	88	90	89	28	15		87.25
324	1_324	82	87	89	89	27	15		86.75
325	1_325	82	87	89	89	26	14		86.75
326	1_326	82	88	89	89	26	14		87
327	1_327	82	88	89	89	26	14		87
328	1_328	82	88	89	89	26	14		87
329	1_329	83	87	89	89	27	15		87
330	1_330	83	87	89	88	27	15		86.75
331	1_331	82	87	89	88	27	15		86.5
332	1_332	82	87	89	88	28	15		86.5
333	1_333	82	87	89	88	29	15		86.5
334	1_334	81	88	89	87	29	16		86.25
335	1_335	80	87	89	86	28	15		85.5
336	1_336	80	87	89	86	28	14		85.5
337	1_337	80	87	89	86	28	15		85.5
338	1_338	79	86	88	86	27	15		84.75
339	1_339	79	86	88	86	27	15		84.75
340	1_340	79	85	87	85	27	15		84
341	1_341	78	85	86	84	27	15		83.25
342	1_342	78	85	85	83	27	15		82.75
343	1_343	78	85	85	84	27	15		83
344	1_344	78	85	85	84	27	15		83
345	1_345	78	85	85	84	27	15		83
346	1_346	78	85	85	85	27	15		83.25
347	1_347	78	85	85	85	27	15		83.25
348	1_348	78	84	84	84	26	15		82.5
349	1_349	79	84	84	83	26	15		82.5
350	1_350	79	84	84	82	26	15		82.25
351	1_351	79	84	84	82	26	14		82.25
352	1_352	78	84	85	83	26	14		82.5
353	1_353	78	84	86	82	26	14		82.5
354	1_354	78	84	86	82	25	14		82.5
355	1_355	78	84	86	81	24	14		82.25
356	1_356	77	84	86	81	23	14		82
357	1_357	76	84	86	81	22	14		81.75
358	1_358	77	85	86	82	22	14		82.5
359	1_359	77	86	86	83	22	14		83
360	1_360	77	86	86	83	22	14		83
361	1_361	77	86	86	83	22	14		83
362	1_362	77	86	86	83	22	14		83
363	1_363	76	87	86	83	22	14		83
364	1_364	77	87	86	83	22	15		83.25
365	1_365	77	87	86	83	23	16		83.25
366	1_366	78	87	86	83	23	16		83.5
367	1_367	78	87	86	83	22	15		83.5
368	1_368	78	87	86	83	21	14		83.5
369	1_369	78	87	86	83	20	14		83.5
370	1_370	78	87	86	83	20	14		83.5
371	1_371	78	87	86	84	20	14		83.75
372	1_372	78	87	86	84	19	13		83.75
373	1_373	79	88	87	84	19	14		84.5
374	1_374	78	88	87	84	19	15		84.25
375	1_375	78	88	88	85	20	16		84.75
376	1_376	79	88	88	85	21	16		85
377	1_377	79	88	88	85	21	16		85
378	1_378	80	88	88	86	21	16		85.5
379	1_379	79	88	88	85	21	15		85
380	1_380	79	88	87	84	21	15		84.5
381	1_381	79	88	88	84	22	15		84.75
382	1_382	79	88	88	84	22	15		84.75
383	1_383	80	88	89	84	23	16		85.25
384	1_384	80	88	89	84	23	16		85.25
385	1_385	80	88	89	84	23	16		85.25
386	1_386	79	87	89	84	22	16		84.75
387	1_387	79	87	89	84	21	15		84.75
388	1_388	79	87	89	85	21	15		85
389	1_389	79	87	88	84	21	15		84.5
390	1_390	78	87	88	84	21	16		84.25
391	1_391	77	87	88	84	21	16		84
392	1_392	77	86	88	84	22	17		83.75
393	1_393	77	86	88	84	23	18		83.75
394	1_394	77	86	88	84	23	18		83.75
395	1_395	76	86	88	84	23	18		83.5
396	1_396	75	86	88	84	22	17		83.25
397	1_397	75	87	89	83	21	17		83.5
398	1_398	75	86	89	83	21	17		83.25
399	1_399	76	86	88	82	21	17		83
400	1_400	76	86	88	82	21	17		83
401	1_401	76	86	87	82	21	17		82.75
402	1_402	76	86	87	82	22	18		82.75
403	1_403	75	86	86	81	23	18		82
404	1_404	76	86	86	81	24	19		82.25
405	1_405	75	86	86	81	24	19		82
406	1_406	74	86	86	81	23	19		81.75
407	1_407	74	86	86	81	23	18		81.75
408	1_408	73	86	86	81	23	18		81.5
409	1_409	73	86	86	81	22	18		81.5
410	1_410	73	86	86	81	22	18		81.5
411	1_411	72	86	86	81	22	19		81.25
412	1_412	72	86	86	81	22	19		81.25
413	1_413	72	85	85	80	22	19		80.5
414	1_414	71	85	84	79	21	19		79.75
415	1_415	70	85	83	78	21	19		79
416	1_416	69	85	82	78	21	19		78.5
417	1_417	69	85	82	79	22	19		78.75
418	1_418	68	85	82	79	22	20		78.5
419	1_419	68	85	82	79	22	20		78.5
420	1_420	67	85	83	79	22	20		78.5
421	1_421	68	86	84	80	23	21		79.5
422	1_422	67	86	84	80	23	21		79.25
423	1_423	67	85	84	80	23	21		79
424	1_424	67	86	85	80	24	21		79.5
425	1_425	67	86	85	80	24	21		79.5
426	1_426	66	86	86	80	25	21		79.5
427	1_427	65	86	86	80	25	21		79.25
428	1_428	65	86	86	80	25	21		79.25
429	1_429	65	86	86	80	25	20		79.25
430	1_430	64	85	86	81	25	20		79
431	1_431	65	85	86	81	25	20		79.25
432	1_432	64	84	85	80	24	20		78.25
433	1_433	63	84	85	80	23	20		78
434	1_434	64	84	85	81	23	19		78.5
435	1_435	65	84	85	82	23	19		79
436	1_436	65	84	85	82	23	19		79
437	1_437	65	84	85	82	23	18		79
438	1_438	66	85	86	81	23	18		79.5
439	1_439	66	84	86	80	23	18		79
440	1_440	65	84	86	80	23	18		78.75
441	1_441	66	84	87	81	23	18		79.5
442	1_442	65	84	88	82	24	19		79.75
443	1_443	65	84	88	82	24	19		79.75
444	1_444	65	84	88	82	24	19		79.75
445	1_445	65	84	88	82	25	19		79.75
446	1_446	65	84	88	82	25	19		79.75
447	1_447	65	84	88	82	25	19		79.75
448	1_448	65	85	89	83	25	19		80.5
449	1_449	65	85	89	84	26	20		80.75
450	1_450	65	85	89	85	26	21		81
451	1_451	65	85	89	85	26	22		81
452	1_452	66	84	89	84	26	22		80.75
453	1_453	66	83	89	85	26	22		80.75
454	1_454	66	83	89	85	27	22		80.75
455	1_455	66	83	89	86	28	22		81
456	1_456	67	83	89	86	28	21		81.25
457	1_457	67	83	89	86	29	22		81.25
458	1_458	66	83	89	86	29	22		81
459	1_459	66	83	89	86	29	22		81
460	1_460	66	83	89	86	29	22		81
461	1_461	66	83	89	86	30	23		81
462	1_462	66	83	89	86	30	23		81
463	1_463	67	83	89	86	30	23		81.25
464	1_464	67	83	89	86	30	23		81.25
465	1_465	67	83	89	86	30	22		81.25
466	1_466	67	83	89	86	30	22		81.25
467	1_467	66	82	88	85	30	22		80.25
468	1_468	65	82	88	85	30	22		80
469	1_469	65	82	88	85	30	23		80
470	1_470	66	82	88	85	31	24		80.25
471	1_471	66	82	88	85	31	24		80.25
472	1_472	66	82	88	85	31	24		80.25
473	1_473	66	82	88	85	31	23		80.25
474	1_474	67	82	88	85	31	22		80.5
475	1_475	67	82	88	85	31	22		80.5
476	1_476	66	82	88	85	30	22		80.25
477	1_477	66	82	88	85	29	23		80.25
478	1_478	65	82	88	85	29	23		80
479	1_479	65	81	88	85	29	23		79.75
480	1_480	65	80	88	86	29	23		79.75
481	1_481	66	81	88	86	29	23		80.25
482	1_482	66	81	88	86	28	22		80.25
483	1_483	65	81	88	86	27	21		80
484	1_484	64	80	88	85	26	20		79.25
485	1_485	63	80	88	85	27	20		79
486	1_486	64	81	88	84	27	20		79.25
487	1_487	64	81	88	84	27	20		79.25
488	1_488	63	81	88	84	27	21		79
489	1_489	62	81	89	85	27	21		79.25
490	1_490	63	80	89	85	27	20		79.25
491	1_491	64	80	89	85	27	20		79.5
492	1_492	64	81	89	85	26	19		79.75
493	1_493	63	81	89	85	26	18		79.5
494	1_494	63	81	89	85	27	19		79.5
495	1_495	63	80	89	84	28	19		79
496	1_496	64	80	89	84	28	19		79.25
497	1_497	64	80	89	85	29	19		79.5
498	1_498	64	80	89	85	29	19		79.5
499	1_499	64	80	89	85	29	19		79.5
500	1_500	63	79	88	84	29	19		78.5
501	1_501	63	79	89	84	29	19		78.75
502	1_502	62	79	89	84	29	18		78.5
503	1_503	62	79	90	85	28	18		79
504	1_504	62	79	90	85	28	18		79
505	1_505	63	79	90	85	29	19		79.25
506	1_506	64	78	90	85	29	19		79.25
507	1_507	64	78	90	85	29	20		79.25
508	1_508	65	78	90	85	29	20		79.5
509	1_509	65	78	90	85	30	21		79.5
510	1_510	65	78	90	85	30	21		79.5
511	1_511	65	78	90	85	30	20		79.5
512	1_512	65	78	90	85	30	20		79.5
513	1_513	64	78	90	85	30	20		79.25
514	1_514	64	77	90	85	30	20		79
515	1_515	64	78	91	86	30	20		79.75
516	1_516	65	78	92	86	30	20		80.25
517	1_517	66	78	92	86	29	20		80.5
518	1_518	67	78	92	85	29	19		80.5
519	1_519	66	77	92	85	30	19		80
520	1_520	67	77	92	85	30	19		80.25
521	1_521	67	77	92	85	30	19		80.25
522	1_522	68	77	92	85	30	20		80.5
523	1_523	68	78	92	85	30	20		80.75
524	1_524	68	78	92	84	29	20		80.5
525	1_525	68	78	92	83	29	20		80.25
526	1_526	69	78	92	83	28	20		80.5
527	1_527	70	78	92	83	29	20		80.75
528	1_528	70	78	92	83	30	20		80.75
529	1_529	70	79	92	83	29	21		81
530	1_530	71	80	92	83	30	22		81.5
531	1_531	70	80	92	83	31	23		81.25
532	1_532	70	81	93	84	32	23		82
533	1_533	71	81	93	84	32	24		82.25
534	1_534	71	80	93	84	33	24		82
535	1_535	70	81	93	83	33	24		81.75
536	1_536	70	81	93	83	34	25		81.75
537	1_537	70	81	93	83	34	25		81.75
538	1_538	69	81	93	84	35	26		81.75
539	1_539	69	82	93	85	36	27		82.25
540	1_540	69	82	93	86	36	27		82.5
541	1_541	68	82	93	85	36	27		82
542	1_542	69	82	93	84	35	26		82
543	1_543	69	82	93	84	36	27		82
544	1_544	69	82	93	84	37	28		82
545	1_545	69	82	93	84	37	29		82
546	1_546	69	82	93	84	37	29		82
547	1_547	69	82	93	84	38	30		82
548	1_548	69	82	93	84	38	30		82
549	1_549	69	82	93	84	38	30		82
550	1_550	68	82	93	83	39	29		81.5
551	1_551	67	82	93	83	38	28		81.25
552	1_552	66	83	92	83	38	28		81
553	1_553	66	84	92	83	39	29		81.25
554	1_554	66	83	92	82	38	29		80.75
555	1_555	66	83	92	82	38	30		80.75
556	1_556	66	83	92	82	38	30		80.75
557	1_557	67	83	92	82	38	30		81
558	1_558	68	83	92	82	38	30		81.25
559	1_559	69	83	92	82	38	30		81.5
560	1_560	69	83	92	82	37	29		81.5
561	1_561	69	83	92	82	36	28		81.5
562	1_562	68	83	91	82	37	29		81
563	1_563	68	83	91	82	37	30		81
564	1_564	67	83	91	81	36	29		80.5
565	1_565	67	83	91	81	35	30		80.5
566	1_566	67	83	91	81	35	31		80.5
567	1_567	68	84	92	82	35	31		81.5
568	1_568	69	84	91	82	36	31		81.5
569	1_569	69	84	91	81	37	31		81.25
570	1_570	69	84	91	81	36	31		81.25
571	1_571	68	84	91	81	36	31		81
572	1_572	67	84	91	81	36	31		80.75
573	1_573	67	84	91	81	36	32		80.75
574	1_574	67	84	91	81	36	32		80.75
575	1_575	67	84	91	81	35	31		80.75
576	1_576	68	84	91	81	35	31		81
577	1_577	68	84	91	81	36	31		81
578	1_578	69	84	90	80	36	31		80.75
579	1_579	70	85	90	80	36	31		81.25
580	1_580	70	86	91	80	36	31		81.75
581	1_581	70	86	91	80	35	31		81.75
582	1_582	69	85	91	80	36	31		81.25
583	1_583	70	85	91	80	37	32		81.5
584	1_584	70	85	90	81	37	32		81.5
585	1_585	71	85	90	81	36	32		81.75
586	1_586	71	85	90	82	36	32		82
587	1_587	71	85	90	82	36	32		82
588	1_588	72	85	90	82	36	31		82.25
589	1_589	73	85	90	82	36	31		82.5
590	1_590	73	86	89	82	36	31		82.5
591	1_591	73	86	88	81	36	31		82
592	1_592	72	85	88	81	37	32		81.5
593	1_593	73	85	88	81	36	32		81.75
594	1_594	73	85	88	80	35	31		81.5
595	1_595	73	86	88	81	34	31		82
596	1_596	72	85	88	80	34	31		81.25
597	1_597	71	84	87	80	33	31		80.5
598	1_598	71	85	87	80	33	31		80.75
599	1_599	71	86	88	81	34	31		81.5
600	1_600	72	87	89	82	34	31		82.5
601	1_601	72	87	89	82	34	31		82.5
602	1_602	73	87	89	82	33	31		82.75
603	1_603	73	88	89	81	33	31		82.75
604	1_604	73	88	89	81	33	31		82.75
605	1_605	73	88	89	81	32	31		82.75
606	1_606	72	88	88	80	33	31		82
607	1_607	72	88	88	80	33	30		82
608	1_608	72	88	87	79	33	30		81.5
609	1_609	71	88	86	78	32	29		80.75
610	1_610	71	88	86	78	32	29		80.75
611	1_611	72	88	86	78	33	30		81
612	1_612	72	88	86	78	33	30		81
613	1_613	73	89	86	78	34	30		81.5
614	1_614	74	90	87	79	34	30		82.5
615	1_615	75	89	87	79	35	30		82.5
616	1_616	75	88	86	79	35	30		82
617	1_617	74	87	86	78	35	30		81.25
618	1_618	74	87	86	79	35	30		81.5
619	1_619	75	88	86	79	35	30		82
620	1_620	75	88	86	79	36	30		82
621	1_621	75	88	86	79	35	29		82
622	1_622	75	88	86	79	35	28		82
623	1_623	74	87	86	79	36	29		81.5
624	1_624	73	86	85	79	36	29		80.75
625	1_625	73	86	85	80	36	29		81
626	1_626	73	86	85	80	37	30		81
627	1_627	73	86	85	80	37	31		81
628	1_628	73	86	85	80	36	31		81
629	1_629	73	86	85	80	37	30		81
630	1_630	72	85	85	80	36	29		80.5
631	1_631	73	85	85	80	35	28		80.75
632	1_632	74	85	85	80	35	28		81
633	1_633	73	85	85	80	36	27		80.75
634	1_634	72	86	85	80	36	27		80.75
635	1_635	72	86	85	81	37	28		81
636	1_636	72	86	85	81	36	28		81
637	1_637	71	86	85	81	37	28		80.75
638	1_638	72	86	85	81	37	28		81
639	1_639	72	86	85	81	36	27		81
640	1_640	73	87	86	81	36	27		81.75
641	1_641	74	87	86	82	36	27		82.25
642	1_642	74	87	86	83	36	27		82.5
643	1_643	74	87	86	83	35	26		82.5
644	1_644	74	87	86	83	34	25		82.5
645	1_645	74	86	85	82	33	24		81.75
646	1_646	73	85	84	81	33	24		80.75
647	1_647	73	85	84	81	33	24		80.75
648	1_648	72	85	84	81	33	25		80.5
649	1_649	71	85	84	81	32	24		80.25
650	1_650	72	85	84	82	32	25		80.75
651	1_651	73	85	84	82	33	25		81
652	1_652	74	85	85	83	33	25		81.75
653	1_653	73	84	85	83	32	24		81.25
654	1_654	72	85	85	84	32	24		81.5
655	1_655	72	85	85	84	31	23		81.5
656	1_656	71	85	85	84	31	23		81.25
657	1_657	71	85	85	84	30	22		81.25
658	1_658	71	85	85	84	30	22		81.25
659	1_659	70	84	85	84	31	23		80.75
660	1_660	70	84	85	84	32	24		80.75
661	1_661	70	84	85	84	32	24		80.75
662	1_662	71	84	86	84	31	23		81.25
663	1_663	71	84	86	84	30	22		81.25
664	1_664	72	84	86	85	31	22		81.75
665	1_665	71	84	86	85	32	22		81.5
666	1_666	71	84	86	85	33	22		81.5
667	1_667	71	84	86	85	33	22		81.5
668	1_668	71	84	87	85	33	23		81.75
669	1_669	70	83	86	85	32	22		81
670	1_670	70	83	86	85	33	22		81
671	1_671	71	83	86	85	34	22		81.25
672	1_672	71	83	86	85	35	22		81.25
673	1_673	71	83	86	84	35	21		81
674	1_674	70	82	85	83	35	21		80
675	1_675	70	81	85	83	35	22		79.75
676	1_676	70	81	85	83	35	22		79.75
677	1_677	70	81	85	83	34	21		79.75
678	1_678	70	81	86	84	34	21		80.25
679	1_679	70	81	86	85	35	22		80.5
680	1_680	69	81	86	85	36	23		80.25
681	1_681	68	80	85	84	36	23		79.25
682	1_682	69	81	85	84	36	24		79.75
683	1_683	69	81	84	84	35	23		79.5
684	1_684	70	82	84	84	35	23		80
685	1_685	70	82	84	84	35	23		80
686	1_686	69	81	84	84	35	23		79.5
687	1_687	68	81	84	84	35	23		79.25
688	1_688	67	80	83	84	35	23		78.5
689	1_689	66	80	83	84	35	23		78.25
690	1_690	66	79	84	84	35	23		78.25
691	1_691	66	79	85	85	35	23		78.75
692	1_692	66	79	84	84	34	22		78.25
693	1_693	66	78	84	84	35	23		78
694	1_694	66	77	84	85	35	23		78
695	1_695	66	77	84	85	35	23		78
696	1_696	67	78	84	86	36	24		78.75
697	1_697	68	78	85	86	36	24		79.25
698	1_698	67	77	84	85	36	24		78.25
699	1_699	67	77	84	85	35	24		78.25
700	1_700	67	77	84	85	35	24		78.25
701	1_701	67	76	84	84	35	24		77.75
702	1_702	67	76	84	84	36	24		77.75
703	1_703	68	76	84	85	36	24		78.25
704	1_704	68	75	84	85	35	23		78
705	1_705	68	75	84	85	36	23		78
706	1_706	69	75	84	85	35	23		78.25
707	1_707	69	74	83	84	34	23		77.5
708	1_708	69	73	83	84	34	23		77.25
709	1_709	70	73	84	85	35	23		78
710	1_710	69	73	84	85	35	23		77.75
711	1_711	69	73	84	85	34	22		77.75
712	1_712	70	73	84	85	34	22		78
713	1_713	70	73	85	86	33	22		78.5
714	1_714	69	73	85	86	33	22		78.25
715	1_715	68	74	85	86	32	22		78.25
716	1_716	68	74	85	86	32	22		78.25
717	1_717	68	75	84	86	32	22		78.25
718	1_718	68	74	83	86	32	22		77.75
719	1_719	68	74	83	86	31	22		77.75
720	1_720	67	73	82	85	30	22		76.75
721	1_721	66	73	82	85	30	22		76.5
722	1_722	66	73	82	85	31	23		76.5
723	1_723	67	74	82	85	30	22		77
724	1_724	68	75	83	86	30	23		78
725	1_725	68	75	83	86	31	24		78
726	1_726	68	75	83	86	31	24		78
727	1_727	68	74	83	86	30	23		77.75
728	1_728	68	74	83	86	30	23		77.75
729	1_729	68	74	83	85	29	23		77.5
730	1_730	69	75	83	85	29	23		78
731	1_731	69	75	83	85	29	23		78
732	1_732	69	75	83	85	28	23		78
733	1_733	70	74	83	85	27	23		78
734	1_734	71	73	83	85	26	23		78
735	1_735	72	73	83	85	25	22		78.25
736	1_736	72	72	83	85	25	21		78
737	1_737	73	71	83	85	24	21		78
738	1_738	73	70	83	85	23	20		77.75
739	1_739	72	70	83	84	23	20		77.25
740	1_740	72	69	83	84	24	21		77
741	1_741	71	68	82	83	24	21		76
742	1_742	71	68	82	82	24	21		75.75
743	1_743	71	67	81	82	24	21		75.25
744	1_744	72	67	81	82	24	21		75.5
745	1_745	72	68	82	83	24	21		76.25
746	1_746	72	69	83	84	24	21		77
747	1_747	71	69	83	84	24	20		76.75
748	1_748	72	69	83	84	24	19		77
749	1_749	72	69	83	84	24	19		77
750	1_750	72	69	83	84	24	18		77
751	1_751	71	69	83	84	23	18		76.75
752	1_752	70	68	82	83	23	18		75.75
753	1_753	70	68	81	82	23	18		75.25
754	1_754	71	68	81	82	23	18		75.5
755	1_755	70	68	81	81	23	18		75
756	1_756	71	68	81	81	23	18		75.25
757	1_757	70	67	80	80	23	18		74.25
758	1_758	69	66	80	80	23	18		73.75
759	1_759	69	67	80	80	22	17		74
760	1_760	69	67	80	80	21	16		74
761	1_761	69	67	80	80	21	16		74
762	1_762	68	67	80	80	21	16		73.75
763	1_763	68	67	79	79	21	16		73.25
764	1_764	67	67	79	79	20	16		73
765	1_765	68	67	79	79	19	16		73.25
766	1_766	67	67	78	78	18	15		72.5
767	1_767	67	67	78	77	18	15		72.25
768	1_768	67	67	78	77	17	14		72.25
769	1_769	67	68	79	78	18	14		73
770	1_770	66	68	79	78	17	13		72.75
771	1_771	65	68	79	78	17	13		72.5
772	1_772	66	68	79	78	17	14		72.75
773	1_773	65	68	79	79	17	14		72.75
774	1_774	66	69	80	80	18	15		73.75
775	1_775	66	70	80	80	19	15		74
776	1_776	65	69	80	79	19	15		73.25
777	1_777	64	69	80	79	19	15		73
778	1_778	64	69	80	79	20	15		73
779	1_779	64	69	80	79	19	14		73
780	1_780	65	69	80	78	18	13		73
781	1_781	66	69	81	79	18	13		73.75
782	1_782	66	68	81	79	17	12		73.5
783	1_783	66	68	82	79	17	12		73.75
784	1_784	66	68	83	79	17	12		74
785	1_785	66	68	83	79	18	12		74
786	1_786	67	69	83	79	18	13		74.5
787	1_787	68	68	82	78	18	13		74
788	1_788	68	68	83	78	18	14		74.25
789	1_789	69	68	83	78	18	14		74.5
790	1_790	69	69	83	78	18	14		74.75
791	1_791	69	69	83	78	18	14		74.75
792	1_792	69	70	84	79	18	14		75.5
793	1_793	69	71	84	79	18	14		75.75
794	1_794	68	72	84	79	18	14		75.75
795	1_795	68	71	83	78	18	14		75
796	1_796	67	71	83	78	18	14		74.75
797	1_797	66	71	82	78	18	14		74.25
798	1_798	66	72	83	79	18	14		75
799	1_799	66	72	83	79	18	14		75
800	1_800	66	72	83	79	18	14		75
801	1_801	65	72	83	80	19	14		75
802	1_802	65	72	83	80	19	15		75
803	1_803	65	72	83	79	20	16		74.75
804	1_804	64	73	83	79	21	16		74.75
805	1_805	64	72	82	78	20	15		74
806	1_806	63	73	83	78	20	15		74.25
807	1_807	63	73	84	79	20	15		74.75
808	1_808	62	74	85	79	20	15		75
809	1_809	62	74	85	79	19	15		75
810	1_810	62	73	85	79	19	15		74.75
811	1_811	61	72	84	78	19	15		73.75
812	1_812	60	72	84	78	19	15		73.5
813	1_813	60	72	84	78	19	15		73.5
814	1_814	60	71	83	78	19	15		73
815	1_815	60	71	83	78	19	15		73
816	1_816	60	72	84	78	19	15		73.5
817	1_817	61	72	85	78	19	15		74
818	1_818	60	73	86	78	20	15		74.25
819	1_819	60	73	86	78	20	15		74.25
820	1_820	60	74	87	79	20	15		75
821	1_821	61	74	87	79	20	15		75.25
822	1_822	61	74	87	79	20	14		75.25
823	1_823	60	74	87	79	20	14		75
824	1_824	59	73	87	79	20	13		74.5
825	1_825	59	73	87	79	19	12		74.5
826	1_826	58	73	87	79	18	11		74.25
827	1_827	57	74	87	79	18	11		74.25
828	1_828	57	73	87	79	19	11		74
829	1_829	56	72	87	80	19	11		73.75
830	1_830	56	71	86	80	19	11		73.25
831	1_831	55	71	86	80	19	11		73
832	1_832	55	71	86	80	19	11		73
833	1_833	54	72	85	79	19	11		72.5
834	1_834	54	73	84	79	19	11		72.5
835	1_835	54	73	84	79	19	11		72.5
836	1_836	54	74	84	79	19	11		72.75
837	1_837	54	75	84	79	19	11		73
838	1_838	53	75	84	79	19	11		72.75
839	1_839	54	75	84	80	19	12		73.25
840	1_840	54	75	83	80	18	11		73
841	1_841	55	76	84	81	18	11		74
842	1_842	55	76	84	82	18	11		74.25
843	1_843	55	76	84	82	18	11		74.25
844	1_844	55	76	84	82	18	11		74.25
845	1_845	54	76	84	82	18	11		74
846	1_846	55	76	83	82	19	11		74
847	1_847	55	76	83	81	18	11		73.75
848	1_848	55	76	83	81	18	11		73.75
849	1_849	55	75	82	80	18	11		73
850	1_850	55	74	81	79	17	11		72.25
851	1_851	56	74	81	79	18	12		72.5
852	1_852	57	75	82	80	19	12		73.5
853	1_853	58	76	83	81	19	12		74.5
854	1_854	57	76	83	80	19	12		74
855	1_855	57	75	83	81	19	13		74
856	1_856	56	75	83	81	19	13		73.75
857	1_857	57	76	84	82	20	13		74.75
858	1_858	58	77	84	82	20	13		75.25
859	1_859	58	77	83	82	20	13		75
860	1_860	57	77	82	81	20	13		74.25
861	1_861	56	76	82	81	20	13		73.75
862	1_862	57	76	82	81	20	13		74
863	1_863	57	76	83	82	21	13		74.5
864	1_864	58	76	83	82	22	14		74.75
865	1_865	58	76	83	82	23	14		74.75
866	1_866	59	76	84	83	23	15		75.5
867	1_867	59	76	84	84	23	15		75.75
868	1_868	58	75	83	83	23	15		74.75
869	1_869	58	74	82	82	22	15		74
870	1_870	59	74	81	81	22	15		73.75
871	1_871	59	74	81	80	22	15		73.5
872	1_872	59	74	81	80	21	15		73.5
873	1_873	59	73	80	79	21	15		72.75
874	1_874	59	73	80	78	20	14		72.5
875	1_875	58	73	80	77	19	13		72
876	1_876	59	74	80	78	19	13		72.75
877	1_877	59	74	80	78	19	13		72.75
878	1_878	59	74	80	78	18	13		72.75
879	1_879	59	73	79	77	18	13		72
880	1_880	59	73	79	78	18	13		72.25
881	1_881	59	74	79	78	18	13		72.5
882	1_882	58	74	78	77	18	13		71.75
883	1_883	58	74	78	77	18	13		71.75
884	1_884	58	74	78	77	18	13		71.75
885	1_885	58	74	78	77	18	13		71.75
886	1_886	57	74	78	77	18	13		71.5
887	1_887	57	75	79	78	19	14		72.25
888	1_888	57	76	79	78	20	13		72.5
889	1_889	56	76	79	78	20	14		72.25
890	1_890	56	76	79	78	21	14		72.25
891	1_891	56	75	79	78	21	14		72
892	1_892	57	75	79	78	22	15		72.25
893	1_893	57	75	79	78	22	14		72.25
894	1_894	58	75	79	78	22	14		72.5
895	1_895	59	75	80	79	22	14		73.25
896	1_896	60	75	80	79	21	13		73.5
897	1_897	60	75	80	78	21	13		73.25
898	1_898	60	74	79	77	21	13		72.5
899	1_899	59	73	78	76	21	13		71.5
900	1_900	58	73	78	76	21	13		71.25
901	1_901	58	74	78	75	20	13		71.25
902	1_902	58	74	78	74	19	12		71
903	1_903	58	74	78	75	18	11		71.25
904	1_904	59	74	78	75	17	11		71.5
905	1_905	59	75	79	76	17	11		72.25
906	1_906	60	75	79	77	17	11		72.75
907	1_907	60	76	79	77	18	12		73
908	1_908	61	76	79	78	18	13		73.5
909	1_909	61	76	79	78	19	14		73.5
910	1_910	61	77	79	77	19	14		73.5
911	1_911	62	78	80	78	19	14		74.5
912	1_912	63	78	80	78	19	14		74.75
913	1_913	62	77	79	77	19	14		73.75
914	1_914	63	78	80	77	20	14		74.5
915	1_915	64	78	80	77	20	14		74.75
916	1_916	64	78	80	77	20	15		74.75
917	1_917	64	78	80	78	20	15		75
918	1_918	65	78	80	78	19	15		75.25
919	1_919	65	78	80	78	19	15		75.25
920	1_920	66	78	80	78	20	16		75.5
921	1_921	66	78	79	78	20	16		75.25
922	1_922	66	78	79	78	20	17		75.25
923	1_923	67	78	79	78	20	17		75.5
924	1_924	68	79	79	78	21	17		76
925	1_925	67	78	78	77	21	17		75
926	1_926	67	77	77	76	21	17		74.25
927	1_927	68	77	77	76	22	18		74.5
928	1_928	67	78	77	76	21	18		74.5
929	1_929	67	79	77	76	21	18		74.75
930	1_930	66	80	78	76	21	18		75
931	1_931	67	80	78	76	21	19		75.25
932	1_932	66	79	77	75	21	19		74.25
933	1_933	67	79	78	76	21	20		75
934	1_934	67	79	79	76	21	20		75.25
935	1_935	66	79	79	76	21	21		75
936	1_936	66	79	79	76	21	21		75
937	1_937	65	79	79	76	22	21		74.75
938	1_938	66	80	79	76	22	21		75.25
939	1_939	65	80	79	76	22	20		75
940	1_940	65	81	80	76	22	20		75.5
941	1_941	65	81	80	76	22	20		75.5
942	1_942	65	81	80	76	22	20		75.5
943	1_943	65	82	81	76	23	21		76
944	1_944	65	82	81	76	23	21		76
945	1_945	65	82	81	76	24	21		76
946	1_946	64	82	82	76	23	21		76
947	1_947	64	82	82	77	23	21		76.25
948	1_948	63	82	82	77	24	22		76
949	1_949	64	83	83	78	24	22		77
950	1_950	64	84	84	79	24	22		77.75
951	1_951	63	84	83	78	23	21		77
952	1_952	62	84	83	78	22	21		76.75
953	1_953	61	84	83	77	22	21		76.25
954	1_954	62	84	83	78	23	22		76.75
955	1_955	62	85	83	77	23	21		76.75
956	1_956	62	85	83	77	24	22		76.75
957	1_957	62	85	83	77	23	23		76.75
958	1_958	62	85	83	77	23	23		76.75
959	1_959	63	85	84	77	23	23		77.25
960	1_960	64	85	85	78	23	23		78
961	1_961	65	86	85	78	23	23		78.5
962	1_962	65	86	85	78	24	23		78.5
963	1_963	64	86	85	78	23	23		78.25
964	1_964	63	85	85	78	23	23		77.75
965	1_965	63	85	85	78	22	22		77.75
966	1_966	63	85	85	78	22	21		77.75
967	1_967	62	85	85	78	22	21		77.5
968	1_968	63	85	86	79	22	21		78.25
969	1_969	64	86	87	80	23	21		79.25
970	1_970	64	86	88	81	23	21		79.75
971	1_971	65	86	88	82	22	21		80.25
972	1_972	64	85	87	81	22	20		79.25
973	1_973	65	86	88	81	22	20		80
974	1_974	65	85	87	82	22	20		79.75
975	1_975	66	84	87	83	22	20		80
976	1_976	66	83	86	83	22	20		79.5
977	1_977	67	82	86	83	22	20		79.5
978	1_978	67	81	85	83	22	20		79
979	1_979	66	81	85	83	22	20		78.75
980	1_980	66	81	85	82	22	20		78.5
981	1_981	66	81	85	82	22	20		78.5
982	1_982	67	82	86	83	22	20		79.5
983	1_983	67	82	86	82	22	20		79.25
984	1_984	67	81	85	82	22	20		78.75
985	1_985	67	81	85	82	22	20		78.75
986	1_986	68	81	85	82	22	19		79
987	1_987	67	81	85	82	22	19		78.75
988	1_988	68	80	84	82	21	19		78.5
989	1_989	69	80	84	82	21	18		78.75
990	1_990	69	80	84	82	21	19		78.75
991	1_991	69	81	84	82	21	19		79
992	1_992	69	80	83	82	20	18		78.5
993	1_993	68	79	82	81	19	18		77.5
994	1_994	67	78	81	80	19	18		76.5
995	1_995	67	79	81	80	19	18		76.75
996	1_996	67	79	81	80	19	18		76.75
997	1_997	68	80	82	81	19	18		77.75
998	1_998	69	81	83	82	20	19		78.75
999	1_999	70	82	84	83	20	20		79.75
1000	1_1000	71	81	83	82	20	20		79.25
1001	1_1001	72	81	83	83	20	20		79.75
1002	1_1002	72	80	82	83	20	20		79.25
1003	1_1003	71	79	81	82	20	20		78.25
1004	1_1004	71	79	81	81	20	20		78
1005	1_1005	71	79	81	81	20	20		78
1006	1_1006	70	78	81	81	20	20		77.5
1007	1_1007	70	78	81	81	19	19		77.5
1008	1_1008	70	78	81	81	19	18		77.5
1009	1_1009	70	78	81	81	18	17		77.5
1010	1_1010	71	78	81	82	18	18		78
1011	1_1011	71	77	80	82	18	18		77.5
1012	1_1012	71	77	80	82	19	19		77.5
1013	1_1013	71	78	80	82	19	19		77.75
1014	1_1014	71	78	80	82	18	19		77.75
1015	1_1015	71	78	80	82	19	20		77.75
1016	1_1016	71	78	80	82	20	20		77.75
1017	1_1017	71	78	80	82	21	21		77.75
1018	1_1018	71	78	80	82	22	22		77.75
1019	1_1019	71	77	80	82	22	22		77.5
1020	1_1020	71	77	80	82	22	21		77.5
1021	1_1021	71	77	81	82	22	21		77.75
1022	1_1022	70	76	81	82	21	20		77.25
1023	1_1023	69	76	81	82	22	20		77
1024	1_1024	68	76	81	82	22	21		76.75
1025	1_1025	69	76	82	83	22	21		77.5
1026	1_1026	70	76	83	84	22	21		78.25
1027	1_1027	69	76	83	84	21	21		78
1028	1_1028	70	76	83	84	21	22		78.25
1029	1_1029	70	75	82	84	21	22		77.75
1030	1_1030	71	75	82	84	21	22		78
1031	1_1031	70	75	81	83	21	21		77.25
1032	1_1032	71	75	81	83	21	21		77.5
1033	1_1033	70	74	81	83	22	20		77
1034	1_1034	70	74	81	83	23	20		77
1035	1_1035	71	74	81	83	24	20		77.25
1036	1_1036	71	74	81	83	24	20		77.25
1037	1_1037	71	73	80	82	23	20		76.5
1038	1_1038	71	73	80	82	23	20		76.5
1039	1_1039	72	73	80	82	23	20		76.75
1040	1_1040	72	73	80	81	23	20		76.5
1041	1_1041	72	73	80	81	23	21		76.5
1042	1_1042	72	73	80	81	23	21		76.5
1043	1_1043	72	73	80	81	22	20		76.5
1044	1_1044	71	73	80	80	22	20		76
1045	1_1045	72	73	80	80	22	21		76.25
1046	1_1046	72	73	80	80	23	22		76.25
1047	1_1047	72	72	79	79	23	22		75.5
1048	1_1048	72	72	79	79	22	21		75.5
1049	1_1049	71	71	78	79	22	21		74.75
1050	1_1050	71	71	78	79	22	21		74.75
1051	1_1051	72	70	79	80	23	21		75.25
1052	1_1052	73	70	79	80	23	22		75.5
1053	1_1053	74	70	79	81	24	23		76
1054	1_1054	74	70	79	81	23	22		76
1055	1_1055	75	70	79	82	24	23		76.5
1056	1_1056	76	70	79	82	23	22		76.75
1057	1_1057	76	70	79	82	24	22		76.75
1058	1_1058	75	70	79	82	24	22		76.5
1059	1_1059	75	70	79	82	24	22		76.5
1060	1_1060	75	70	79	82	24	22		76.5
1061	1_1061	75	70	79	81	24	22		76.25
1062	1_1062	75	70	79	81	23	22		76.25
1063	1_1063	76	70	79	81	24	22		76.5
1064	1_1064	77	71	79	81	24	21		77
1065	1_1065	77	71	79	81	25	21		77
1066	1_1066	77	71	79	81	25	21		77
1067	1_1067	78	71	79	81	25	21		77.25
1068	1_1068	77	72	79	80	25	21		77
1069	1_1069	77	72	79	80	25	22		77
1070	1_1070	77	72	79	80	25	22		77
1071	1_1071	77	72	79	80	26	22		77
1072	1_1072	78	73	80	81	27	22		78
1073	1_1073	78	73	80	82	28	22		78.25
1074	1_1074	78	74	81	82	28	22		78.75
1075	1_1075	78	75	81	82	29	23		79
1076	1_1076	78	76	82	82	30	23		79.5
1077	1_1077	78	77	82	82	30	23		79.75
1078	1_1078	78	78	83	82	30	23		80.25
1079	1_1079	79	79	84	83	30	23		81.25
1080	1_1080	79	79	84	84	30	23		81.5
1081	1_1081	79	79	84	84	30	23		81.5
1082	1_1082	79	79	84	84	30	23		81.5
1083	1_1083	79	79	84	85	30	23		81.75
1084	1_1084	79	80	85	85	30	23		82.25
1085	1_1085	78	80	85	85	29	23		82
1086	1_1086	77	80	85	85	29	23		81.75
1087	1_1087	78	80	85	85	29	23		82
1088	1_1088	78	81	86	85	30	24		82.5
1089	1_1089	77	81	86	85	30	24		82.25
1090	1_1090	77	81	86	85	29	23		82.25
1091	1_1091	76	81	86	85	30	24		82
1092	1_1092	75	82	87	84	30	24		82
1093	1_1093	76	83	88	85	31	24		83
1094	1_1094	76	84	89	86	31	25		83.75
1095	1_1095	76	84	89	86	31	25		83.75
1096	1_1096	76	84	89	86	31	25		83.75
1097	1_1097	76	84	89	86	31	25		83.75
1098	1_1098	76	84	89	86	31	24		83.75
1099	1_1099	76	83	89	85	31	23		83.25
1100	1_1100	76	84	90	86	31	23		84
1101	1_1101	76	84	90	86	32	23		84
1102	1_1102	75	85	91	87	32	23		84.5
1103	1_1103	76	86	92	88	33	23		85.5
1104	1_1104	76	86	92	89	34	23		85.75
1105	1_1105	75	85	91	88	34	23		84.75
1106	1_1106	75	85	90	88	34	23		84.5
1107	1_1107	75	85	90	88	34	23		84.5
1108	1_1108	75	85	90	88	34	23		84.5
1109	1_1109	75	85	90	88	34	23		84.5
1110	1_1110	75	85	90	88	34	22		84.5
1111	1_1111	75	86	91	88	35	23		85
1112	1_1112	75	86	91	88	34	22		85
1113	1_1113	76	86	92	89	34	22		85.75
1114	1_1114	76	86	91	89	34	22		85.5
1115	1_1115	75	86	91	89	34	22		85.25
1116	1_1116	75	86	91	89	34	22		85.25
1117	1_1117	74	86	91	89	33	21		85
1118	1_1118	74	86	91	89	33	21		85
1119	1_1119	74	87	91	89	33	21		85.25
1120	1_1120	74	87	91	89	32	22		85.25
1121	1_1121	73	87	91	89	32	22		85
1122	1_1122	74	88	91	89	33	23		85.5
1123	1_1123	75	88	91	89	33	24		85.75
1124	1_1124	76	88	91	89	33	24		86
1125	1_1125	75	88	90	88	33	24		85.25
1126	1_1126	74	88	89	88	33	24		84.75
1127	1_1127	74	87	88	88	34	23		84.25
1128	1_1128	74	87	88	87	34	22		84
1129	1_1129	75	88	89	87	35	23		84.75
1130	1_1130	74	87	88	86	35	23		83.75
1131	1_1131	75	87	89	87	35	23		84.5
1132	1_1132	75	88	90	88	35	23		85.25
1133	1_1133	76	89	90	88	35	24		85.75
1134	1_1134	76	89	90	88	34	24		85.75
1135	1_1135	76	89	90	88	33	23		85.75
1136	1_1136	75	88	90	88	33	23		85.25
1137	1_1137	75	88	90	88	33	23		85.25
1138	1_1138	74	88	90	88	34	24		85
1139	1_1139	74	88	90	88	34	24		85
1140	1_1140	74	88	90	89	34	24		85.25
1141	1_1141	74	88	90	89	34	23		85.25
1142	1_1142	74	88	90	88	34	23		85
1143	1_1143	74	88	90	88	34	23		85
1144	1_1144	75	88	90	89	34	23		85.5
1145	1_1145	74	88	90	89	33	22		85.25
1146	1_1146	75	88	90	89	33	22		85.5
1147	1_1147	76	89	90	89	33	22		86
1148	1_1148	76	88	89	88	33	22		85.25
1149	1_1149	77	89	90	88	33	23		86
1150	1_1150	77	89	90	88	34	24		86
1151	1_1151	76	89	90	87	33	24		85.5
1152	1_1152	75	89	89	87	33	23		85
1153	1_1153	74	89	89	87	33	23		84.75
1154	1_1154	74	89	89	86	34	24		84.5
1155	1_1155	74	89	89	86	33	23		84.5
1156	1_1156	73	89	89	86	34	24		84.25
1157	1_1157	73	89	89	86	34	23		84.25
1158	1_1158	74	89	89	86	34	23		84.5
1159	1_1159	74	89	89	86	34	23		84.5
1160	1_1160	74	89	89	85	34	23		84.25
1161	1_1161	74	89	89	86	34	23		84.5
1162	1_1162	74	89	89	86	35	23		84.5
1163	1_1163	74	89	89	86	35	24		84.5
1164	1_1164	74	88	89	86	34	24		84.25
1165	1_1165	74	88	88	85	33	24		83.75
1166	1_1166	74	88	88	85	34	24		83.75
1167	1_1167	74	88	88	84	34	24		83.5
1168	1_1168	75	88	88	85	35	25		84
1169	1_1169	75	88	88	85	34	24		84
1170	1_1170	75	88	88	85	34	24		84
1171	1_1171	75	88	88	85	33	24		84
1172	1_1172	75	87	88	85	33	25		83.75
1173	1_1173	74	86	87	84	32	25		82.75
1174	1_1174	74	86	87	84	32	25		82.75
1175	1_1175	74	86	87	84	32	24		82.75
1176	1_1176	74	85	87	84	32	24		82.5
1177	1_1177	73	85	87	84	32	24		82.25
1178	1_1178	73	85	87	84	32	24		82.25
1179	1_1179	73	85	87	84	33	24		82.25
1180	1_1180	72	85	87	84	34	25		82
1181	1_1181	72	85	87	84	34	25		82
1182	1_1182	72	85	87	84	34	25		82
1183	1_1183	72	85	87	84	34	26		82
1184	1_1184	71	85	87	84	34	26		81.75
1185	1_1185	72	85	87	84	35	26		82
1186	1_1186	72	85	87	84	36	27		82
1187	1_1187	72	84	87	84	36	26		81.75
1188	1_1188	72	84	87	84	36	26		81.75
1189	1_1189	73	83	87	84	37	26		81.75
1190	1_1190	73	83	87	84	38	27		81.75
1191	1_1191	74	83	87	84	38	26		82
1192	1_1192	75	83	87	85	38	26		82.5
1193	1_1193	74	83	87	85	37	26		82.25
1194	1_1194	75	83	87	85	37	25		82.5
1195	1_1195	75	83	87	85	38	25		82.5
1196	1_1196	75	83	87	85	39	26		82.5
1197	1_1197	75	83	87	85	39	27		82.5
1198	1_1198	75	83	87	85	38	27		82.5
1199	1_1199	75	84	87	86	39	28		83
1200	1_1200	75	84	87	86	39	28		83
1201	1_1201	74	84	87	86	38	28		82.75
1202	1_1202	75	84	87	86	38	28		83
1203	1_1203	75	84	87	86	37	29		83
1204	1_1204	74	84	87	86	36	29		82.75
1205	1_1205	75	85	87	87	36	29		83.5
1206	1_1206	76	86	88	87	36	29		84.25
1207	1_1207	76	86	88	87	36	29		84.25
1208	1_1208	76	86	88	87	36	29		84.25
1209	1_1209	76	85	87	87	36	29		83.75
1210	1_1210	76	85	87	87	36	29		83.75
1211	1_1211	76	85	87	87	36	28		83.75
1212	1_1212	76	85	87	87	36	28		83.75
1213	1_1213	76	85	87	87	36	28		83.75
1214	1_1214	75	85	88	87	36	28		83.75
1215	1_1215	76	84	88	87	35	27		83.75
1216	1_1216	76	84	88	87	34	26		83.75
1217	1_1217	77	83	87	86	34	26		83.25
1218	1_1218	77	83	87	86	34	26		83.25
1219	1_1219	77	83	87	86	35	27		83.25
1220	1_1220	77	83	87	86	35	26		83.25
1221	1_1221	78	83	87	86	36	26		83.5
1222	1_1222	77	83	87	86	35	26		83.25
1223	1_1223	77	83	87	86	34	25		83.25
1224	1_1224	77	83	87	86	33	24		83.25
1225	1_1225	78	84	88	87	33	24		84.25
1226	1_1226	79	85	89	87	33	24		85
1227	1_1227	80	86	90	87	32	24		85.75
1228	1_1228	80	86	90	88	33	24		86
1229	1_1229	79	85	89	87	32	23		85
1230	1_1230	80	86	90	87	32	23		85.75
1231	1_1231	80	86	90	87	32	23		85.75
1232	1_1232	80	86	90	87	32	23		85.75
1233	1_1233	79	85	90	87	31	22		85.25
1234	1_1234	78	85	90	87	31	22		85
1235	1_1235	77	85	90	87	31	22		84.75
1236	1_1236	78	86	90	87	31	22		85.25
1237	1_1237	79	87	91	88	31	22		86.25
1238	1_1238	80	87	91	88	30	21		86.5
1239	1_1239	80	87	91	88	31	22		86.5
1240	1_1240	80	87	91	88	32	22		86.5
1241	1_1241	80	87	91	88	32	22		86.5
1242	1_1242	80	87	91	88	32	22		86.5
1243	1_1243	80	87	91	88	33	23		86.5
1244	1_1244	79	87	91	88	34	24		86.25
1245	1_1245	80	87	91	88	35	24		86.5
1246	1_1246	80	87	91	88	35	24		86.5
1247	1_1247	79	86	92	89	35	24		86.5
1248	1_1248	80	87	93	90	35	24		87.5
1249	1_1249	80	87	93	90	36	24		87.5
1250	1_1250	80	87	93	90	35	24		87.5
1251	1_1251	80	87	93	91	35	24		87.75
1252	1_1252	80	86	94	91	35	24		87.75
1253	1_1253	81	86	94	91	35	23		88
1254	1_1254	81	86	94	92	34	23		88.25
1255	1_1255	81	86	94	92	34	23		88.25
1256	1_1256	82	86	94	92	33	23		88.5
1257	1_1257	82	86	94	92	33	24		88.5
1258	1_1258	81	86	94	92	33	24		88.25
1259	1_1259	81	86	93	92	33	24		88
1260	1_1260	81	86	93	93	33	24		88.25
1261	1_1261	81	86	93	93	33	24		88.25
1262	1_1262	80	86	93	92	32	24		87.75
1263	1_1263	80	86	93	92	32	24		87.75
1264	1_1264	80	87	93	92	32	24		88
1265	1_1265	80	86	94	93	32	24		88.25
1266	1_1266	80	86	94	93	31	24		88.25
1267	1_1267	79	85	94	94	31	24		88
1268	1_1268	79	85	93	93	30	23		87.5
1269	1_1269	79	85	93	93	30	23		87.5
1270	1_1270	79	85	93	93	31	24		87.5
1271	1_1271	79	85	93	93	31	24		87.5
1272	1_1272	79	86	92	93	30	23		87.5
1273	1_1273	80	87	92	94	30	23		88.25
1274	1_1274	79	86	91	94	30	23		87.5
1275	1_1275	78	85	90	93	29	23		86.5
1276	1_1276	78	85	90	93	28	23		86.5
1277	1_1277	79	85	90	93	29	24		86.75
1278	1_1278	79	85	90	93	30	25		86.75
1279	1_1279	79	85	90	93	29	25		86.75
1280	1_1280	80	85	90	93	28	24		87
1281	1_1281	80	85	90	93	29	24		87
1282	1_1282	80	85	90	93	29	25		87
1283	1_1283	80	85	90	93	30	25		87
1284	1_1284	81	85	90	93	31	26		87.25
1285	1_1285	80	85	90	93	30	27		87
1286	1_1286	80	85	89	93	29	26		86.75
1287	1_1287	80	86	89	92	28	26		86.75
1288	1_1288	79	85	89	92	27	25		86.25
1289	1_1289	79	86	89	92	27	26		86.5
1290	1_1290	79	86	89	92	27	26		86.5
1291	1_1291	78	85	89	92	26	26		86
1292	1_1292	78	84	89	92	26	26		85.75
1293	1_1293	79	84	89	92	27	26		86
1294	1_1294	79	84	89	92	28	26		86
1295	1_1295	79	84	89	92	27	26		86
1296	1_1296	78	83	88	91	26	25		85
1297	1_1297	78	83	88	91	27	24		85
1298	1_1298	77	83	88	91	27	24		84.75
1299	1_1299	77	83	87	91	26	23		84.5
1300	1_1300	77	82	87	91	26	23		84.25
1301	1_1301	78	82	87	91	26	23		84.5
1302	1_1302	78	82	87	91	26	23		84.5
1303	1_1303	78	82	87	91	26	22		84.5
1304	1_1304	79	82	87	91	27	22		84.75
1305	1_1305	79	82	88	91	28	22		85
1306	1_1306	78	82	88	91	28	22		84.75
1307	1_1307	78	82	88	91	28	22		84.75
1308	1_1308	78	82	88	91	28	22		84.75
1309	1_1309	78	83	89	91	28	22		85.25
1310	1_1310	77	83	89	90	28	22		84.75
1311	1_1311	77	83	89	89	27	22		84.5
1312	1_1312	77	83	89	89	27	22		84.5
1313	1_1313	77	82	89	89	27	22		84.25
1314	1_1314	78	82	89	88	27	22		84.25
1315	1_1315	78	83	89	88	27	22		84.5
1316	1_1316	78	83	89	88	28	22		84.5
1317	1_1317	77	84	90	89	28	22		85
1318	1_1318	76	84	90	89	27	22		84.75
1319	1_1319	76	84	90	89	27	22		84.75
1320	1_1320	76	83	90	88	27	22		84.25
1321	1_1321	76	83	90	88	26	22		84.25
1322	1_1322	77	82	89	88	26	21		84
1323	1_1323	77	82	89	87	26	21		83.75
1324	1_1324	77	82	89	87	26	21		83.75
1325	1_1325	77	82	89	87	27	22		83.75
1326	1_1326	77	82	89	87	27	22		83.75
1327	1_1327	77	82	89	87	27	22		83.75
1328	1_1328	76	82	89	86	26	22		83.25
1329	1_1329	77	83	90	86	26	22		84
1330	1_1330	76	83	90	87	26	22		84
1331	1_1331	76	83	90	87	26	22		84
1332	1_1332	76	83	90	87	26	22		84
1333	1_1333	76	84	90	87	26	23		84.25
1334	1_1334	77	84	90	87	27	24		84.5
1335	1_1335	78	84	90	87	27	25		84.75
1336	1_1336	77	84	90	87	28	26		84.5
1337	1_1337	77	84	90	87	28	26		84.5
1338	1_1338	76	83	90	87	28	26		84
1339	1_1339	76	83	90	87	28	25		84
1340	1_1340	75	83	90	87	27	25		83.75
1341	1_1341	75	83	90	87	28	25		83.75
1342	1_1342	75	83	90	88	29	26		84
1343	1_1343	74	83	90	88	28	25		83.75
1344	1_1344	75	83	89	88	27	24		83.75
1345	1_1345	74	83	89	88	27	25		83.5
1346	1_1346	73	83	89	88	27	24		83.25
1347	1_1347	74	84	89	88	27	24		83.75
1348	1_1348	74	84	89	88	28	25		83.75
1349	1_1349	74	84	89	88	27	24		83.75
1350	1_1350	74	84	89	88	27	23		83.75
1351	1_1351	75	85	89	88	27	23		84.25
1352	1_1352	75	85	89	88	27	23		84.25
1353	1_1353	75	85	89	88	26	24		84.25
1354	1_1354	75	85	89	88	26	23		84.25
1355	1_1355	75	85	89	88	27	24		84.25
1356	1_1356	75	85	89	88	27	23		84.25
1357	1_1357	75	85	89	88	27	23		84.25
1358	1_1358	76	85	89	88	27	23		84.5
1359	1_1359	75	85	90	88	27	24		84.5
1360	1_1360	74	85	90	88	27	24		84.25
1361	1_1361	74	85	90	88	27	24		84.25
1362	1_1362	75	84	90	89	28	24		84.5
1363	1_1363	75	84	90	89	27	23		84.5
1364	1_1364	74	84	90	89	28	23		84.25
1365	1_1365	74	85	90	89	28	24		84.5
1366	1_1366	74	85	90	89	28	24		84.5
1367	1_1367	75	86	90	89	28	24		85
1368	1_1368	74	86	91	90	28	24		85.25
1369	1_1369	74	86	91	90	29	24		85.25
1370	1_1370	73	86	91	90	29	24		85
1371	1_1371	73	86	91	90	29	24		85
1372	1_1372	73	86	92	90	29	24		85.25
1373	1_1373	72	86	93	90	30	25		85.25
1374	1_1374	73	87	94	89	30	25		85.75
1375	1_1375	74	88	95	90	31	26		86.75
1376	1_1376	74	89	95	90	31	26		87
1377	1_1377	74	89	95	90	31	26		87
1378	1_1378	74	89	95	90	30	25		87
1379	1_1379	74	89	95	90	31	25		87
1380	1_1380	73	88	94	89	31	25		86
1381	1_1381	72	87	93	88	30	25		85
1382	1_1382	71	86	92	87	30	24		84
1383	1_1383	70	85	91	86	29	23		83
1384	1_1384	69	84	90	85	28	22		82
1385	1_1385	69	83	89	84	28	21		81.25
1386	1_1386	70	82	90	84	28	21		81.5
1387	1_1387	70	82	90	85	29	21		81.75
1388	1_1388	71	83	90	85	29	21		82.25
1389	1_1389	71	83	90	84	29	20		82
1390	1_1390	70	82	90	84	28	20		81.5
1391	1_1391	71	83	90	84	28	20		82
1392	1_1392	71	84	90	84	29	21		82.25
1393	1_1393	71	84	90	84	29	22		82.25
1394	1_1394	70	84	89	83	28	22		81.5
1395	1_1395	69	84	89	83	29	23		81.25
1396	1_1396	70	85	90	84	29	23		82.25
1397	1_1397	70	85	90	84	29	24		82.25
1398	1_1398	71	85	90	83	29	24		82.25
1399	1_1399	71	84	90	83	29	24		82
1400	1_1400	71	85	90	83	29	24		82.25
1401	1_1401	71	85	90	83	29	24		82.25
1402	1_1402	71	85	90	83	29	24		82.25
1403	1_1403	71	85	89	83	29	24		82
1404	1_1404	71	85	89	83	28	24		82
1405	1_1405	71	85	89	83	27	24		82
1406	1_1406	72	85	89	83	28	25		82.25
1407	1_1407	72	85	89	83	28	25		82.25
1408	1_1408	72	85	89	83	28	25		82.25
1409	1_1409	72	85	89	82	29	25		82
1410	1_1410	73	85	89	83	29	25		82.5
1411	1_1411	73	85	89	84	29	25		82.75
1412	1_1412	73	84	89	84	29	25		82.5
1413	1_1413	73	85	89	84	29	25		82.75
1414	1_1414	73	85	89	85	29	25		83
1415	1_1415	72	84	88	84	29	25		82
1416	1_1416	72	83	87	84	28	25		81.5
1417	1_1417	72	82	86	83	28	25		80.75
1418	1_1418	73	82	86	83	29	24		81
1419	1_1419	73	82	86	83	29	23		81
1420	1_1420	73	83	86	84	30	23		81.5
1421	1_1421	73	83	86	84	30	23		81.5
1422	1_1422	73	84	87	84	30	23		82
1423	1_1423	73	83	86	85	30	23		81.75
1424	1_1424	73	82	85	84	30	23		81
1425	1_1425	72	82	85	83	29	22		80.5
1426	1_1426	72	82	85	83	29	22		80.5
1427	1_1427	71	82	85	83	29	22		80.25
1428	1_1428	71	82	85	83	29	22		80.25
1429	1_1429	71	82	85	84	29	22		80.5
1430	1_1430	72	82	85	84	29	22		80.75
1431	1_1431	71	82	85	84	29	22		80.5
1432	1_1432	71	82	85	84	29	23		80.5
1433	1_1433	71	82	85	84	30	23		80.5
1434	1_1434	71	82	85	84	30	23		80.5
1435	1_1435	71	82	85	84	30	22		80.5
1436	1_1436	72	82	85	84	29	21		80.75
1437	1_1437	72	82	85	84	30	21		80.75
1438	1_1438	73	83	85	84	30	21		81.25
1439	1_1439	73	83	85	84	29	21		81.25
1440	1_1440	74	83	85	84	30	21		81.5
1441	1_1441	74	83	85	84	29	21		81.5
1442	1_1442	74	83	85	84	28	20		81.5
1443	1_1443	75	83	84	84	28	20		81.5
1444	1_1444	75	83	85	84	28	20		81.75
1445	1_1445	76	83	85	84	27	19		82
1446	1_1446	77	83	85	84	26	19		82.25
1447	1_1447	76	82	84	83	26	19		81.25
1448	1_1448	76	81	84	83	25	18		81
1449	1_1449	75	81	84	83	25	18		80.75
1450	1_1450	74	80	83	82	25	18		79.75
1451	1_1451	73	80	83	82	25	18		79.5
1452	1_1452	73	81	83	82	25	18		79.75
1453	1_1453	72	80	82	82	25	17		79
1454	1_1454	72	80	82	82	26	18		79
1455	1_1455	72	80	82	82	26	18		79
1456	1_1456	71	80	82	82	26	18		78.75
1457	1_1457	71	80	82	82	25	17		78.75
1458	1_1458	71	80	82	82	25	17		78.75
1459	1_1459	72	80	82	82	25	17		79
1460	1_1460	73	80	82	82	25	17		79.25
1461	1_1461	73	80	82	82	26	17		79.25
1462	1_1462	73	81	82	82	25	17		79.5
1463	1_1463	73	81	82	82	26	18		79.5
1464	1_1464	74	81	82	82	26	18		79.75
1465	1_1465	74	81	82	82	26	17		79.75
1466	1_1466	74	81	82	82	26	18		79.75
1467	1_1467	74	81	82	82	26	18		79.75
1468	1_1468	75	81	82	82	26	19		80
1469	1_1469	75	81	82	82	25	19		80
1470	1_1470	76	81	82	82	25	19		80.25
1471	1_1471	76	81	82	82	26	20		80.25
1472	1_1472	76	80	82	82	26	20		80
1473	1_1473	77	80	82	82	25	20		80.25
1474	1_1474	77	80	82	83	26	21		80.5
1475	1_1475	77	80	82	83	26	20		80.5
1476	1_1476	77	80	82	83	26	20		80.5
1477	1_1477	77	80	82	83	25	19		80.5
1478	1_1478	76	80	82	83	26	19		80.25
1479	1_1479	75	80	82	83	25	19		80
1480	1_1480	76	81	83	84	25	19		81
1481	1_1481	77	82	84	84	25	19		81.75
1482	1_1482	77	82	85	84	25	20		82
1483	1_1483	77	83	86	85	25	20		82.75
1484	1_1484	78	84	87	86	25	20		83.75
1485	1_1485	78	85	88	87	25	20		84.5
1486	1_1486	77	86	88	87	25	20		84.5
1487	1_1487	76	86	88	87	25	20		84.25
1488	1_1488	76	86	88	87	25	20		84.25
1489	1_1489	75	86	88	88	25	20		84.25
1490	1_1490	76	87	88	88	26	20		84.75
1491	1_1491	76	87	88	88	27	20		84.75
1492	1_1492	76	87	88	88	27	20		84.75
1493	1_1493	76	87	88	88	27	20		84.75
1494	1_1494	77	87	89	89	28	21		85.5
1495	1_1495	78	87	89	89	28	21		85.75
1496	1_1496	77	86	88	88	28	21		84.75
1497	1_1497	76	86	88	88	27	20		84.5
1498	1_1498	76	86	88	89	28	21		84.75
1499	1_1499	75	87	89	89	28	21		85
1500	1_1500	75	87	89	89	28	21		85
1501	1_1501	75	86	89	89	28	21		84.75
1502	1_1502	75	85	89	89	29	22		84.5
1503	1_1503	75	85	90	89	29	22		84.75
1504	1_1504	75	85	90	88	29	22		84.5
1505	1_1505	75	85	90	88	30	23		84.5
1506	1_1506	74	85	90	88	30	23		84.25
1507	1_1507	74	85	90	88	31	23		84.25
1508	1_1508	73	84	89	87	31	23		83.25
1509	1_1509	73	84	89	87	30	23		83.25
1510	1_1510	72	84	89	87	30	23		83
1511	1_1511	71	84	89	87	30	23		82.75
1512	1_1512	71	84	89	87	30	23		82.75
1513	1_1513	71	84	89	87	30	23		82.75
1514	1_1514	71	84	89	87	30	23		82.75
1515	1_1515	72	85	90	88	31	24		83.75
1516	1_1516	72	86	91	88	31	24		84.25
1517	1_1517	72	87	92	89	31	24		85
1518	1_1518	72	87	92	89	30	24		85
1519	1_1519	72	87	92	89	29	24		85
1520	1_1520	71	87	92	88	28	24		84.5
1521	1_1521	71	87	92	88	29	25		84.5
1522	1_1522	71	87	92	88	30	26		84.5
1523	1_1523	71	88	93	88	31	27		85
1524	1_1524	70	89	94	89	31	27		85.5
1525	1_1525	71	89	94	90	32	27		86
1526	1_1526	71	89	94	90	33	27		86
1527	1_1527	72	89	94	90	34	27		86.25
1528	1_1528	73	89	94	91	35	28		86.75
1529	1_1529	73	89	94	91	35	28		86.75
1530	1_1530	73	89	94	91	35	28		86.75
1531	1_1531	74	89	94	91	36	29		87
1532	1_1532	74	89	94	91	37	28		87
1533	1_1533	75	89	94	91	36	27		87.25
1534	1_1534	75	89	93	91	35	26		87
1535	1_1535	75	89	93	91	36	27		87
1536	1_1536	74	88	92	90	36	27		86
1537	1_1537	74	87	92	90	35	27		85.75
1538	1_1538	74	87	92	90	35	27		85.75
1539	1_1539	73	87	92	90	35	27		85.5
1540	1_1540	72	87	92	90	34	27		85.25
1541	1_1541	72	87	92	90	34	27		85.25
1542	1_1542	72	87	92	90	34	27		85.25
1543	1_1543	72	87	93	90	35	27		85.5
1544	1_1544	72	87	93	90	36	28		85.5
1545	1_1545	72	86	93	90	36	28		85.25
1546	1_1546	71	85	93	90	36	28		84.75
1547	1_1547	72	85	93	90	36	28		85
1548	1_1548	72	86	92	89	36	28		84.75
1549	1_1549	73	86	92	89	36	28		85
1550	1_1550	73	87	93	90	36	28		85.75
1551	1_1551	74	87	93	90	37	29		86
1552	1_1552	75	87	93	90	37	29		86.25
1553	1_1553	75	88	94	90	37	30		86.75
1554	1_1554	74	88	94	90	36	29		86.5
1555	1_1555	73	87	93	89	35	28		85.5
1556	1_1556	74	87	93	89	35	28		85.75
1557	1_1557	74	87	93	89	35	28		85.75
1558	1_1558	74	87	93	89	36	29		85.75
1559	1_1559	74	87	93	89	36	28		85.75
1560	1_1560	74	87	93	89	36	28		85.75
1561	1_1561	74	87	93	89	35	28		85.75
1562	1_1562	74	87	93	89	36	29		85.75
1563	1_1563	73	86	93	89	35	28		85.25
1564	1_1564	72	85	93	89	34	28		84.75
1565	1_1565	72	84	93	89	34	28		84.5
1566	1_1566	72	83	93	89	34	27		84.25
1567	1_1567	71	83	93	89	35	28		84
1568	1_1568	71	83	93	89	36	28		84
1569	1_1569	70	82	93	89	36	28		83.5
1570	1_1570	70	82	93	88	35	27		83.25
1571	1_1571	70	82	93	88	34	26		83.25
1572	1_1572	70	83	93	88	35	26		83.5
1573	1_1573	70	83	93	88	35	25		83.5
1574	1_1574	69	83	93	88	35	25		83.25
1575	1_1575	69	83	93	88	34	25		83.25
1576	1_1576	69	83	93	88	35	26		83.25
1577	1_1577	69	83	93	88	35	26		83.25
1578	1_1578	70	82	93	88	34	26		83.25
1579	1_1579	71	82	93	88	35	26		83.5
1580	1_1580	71	82	93	87	35	26		83.25
1581	1_1581	71	82	93	88	35	27		83.5
1582	1_1582	71	83	93	89	35	26		84
1583	1_1583	71	82	93	88	35	26		83.5
1584	1_1584	70	81	92	87	35	26		82.5
1585	1_1585	71	81	92	87	35	26		82.75
1586	1_1586	72	81	92	87	35	26		83
1587	1_1587	73	81	92	87	34	27		83.25
1588	1_1588	73	81	92	87	34	27		83.25
1589	1_1589	74	81	92	87	34	27		83.5
1590	1_1590	74	81	92	87	34	26		83.5
1591	1_1591	74	81	92	87	33	26		83.5
1592	1_1592	73	81	91	87	33	26		83
1593	1_1593	73	81	91	87	32	25		83
1594	1_1594	73	81	91	87	31	24		83
1595	1_1595	72	80	91	87	31	24		82.5
1596	1_1596	73	80	92	88	31	24		83.25
1597	1_1597	74	80	92	88	32	25		83.5
1598	1_1598	74	80	92	88	32	24		83.5
1599	1_1599	75	80	92	88	32	24		83.75
1600	1_1600	75	80	92	88	32	24		83.75
1601	1_1601	75	81	92	88	32	24		84
1602	1_1602	75	82	92	88	32	23		84.25
1603	1_1603	74	82	92	88	32	24		84
1604	1_1604	74	82	92	89	32	24		84.25
1605	1_1605	73	81	91	88	31	23		83.25
1606	1_1606	74	81	90	87	30	22		83
1607	1_1607	73	81	90	87	29	22		82.75
1608	1_1608	74	82	91	88	30	22		83.75
1609	1_1609	73	82	91	89	30	22		83.75
1610	1_1610	74	82	91	89	31	22		84
1611	1_1611	75	81	91	89	31	22		84
1612	1_1612	75	81	91	89	31	22		84
1613	1_1613	74	80	90	89	32	22		83.25
1614	1_1614	74	80	90	89	33	22		83.25
1615	1_1615	73	79	89	89	32	21		82.5
1616	1_1616	72	79	89	89	32	21		82.25
1617	1_1617	73	79	89	89	33	22		82.5
1618	1_1618	73	79	89	89	33	23		82.5
1619	1_1619	73	79	89	89	34	24		82.5
1620	1_1620	74	79	89	90	35	24		83
1621	1_1621	74	79	89	90	34	23		83
1622	1_1622	74	79	89	90	33	22		83
1623	1_1623	74	78	88	90	32	21		82.5
1624	1_1624	75	78	88	90	32	21		82.75
1625	1_1625	75	78	88	90	31	21		82.75
1626	1_1626	75	78	88	90	30	21		82.75
1627	1_1627	74	78	88	90	29	21		82.5
1628	1_1628	73	78	87	89	28	20		81.75
1629	1_1629	72	77	86	88	28	20		80.75
1630	1_1630	72	77	86	88	29	20		80.75
1631	1_1631	72	76	85	88	28	19		80.25
1632	1_1632	71	75	85	87	27	19		79.5
1633	1_1633	71	75	85	87	27	19		79.5
1634	1_1634	71	75	86	87	28	20		79.75
1635	1_1635	71	75	86	86	28	20		79.5
1636	1_1636	72	76	87	87	29	21		80.5
1637	1_1637	72	77	87	87	30	22		80.75
1638	1_1638	72	77	87	87	31	23		80.75
1639	1_1639	73	77	87	87	31	23		81
1640	1_1640	74	77	87	87	31	23		81.25
1641	1_1641	73	77	87	87	32	23		81
1642	1_1642	72	77	87	87	32	23		80.75
1643	1_1643	72	77	87	87	31	23		80.75
1644	1_1644	72	76	86	87	30	22		80.25
1645	1_1645	72	76	85	87	30	22		80
1646	1_1646	73	77	85	87	30	22		80.5
1647	1_1647	73	78	86	88	31	22		81.25
1648	1_1648	72	78	87	89	32	22		81.5
1649	1_1649	71	78	86	88	32	22		80.75
1650	1_1650	72	78	85	87	32	22		80.5
1651	1_1651	71	77	85	86	31	21		79.75
1652	1_1652	71	77	85	86	31	21		79.75
1653	1_1653	72	77	85	86	31	20		80
1654	1_1654	72	77	85	86	32	21		80
1655	1_1655	73	77	85	86	32	21		80.25
1656	1_1656	73	77	85	85	32	21		80
1657	1_1657	72	77	85	85	32	21		79.75
1658	1_1658	71	76	85	85	31	20		79.25
1659	1_1659	71	76	85	85	31	20		79.25
1660	1_1660	71	76	85	85	32	20		79.25
1661	1_1661	70	75	84	84	32	20		78.25
1662	1_1662	69	75	84	84	31	19		78
1663	1_1663	70	76	84	84	32	20		78.5
1664	1_1664	71	77	84	84	32	20		79
1665	1_1665	71	78	84	84	33	21		79.25
1666	1_1666	70	79	84	84	34	21		79.25
1667	1_1667	71	79	84	84	33	21		79.5
1668	1_1668	71	79	84	84	32	20		79.5
1669	1_1669	72	80	84	84	32	20		80
1670	1_1670	72	80	84	85	32	20		80.25
1671	1_1671	72	80	84	85	32	20		80.25
1672	1_1672	72	80	84	85	31	20		80.25
1673	1_1673	72	79	84	85	31	20		80
1674	1_1674	73	79	84	85	30	19		80.25
1675	1_1675	73	79	84	85	30	19		80.25
1676	1_1676	73	79	84	85	29	18		80.25
1677	1_1677	72	79	84	85	29	18		80
1678	1_1678	72	80	84	85	29	18		80.25
1679	1_1679	72	80	84	85	28	18		80.25
1680	1_1680	72	80	84	86	29	19		80.5
1681	1_1681	71	80	84	86	29	18		80.25
1682	1_1682	72	80	84	86	29	18		80.5
1683	1_1683	73	81	84	86	29	18		81
1684	1_1684	74	82	85	87	30	19		82
1685	1_1685	74	82	85	87	30	19		82
1686	1_1686	74	82	85	87	31	19		82
1687	1_1687	74	82	85	87	31	18		82
1688	1_1688	74	82	85	87	32	19		82
1689	1_1689	73	82	85	87	31	19		81.75
1690	1_1690	73	81	85	87	30	19		81.5
1691	1_1691	73	81	85	87	31	20		81.5
1692	1_1692	74	81	86	87	31	20		82
1693	1_1693	74	80	85	87	31	20		81.5
1694	1_1694	74	79	84	87	31	20		81
1695	1_1695	75	79	83	87	30	19		81
1696	1_1696	74	80	83	87	31	20		81
1697	1_1697	73	80	82	86	30	19		80.25
1698	1_1698	72	80	82	86	29	19		80
1699	1_1699	71	80	82	86	30	20		79.75
1700	1_1700	70	79	81	85	30	20		78.75
1701	1_1701	70	79	81	85	30	20		78.75
1702	1_1702	70	79	81	85	29	20		78.75
1703	1_1703	71	79	81	85	29	19		79
1704	1_1704	71	79	81	85	30	19		79
1705	1_1705	71	79	82	85	30	19		79.25
1706	1_1706	70	79	83	86	30	19		79.5
1707	1_1707	71	79	83	85	30	19		79.5
1708	1_1708	71	79	83	85	30	20		79.5
1709	1_1709	72	79	83	85	30	20		79.75
1710	1_1710	72	78	83	85	29	20		79.5
1711	1_1711	72	78	83	85	29	20		79.5
1712	1_1712	72	79	83	85	30	20		79.75
1713	1_1713	72	80	84	85	29	20		80.25
1714	1_1714	71	80	84	85	28	20		80
1715	1_1715	72	81	85	85	28	20		80.75
1716	1_1716	72	81	85	85	29	21		80.75
1717	1_1717	71	81	85	85	28	20		80.5
1718	1_1718	71	81	85	85	29	20		80.5
1719	1_1719	70	81	85	84	28	19		80
1720	1_1720	70	81	85	83	27	19		79.75
1721	1_1721	70	81	85	83	28	19		79.75
1722	1_1722	70	81	85	83	29	20		79.75
1723	1_1723	70	82	86	82	30	21		80
1724	1_1724	70	82	86	82	30	21		80
1725	1_1725	70	82	86	82	30	21		80
1726	1_1726	70	82	86	82	31	22		80
1727	1_1727	71	81	86	82	31	22		80
1728	1_1728	71	81	87	83	31	22		80.5
1729	1_1729	72	82	88	84	32	22		81.5
1730	1_1730	72	82	88	84	31	22		81.5
1731	1_1731	71	83	89	84	32	22		81.75
1732	1_1732	72	84	89	85	33	23		82.5
1733	1_1733	72	84	88	85	33	23		82.25
1734	1_1734	72	84	88	85	33	23		82.25
1735	1_1735	71	84	87	86	32	22		82
1736	1_1736	70	84	87	85	31	21		81.5
1737	1_1737	70	84	86	85	30	20		81.25
1738	1_1738	69	84	86	85	29	19		81
1739	1_1739	69	84	86	85	29	19		81
1740	1_1740	69	84	86	85	29	19		81
1741	1_1741	70	84	86	85	29	19		81.25
1742	1_1742	71	84	86	85	29	19		81.5
1743	1_1743	71	84	86	85	29	19		81.5
1744	1_1744	71	85	87	85	30	19		82
1745	1_1745	70	85	88	85	30	19		82
1746	1_1746	70	85	88	85	31	20		82
1747	1_1747	70	85	88	85	30	20		82
1748	1_1748	71	85	88	85	29	20		82.25
1749	1_1749	72	85	89	86	30	21		83
1750	1_1750	71	84	89	86	30	21		82.5
1751	1_1751	72	85	89	87	30	22		83.25
1752	1_1752	72	85	89	87	30	22		83.25
1753	1_1753	72	85	89	87	30	22		83.25
1754	1_1754	73	85	89	87	29	21		83.5
1755	1_1755	73	86	90	88	29	21		84.25
1756	1_1756	72	86	90	88	29	21		84
1757	1_1757	73	86	90	88	29	22		84.25
1758	1_1758	74	87	90	88	29	22		84.75
1759	1_1759	74	87	90	88	29	22		84.75
1760	1_1760	74	87	90	88	28	22		84.75
1761	1_1761	74	88	90	88	28	22		85
1762	1_1762	75	88	90	88	28	22		85.25
1763	1_1763	75	88	90	88	28	21		85.25
1764	1_1764	75	88	90	88	28	22		85.25
1765	1_1765	75	88	90	88	28	22		85.25
1766	1_1766	76	88	90	88	27	22		85.5
1767	1_1767	75	88	90	87	28	21		85
1768	1_1768	74	88	90	87	29	22		84.75
1769	1_1769	73	88	90	87	30	23		84.5
1770	1_1770	73	88	90	87	30	23		84.5
1771	1_1771	73	88	90	87	30	23		84.5
1772	1_1772	73	88	90	87	30	23		84.5
1773	1_1773	73	89	90	87	30	23		84.75
1774	1_1774	73	89	90	87	30	23		84.75
1775	1_1775	73	89	90	87	30	23		84.75
1776	1_1776	73	89	89	87	30	23		84.5
1777	1_1777	73	89	89	87	30	23		84.5
1778	1_1778	73	89	89	87	31	24		84.5
1779	1_1779	73	89	89	87	31	24		84.5
1780	1_1780	73	89	89	87	31	24		84.5
1781	1_1781	74	89	89	87	31	24		84.75
1782	1_1782	74	89	89	87	31	24		84.75
1783	1_1783	74	89	89	88	32	25		85
1784	1_1784	74	88	89	88	32	24		84.75
1785	1_1785	73	88	89	88	32	24		84.5
1786	1_1786	73	88	89	88	32	25		84.5
1787	1_1787	72	87	88	87	32	25		83.5
1788	1_1788	72	87	88	87	32	24		83.5
1789	1_1789	72	87	88	87	33	25		83.5
1790	1_1790	71	88	88	87	34	25		83.5
1791	1_1791	71	88	88	87	33	25		83.5
1792	1_1792	71	88	88	87	33	24		83.5
1793	1_1793	70	88	89	87	33	24		83.5
1794	1_1794	70	89	89	86	33	24		83.5
1795	1_1795	70	90	90	86	34	25		84
1796	1_1796	71	90	90	86	33	24		84.25
1797	1_1797	72	90	91	87	33	25		85
1798	1_1798	73	90	91	87	33	25		85.25
1799	1_1799	73	90	91	87	32	24		85.25
1800	1_1800	74	91	92	88	32	24		86.25
1801	1_1801	73	91	92	88	33	25		86
1802	1_1802	73	91	92	88	34	26		86
1803	1_1803	73	91	92	87	34	26		85.75
1804	1_1804	73	91	92	87	34	27		85.75
1805	1_1805	73	92	92	88	35	28		86.25
1806	1_1806	74	92	92	88	35	28		86.5
1807	1_1807	73	92	92	89	35	28		86.5
1808	1_1808	73	92	92	89	34	27		86.5
1809	1_1809	73	92	92	89	34	27		86.5
1810	1_1810	73	93	92	89	35	28		86.75
1811	1_1811	73	94	92	89	36	29		87
1812	1_1812	72	94	92	89	35	29		86.75
1813	1_1813	73	94	92	89	36	30		87
1814	1_1814	73	94	92	89	37	31		87
1815	1_1815	73	94	92	89	37	31		87
1816	1_1816	74	94	92	89	37	31		87.25
1817	1_1817	74	94	92	89	37	31		87.25
1818	1_1818	74	94	92	89	36	30		87.25
1819	1_1819	74	94	92	90	37	30		87.5
1820	1_1820	73	94	92	91	38	31		87.5
1821	1_1821	73	94	92	91	38	31		87.5
1822	1_1822	73	94	92	91	37	30		87.5
1823	1_1823	72	93	92	92	36	30		87.25
1824	1_1824	71	93	92	92	36	30		87
1825	1_1825	71	93	92	92	36	30		87
1826	1_1826	71	93	92	92	36	29		87
1827	1_1827	70	94	92	92	37	30		87
1828	1_1828	70	93	92	92	38	31		86.75
1829	1_1829	70	93	92	92	38	31		86.75
1830	1_1830	70	93	92	92	38	31		86.75
1831	1_1831	71	93	92	92	38	32		87
1832	1_1832	71	93	92	92	37	31		87
1833	1_1833	71	93	93	92	37	31		87.25
1834	1_1834	71	93	93	92	36	30		87.25
1835	1_1835	72	93	94	92	37	31		87.75
1836	1_1836	73	93	94	93	38	31		88.25
1837	1_1837	73	92	95	93	38	31		88.25
1838	1_1838	74	92	95	93	39	32		88.5
1839	1_1839	73	92	95	93	39	32		88.25
1840	1_1840	73	92	95	93	39	32		88.25
1841	1_1841	73	92	95	93	38	32		88.25
1842	1_1842	73	92	95	93	38	32		88.25
1843	1_1843	73	92	95	93	39	32		88.25
1844	1_1844	73	92	95	93	39	33		88.25
1845	1_1845	74	93	95	92	39	33		88.5
1846	1_1846	74	93	95	92	38	32		88.5
1847	1_1847	74	93	95	92	39	33		88.5
1848	1_1848	74	93	95	92	39	33		88.5
1849	1_1849	74	93	95	92	38	32		88.5
1850	1_1850	75	94	96	93	38	32		89.5
1851	1_1851	74	94	96	93	39	31		89.25
1852	1_1852	74	93	96	92	40	31		88.75
1853	1_1853	74	93	96	92	40	31		88.75
1854	1_1854	74	93	96	92	40	31		88.75
1855	1_1855	74	93	96	92	40	31		88.75
1856	1_1856	75	93	96	93	40	31		89.25
1857	1_1857	75	93	96	93	40	30		89.25
1858	1_1858	75	93	96	93	40	31		89.25
1859	1_1859	74	93	96	92	40	31		88.75
1860	1_1860	73	93	96	92	41	31		88.5
1861	1_1861	74	93	97	93	41	31		89.25
1862	1_1862	74	93	97	93	42	32		89.25
1863	1_1863	74	93	97	93	41	32		89.25
1864	1_1864	74	93	97	93	42	31		89.25
1865	1_1865	73	93	97	93	41	30		89
1866	1_1866	73	93	96	92	41	30		88.5
1867	1_1867	74	93	96	93	41	30		89
1868	1_1868	75	93	96	93	40	29		89.25
1869	1_1869	75	93	96	93	39	28		89.25
1870	1_1870	75	93	96	93	39	28		89.25
1871	1_1871	75	93	96	93	39	28		89.25
1872	1_1872	75	93	96	93	40	28		89.25
1873	1_1873	75	93	96	93	40	28		89.25
1874	1_1874	74	93	96	92	40	28		88.75
1875	1_1875	73	93	96	92	40	28		88.5
1876	1_1876	73	93	97	92	40	29		88.75
1877	1_1877	74	93	97	92	41	30		89
1878	1_1878	73	93	97	92	40	29		88.75
1879	1_1879	73	93	97	92	41	29		88.75
1880	1_1880	73	92	97	92	40	28		88.5
1881	1_1881	73	92	97	92	40	28		88.5
1882	1_1882	72	92	97	91	40	28		88
1883	1_1883	72	92	97	91	39	27		88
1884	1_1884	72	93	97	91	38	27		88.25
1885	1_1885	73	93	97	91	39	27		88.5
1886	1_1886	73	92	97	91	38	26		88.25
1887	1_1887	74	92	98	92	38	26		89
1888	1_1888	74	92	98	92	37	26		89
1889	1_1889	75	91	98	92	36	25		89
1890	1_1890	76	91	98	92	35	25		89.25
1891	1_1891	76	91	98	92	36	25		89.25
1892	1_1892	75	91	98	91	35	25		88.75
1893	1_1893	76	92	98	91	35	25		89.25
1894	1_1894	75	92	99	92	35	25		89.5
1895	1_1895	75	92	99	92	34	24		89.5
1896	1_1896	74	92	99	92	34	24		89.25
1897	1_1897	74	92	99	92	35	24		89.25
1898	1_1898	74	92	99	92	35	24		89.25
1899	1_1899	75	92	99	92	35	24		89.5
1900	1_1900	74	92	99	92	35	24		89.25
1901	1_1901	75	92	99	92	34	23		89.5
1902	1_1902	75	92	99	92	33	22		89.5
1903	1_1903	75	91	99	93	33	22		89.5
1904	1_1904	75	91	99	93	33	22		89.5
1905	1_1905	76	91	98	92	32	21		89.25
1906	1_1906	76	91	98	92	32	21		89.25
1907	1_1907	77	91	98	91	32	21		89.25
1908	1_1908	77	91	98	90	32	21		89
1909	1_1909	77	91	98	90	32	21		89
1910	1_1910	76	91	97	89	31	20		88.25
1911	1_1911	76	91	97	89	31	19		88.25
1912	1_1912	77	91	97	89	31	19		88.5
1913	1_1913	77	91	97	88	30	18		88.25
1914	1_1914	78	91	97	88	29	17		88.5
1915	1_1915	78	91	97	88	30	18		88.5
1916	1_1916	78	91	97	88	29	17		88.5
1917	1_1917	79	91	97	88	30	18		88.75
1918	1_1918	79	91	97	88	31	19		88.75
1919	1_1919	80	91	97	88	31	20		89
1920	1_1920	81	91	97	88	31	20		89.25
1921	1_1921	81	91	97	88	31	21		89.25
1922	1_1922	81	91	97	88	31	21		89.25
1923	1_1923	81	92	97	88	32	20		89.5
1924	1_1924	82	92	97	88	33	21		89.75
1925	1_1925	82	92	97	88	33	21		89.75
1926	1_1926	82	92	97	88	32	21		89.75
1927	1_1927	83	92	97	88	32	21		90
1928	1_1928	84	92	97	88	32	20		90.25
1929	1_1929	84	92	97	88	32	21		90.25
1930	1_1930	84	92	97	88	33	21		90.25
1931	1_1931	83	92	97	88	32	20		90
1932	1_1932	83	92	97	88	32	20		90
1933	1_1933	82	91	96	87	32	20		89
1934	1_1934	82	91	96	87	32	20		89
1935	1_1935	81	91	96	87	31	20		88.75
1936	1_1936	81	91	96	87	30	20		88.75
1937	1_1937	80	92	96	87	31	20		88.75
1938	1_1938	80	92	96	87	30	19		88.75
1939	1_1939	81	92	96	87	31	20		89
1940	1_1940	80	92	96	87	31	20		88.75
1941	1_1941	80	92	96	87	31	20		88.75
1942	1_1942	80	92	96	87	32	20		88.75
1943	1_1943	80	92	96	86	31	20		88.5
1944	1_1944	80	92	95	85	30	19		88
1945	1_1945	80	92	95	86	30	19		88.25
1946	1_1946	79	92	95	86	31	20		88
1947	1_1947	79	92	95	86	31	20		88
1948	1_1948	79	92	95	86	31	20		88
1949	1_1949	79	92	95	86	31	20		88
1950	1_1950	79	92	94	86	31	20		87.75
1951	1_1951	80	92	94	86	30	20		88
1952	1_1952	80	93	94	87	29	20		88.5
1953	1_1953	80	93	94	87	29	20		88.5
1954	1_1954	80	93	94	87	29	20		88.5
1955	1_1955	80	93	94	87	29	20		88.5
1956	1_1956	80	93	94	87	30	21		88.5
1957	1_1957	80	93	94	87	30	21		88.5
1958	1_1958	80	93	94	87	30	20		88.5
1959	1_1959	81	93	94	88	30	21		89
1960	1_1960	81	93	94	88	29	22		89
1961	1_1961	81	93	94	88	29	22		89
1962	1_1962	81	93	94	88	29	21		89
1963	1_1963	81	93	94	88	29	22		89
1964	1_1964	81	93	94	88	28	22		89
1965	1_1965	82	93	94	88	28	22		89.25
1966	1_1966	82	93	95	89	28	22		89.75
1967	1_1967	82	93	95	89	27	22		89.75
1968	1_1968	82	93	95	89	28	22		89.75
1969	1_1969	83	93	95	89	28	22		90
1970	1_1970	83	93	95	89	29	23		90
1971	1_1971	83	93	95	89	30	23		90
1972	1_1972	82	93	95	89	29	23		89.75
1973	1_1973	82	93	95	89	29	23		89.75
1974	1_1974	83	93	95	90	30	23		90.25
1975	1_1975	84	93	95	89	30	23		90.25
1976	1_1976	84	93	95	89	30	22		90.25
1977	1_1977	84	93	95	89	29	21		90.25
1978	1_1978	85	93	95	89	29	21		90.5
1979	1_1979	85	93	95	89	28	21		90.5
1980	1_1980	85	94	95	89	29	21		90.75
1981	1_1981	85	94	95	89	29	21		90.75
1982	1_1982	85	94	95	90	30	22		91
1983	1_1983	85	94	95	90	30	22		91
1984	1_1984	85	94	95	90	30	22		91
1985	1_1985	85	94	95	89	29	22		90.75
1986	1_1986	85	95	95	88	29	22		90.75
1987	1_1987	85	96	95	88	30	22		91
1988	1_1988	85	96	95	88	30	22		91
1989	1_1989	84	97	95	88	31	22		91
1990	1_1990	84	97	95	88	31	22		91
1991	1_1991	84	96	95	87	30	21		90.5
1992	1_1992	85	95	94	87	30	21		90.25
1993	1_1993	85	95	94	87	31	22		90.25
1994	1_1994	86	95	94	87	31	22		90.5
1995	1_1995	86	95	94	87	31	22		90.5
1996	1_1996	87	95	94	87	32	22		90.75
1997	1_1997	87	94	94	87	31	21		90.5
1998	1_1998	87	94	94	87	31	21		90.5
[truncated: 13,922 more rows]

## Sheet: MWs_mean scores
		average score/MW
Order	Pm MW	Lp_MF	Zm_MF	Zm_TA	Hv_TA	Gm_TA	At_TA
1	1_1	215.236	221.57	413.316	391.807	139.157	147.42
2	1_2	215.236	224.399	417.758	399.163	139.157	145.95
3	1_3	214.559	228.923	415.386	399.753	142.036	145.95
4	1_4	215.114	234.939	418.309	403.052	142.036	145.95
5	1_5	213.687	233.195	414.507	399.155	143.514	145.715
6	1_6	212.466	233.585	412.937	391.063	146.205	145.715
7	1_7	210.817	234.329	412.619	391.102	142.948	145.715
8	1_8	210.344	233.916	406.165	388.075	142.948	145.715
9	1_9	210.344	233.53	404.27	385.983	142.948	145.715
10	1_10	209.967	233.841	408.212	387.121	142.948	145.715
11	1_11	209.106	231.815	409.544	387.052	142.948	145.715
12	1_12	209.106	231.815	409.544	387.052	142.948	145.715
13	1_13	211.44	230.829	408.967	387.948	142.948	145.715
14	1_14	214.238	232.305	406.944	388.397	143.419	145.715
15	1_15	213.863	233.614	407.863	385.5	143.419	144.8
16	1_16	212.7	233.5	411.497	384.04	143.419	144.8
17	1_17	212.432	233.059	407.876	379.822	143.419	144.8
18	1_18	212.432	232.118	404.756	381.695	140.345	144.8
19	1_19	211.099	233.047	403.4	375.362	141.362	149.558
20	1_20	212.779	243.671	422.814	378.994	141.362	149.558
21	1_21	212.126	242.953	420.871	376.098	141.362	149.558
22	1_22	210.511	244.167	424.033	378.282	141.362	153.064
23	1_23	210.861	245.06	418.963	368.483	144.54	153.064
24	1_24	211.958	245.699	421.633	371.347	144.54	153.064
25	1_25	211.958	245.675	424.339	374.842	144.54	153.064
26	1_26	212.324	246.133	435.715	388.104	144.832	150.058
27	1_27	211.556	244.964	432.151	382.246	144.832	150.058
28	1_28	213.181	248.795	431.268	382.699	140.453	150.058
29	1_29	213.181	250.675	436.939	386.544	140.453	150.058
30	1_30	212.493	250.747	437.892	387.365	140.453	150.058
31	1_31	215.795	261.46	435.598	390.318	140.453	150.058
32	1_32	217.033	263.111	433.08	389.413	128.6	144.064
33	1_33	215.622	265.051	419.092	375.758	112.189	126.37
34	1_34	214.668	266.101	419.527	375.854	112.189	126.37
35	1_35	216.459	266.74	414.856	379.627	112.337	126.37
36	1_36	218.045	269.279	418.633	380.149	114.289	126.37
37	1_37	220.4	273.088	406.715	374.996	114.711	125.411
38	1_38	222.681	272.722	406.753	378.38	114.711	125.411
39	1_39	225.788	278.158	407.416	380.473	114.711	125.411
40	1_40	226.892	280.124	405.162	372.134	114.711	129.625
41	1_41	226.892	280.85	398.68	363.866	114.711	134.757
42	1_42	226.892	281.198	399.652	367.068	114.711	134.757
43	1_43	227.606	281.475	388.855	361.468	113.472	144.583
44	1_44	228.658	278.535	388.902	360.742	110.676	144.583
45	1_45	228.317	277.571	383.624	359.567	110.676	144.583
46	1_46	225.496	276.338	388.283	358.3	110.676	144.583
47	1_47	223.803	275.871	389.684	355.986	110.676	144.583
48	1_48	222.028	279.312	389.712	354.168	110.361	144.583
49	1_49	223.878	278.836	394.476	354.282	108.232	144.583
50	1_50	225.486	286.705	407.026	358.65	108.47	144.583
51	1_51	227.151	296.064	413.562	361.445	108.47	144.583
52	1_52	225.2	299.04	416.49	363.627	113.495	144.583
53	1_53	225.046	297.1	415.11	362.843	112.773	144.583
54	1_54	224.315	297.171	413.717	362.389	113.827	144.583
55	1_55	222.645	298.029	420.61	370.809	128.473	155.643
56	1_56	222.299	298.826	424.55	370.715	127.887	155.643
57	1_57	221.913	297.171	432.526	372.152	127.713	155.643
58	1_58	219.479	293.799	433.252	370.405	129.8	155.643
59	1_59	220.713	293.727	440.61	379.726	128.809	155.643
60	1_60	218.255	293.227	440.99	379.726	128.65	146.65
61	1_61	217.787	296.62	446.562	383.278	128.65	146.65
62	1_62	215.813	297.275	455.407	385.301	128.65	146.65
63	1_63	213.043	297.82	453.407	382.255	128.65	146.65
64	1_64	211.861	296.17	453.002	381.462	128.65	146.65
65	1_65	211.471	295.58	455.907	384.945	128.65	146.467
66	1_66	207.312	293.107	452.229	382.439	128.65	146.467
67	1_67	205.958	294.035	457.264	385.485	128.65	146.467
68	1_68	204.638	292.773	457.896	384.036	128.65	146.467
69	1_69	202.634	294.408	461.3	384.715	128.65	146.467
70	1_70	200.06	293.914	465.014	387.06	128.65	146.467
71	1_71	195.6	289.348	465.3	388.06	128.65	146.467
72	1_72	194.061	288.445	468.336	388.63	126.932	141.19
73	1_73	192.244	286.682	471.895	391.305	126.932	141.19
74	1_74	192.431	287.465	472.502	391.572	131.742	138.627
75	1_75	191.631	289.3	476.255	392.944	131.742	138.627
76	1_76	192.524	290.923	476.52	393.433	135.011	135.375
77	1_77	190.923	289.233	482.966	398.805	132.686	135.375
78	1_78	188.599	290.028	485.539	398.814	132.686	130.338
79	1_79	187.404	289.162	487.063	400.191	131.869	127.579
80	1_80	186.875	289.214	473.38	390.99	120.721	119.238
81	1_81	185.915	292.374	478.429	393.133	119.721	117.836
82	1_82	185.696	292.399	486.222	400.252	119.721	117.836
83	1_83	182.39	287.386	488.21	401.063	119.721	117.836
84	1_84	181.46	284.744	487.941	402.685	119.721	117.836
85	1_85	181.126	282.646	490.624	402.954	118.19	117.836
86	1_86	179.446	280.856	482.015	400.706	119.652	109.054
87	1_87	180.794	283.054	485.175	402.465	119.652	109.054
88	1_88	184.478	286.104	486.027	402.19	124.063	108.379
89	1_89	185.813	288.118	486.877	401.458	125.728	108.379
90	1_90	186.62	288.092	485.838	399.623	125.728	108.379
91	1_91	190.278	291.371	486.243	394.585	128.934	105.714
92	1_92	190.556	289.219	485.669	394.49	128.934	105.714
93	1_93	194.055	290.954	485.041	395.446	132.037	105.307
94	1_94	192.878	288.273	485.041	391.45	132.037	105.307
95	1_95	196.52	290.196	484.553	392.617	135.197	104.206
96	1_96	197.039	290.196	484.553	391.817	135.197	104.206
97	1_97	200.61	292.58	484.595	393.181	138.597	103.818
98	1_98	200.61	292.58	489.393	401.749	138.67	103.883
99	1_99	200.397	291.287	484.737	399.633	138.67	103.883
100	1_100	199.59	292.042	483.617	398.026	138.67	103.883
101	1_101	199.717	286.787	461.288	383.31	140.634	105.653
102	1_102	198.872	283.882	453.698	376.821	140.634	105.653
103	1_103	198.772	276.69	454.372	379.036	140.039	104.989
104	1_104	196.642	271.048	451.392	375.127	140.039	104.989
105	1_105	196.642	271.357	454.018	376.189	140.039	104.989
106	1_106	196.295	271.631	455.884	378.695	140.039	104.989
107	1_107	198.02	272.663	460.474	384.9	141.984	104.989
108	1_108	199.008	273.549	466.779	393.845	141.984	104.989
109	1_109	198.273	276.476	468.474	393.904	141.984	104.989
110	1_110	198.896	276.398	469.035	396.855	141.984	104.989
111	1_111	199.164	276.398	469.035	396.282	141.984	104.989
112	1_112	199.164	274.976	468.083	395.158	141.984	104.989
113	1_113	198.634	276.47	471.755	395.574	141.984	104.989
114	1_114	197.313	275.542	474.852	395.648	143.606	104.989
115	1_115	199.234	273.771	471.804	400.599	143.606	106.241
116	1_116	200.171	274.771	466.621	399.343	143.606	106.241
117	1_117	200.171	275.732	465.633	396.938	143.606	106.241
118	1_118	199.182	274.435	475.687	403.048	143.8	106.241
119	1_119	195.353	271.443	470.779	402.694	143.8	106.241
120	1_120	193.787	264.699	463.572	409.987	145.056	107.839
121	1_121	194.384	265.93	467.172	413.554	145.056	107.839
122	1_122	196.881	265.93	467.172	411.344	145.056	107.839
123	1_123	198.096	267.029	470.436	411.344	145.056	107.839
124	1_124	198.096	267.029	470.436	411.344	145.056	107.839
125	1_125	198.096	268.675	471.328	411.344	145.056	107.839
126	1_126	198.96	270.158	462.024	400.599	145.056	107.3
127	1_127	199.543	271.913	460.375	399.303	145.056	107.3
128	1_128	198.945	267.478	460.17	400.153	147.29	107.3
129	1_129	198.945	267.217	458.132	398.791	147.29	107.3
130	1_130	199.459	269.085	461.566	399.893	147.29	107.3
131	1_131	196.552	259.525	457.766	397.159	147.29	107.3
132	1_132	197.567	257.867	461.615	396.079	149.74	105.772
133	1_133	198.175	256.657	466.67	404.825	149.74	105.772
134	1_134	197.828	257.976	466.56	405.079	149.74	105.772
135	1_135	195.604	255.604	466.929	403.012	150.938	104.089
136	1_136	192.957	252.352	461.762	402.728	152.436	104.089
137	1_137	190.509	248.828	461.013	402.41	153.23	104.089
138	1_138	187.395	247.578	460.576	394.862	153.23	104.089
139	1_139	185.278	239.971	459.942	392.478	153.23	104.089
140	1_140	185.111	237.936	455.735	393.399	153.23	104.089
141	1_141	185.129	238.318	460.055	395.113	153.23	104.089
142	1_142	185.048	237.907	466.332	403.549	153.23	104.635
143	1_143	183.012	238.612	470.576	404.645	153.23	104.635
144	1_144	181.809	238.8	472.449	405.495	150.393	104.635
145	1_145	180.481	235.248	472.449	408.07	150.393	104.635
146	1_146	180.397	234.904	465.168	408.097	147.752	104.635
147	1_147	181.136	236.057	471.54	413.275	145.683	104.635
148	1_148	181.291	233.101	476.193	417.618	145.307	104.938
149	1_149	181.291	234.161	476.082	421.604	147.907	103.886
150	1_150	180.01	224.042	462.151	417.686	149.154	103.886
151	1_151	180.509	214.376	455.79	411.851	149.154	103.886
152	1_152	184.184	210.921	453.082	408.618	146.752	103.886
153	1_153	191.028	219.815	456.457	413.152	148.642	103.886
154	1_154	200.403	223.724	462.499	411.577	150.548	103.886
155	1_155	203.095	225.133	462.221	405.275	140.238	98.2619
156	1_156	202.224	225.366	457.318	404.272	141.335	98.2619
157	1_157	200.403	225.551	444.957	404.727	144.314	98.2619
158	1_158	203.519	227.432	446.012	404.481	144.314	98.2619
159	1_159	201.972	227.586	445.332	398.618	146.09	98.2619
160	1_160	203.789	227.74	448.249	400.221	143.652	98.99
161	1_161	200.239	222.094	447.165	403.07	143.652	98.99
162	1_162	199.739	230.786	461.943	427.289	147.941	101.467
163	1_163	201.15	229.335	462.707	427.714	147.941	101.467
164	1_164	201.946	231.217	465.928	430.682	147.941	101.467
165	1_165	208.581	241.186	467.463	431.765	147.941	98.3619
166	1_166	210.595	244.251	469.999	432.654	147.941	98.3619
167	1_167	212.838	244.411	474.463	438.668	149.422	98.3619
168	1_168	214.668	245.306	473.941	441.213	149.422	98.3619
169	1_169	214.668	245.306	473.941	441.213	149.422	98.3619
170	1_170	215.622	246.116	473.027	439.33	149.422	98.3619
171	1_171	215.622	246.116	474.084	436.607	149.422	98.3619
172	1_172	215.622	246.179	475.67	441.241	150.87	98.595
173	1_173	215.787	248.768	474.52	435.959	150.87	98.595
174	1_174	209.283	244.141	473.69	431.058	146.273	97.8368
175	1_175	209.45	244.171	472.651	430.508	146.273	97.8368
176	1_176	205.373	239.187	473.249	431.931	142.762	97.7389
177	1_177	205.373	239.627	468.267	426.959	146.405	97.7389
178	1_178	204.763	242.332	469.131	427.307	146.405	99.3765
179	1_179	205.431	244.252	467.581	423.918	148.374	99.8563
180	1_180	203.79	242.67	472.372	420.604	148.374	98.4412
181	1_181	203.79	235.244	464.999	419.275	149.6	98.2059
182	1_182	205.925	236.134	480.969	422.919	146.805	96.7444
183	1_183	205.508	239.853	479.64	425.136	146.805	96.7444
184	1_184	204.988	242.384	491.984	422.801	143.329	98.6526
185	1_185	206.344	242.931	494.581	429.615	146.805	98.6526
186	1_186	208.057	243.119	500.939	425.896	146.805	98.6526
187	1_187	208.057	242.117	497.94	423.43	146.805	98.6526
188	1_188	202.833	238.886	498.587	421.677	137.995	98.6
189	1_189	202.833	238.886	496.593	417.617	137.995	98.6
190	1_190	203.847	240.947	496.593	421.339	137.995	98.6
191	1_191	201.339	243.588	495.042	419.248	132.732	99.2412
192	1_192	202.023	244.322	499.327	420.399	130.38	98.7111
193	1_193	197.488	241.447	496.184	417.04	125.558	98.6588
194	1_194	199.133	243.919	500.703	420.671	132.98	120.067
195	1_195	194.442	238.841	503.661	416.247	127.874	121.971
196	1_196	193.672	238.841	499.776	419.042	127.874	121.971
197	1_197	188.487	235.403	502.193	416.196	121.422	123.347
198	1_198	191.187	234.951	496.221	415.132	119.122	124.641
199	1_199	191.878	235.412	499.276	416.427	119.122	122.039
200	1_200	193.302	236.575	504.576	420.368	119.122	122.039
201	1_201	195.07	240.659	514.792	440.981	121.8	127.932
202	1_202	196.485	242.613	519.707	443.396	119.895	127.932
203	1_203	198.34	245.427	522.862	446.955	118.13	126.989
204	1_204	207.194	247.624	525.67	451.582	117.981	126.989
205	1_205	206.08	250.132	520.925	447.908	117.981	126.989
206	1_206	208.089	250.64	524.487	449.712	117.981	126.989
207	1_207	205.442	255.739	519.431	446.803	117.981	126.989
208	1_208	204.748	255.343	517.766	439.244	117.055	126.989
209	1_209	203.944	253.661	514.109	435.574	117.055	126.989
210	1_210	205.074	253.567	509.494	432.472	117.055	126.989
211	1_211	205.074	252.743	520.431	442.523	117.055	126.989
212	1_212	205.074	255.174	526.051	447.177	117.055	126.989
213	1_213	203.255	254.065	536.508	448.694	116.443	124.53
214	1_214	203.804	255.232	545.786	467.289	116.443	124.267
215	1_215	204.839	265.626	561.536	478.478	116.443	124.267
216	1_216	204.754	263.02	558.981	477.656	116.443	124.267
217	1_217	205.259	261.691	560.994	480.177	116.443	122.336
218	1_218	206.448	264.576	555.231	475.43	116.27	122.336
219	1_219	206.083	267.179	577.556	486.215	120.175	126.235
220	1_220	209.031	266.09	569.847	493.544	115.917	125.836
221	1_221	209.031	263.612	568.836	490.55	115.917	125.836
222	1_222	207.031	262.313	563.824	492.762	115.917	125.836
223	1_223	207.031	260.837	561.12	487.786	114.232	125.836
224	1_224	205.008	260.628	565.079	490.521	113.288	125.836
225	1_225	203.442	259.161	576.455	500.9	117.167	134.148
226	1_226	201.577	259.161	576.455	496.806	117.167	134.148
227	1_227	201.39	260.145	575.244	494.855	117.167	134.148
228	1_228	199.554	258.778	570.139	490.857	117.167	134.148
229	1_229	199.554	257.288	568.562	489.836	117.167	134.148
230	1_230	199.717	256.455	563.136	485.243	117.167	134.148
231	1_231	197.842	254.316	558.085	481.465	117.167	134.148
232	1_232	195.008	253.701	552.606	479.733	117.167	136.618
233	1_233	201.623	256.833	552.46	472.519	117.167	136.618
234	1_234	201.685	256.833	565.399	481.542	117.167	136.618
235	1_235	202.023	256.772	577.237	490.721	118.446	138.036
236	1_236	200.792	255.075	582.418	490.713	118.446	136.513
237	1_237	200.109	253.938	577.187	489.98	118.446	136.513
238	1_238	202.593	257.753	578.104	497.101	120.224	136.513
239	1_239	201.845	258.819	578.52	497.705	120.224	136.513
240	1_240	200.604	260.206	583.473	501.233	120.224	136.513
241	1_241	204.624	264.411	579.961	500.154	120.224	136.513
242	1_242	205.131	264.63	571.914	489.947	120.224	137.491
243	1_243	208.417	266.286	573.88	490.034	120.224	137.491
244	1_244	208.337	264.136	572.938	487.097	121.882	137.491
245	1_245	210.794	265.91	572.571	489.053	121.882	137.491
246	1_246	211.271	267.933	575.64	491.398	123.663	137.491
247	1_247	211.1	267.695	566.548	487.176	125.123	137.491
248	1_248	214.061	271.362	563.594	485.109	125.196	138.752
249	1_249	214.061	270.969	566.192	481.876	125.196	141.6
250	1_250	214.427	273.66	569.02	487.364	125.196	141.6
251	1_251	213.92	272.264	568.916	489.342	129.226	141.381
252	1_252	211.103	270.887	572.241	492.301	129.226	141.381
253	1_253	203.99	263.216	574.149	487.513	129.226	141.381
254	1_254	196.455	262.699	575.844	489.704	128.096	141.381
255	1_255	197.539	260.899	569.644	490.176	127.114	141.381
256	1_256	197.685	260.749	578.526	492.334	130.877	144.773
257	1_257	199.133	261.923	580.479	487.662	128.974	144.773
258	1_258	197.755	262.581	575.7	490.49	128.974	144.773
259	1_259	198.68	264.362	568.638	490.473	128.974	144.773
260	1_260	197.076	263.648	579.673	504.575	130.174	144.696
261	1_261	197.464	261.394	571.894	496.2	130.174	144.696
262	1_262	197.217	254.882	553.494	477.325	126.58	144.409
263	1_263	197.703	256.327	554.635	482.916	126.013	144.409
264	1_264	197.703	256.061	557.384	487.782	125.669	144.409
265	1_265	191.417	248.954	554.209	484.13	125.669	147.486
266	1_266	191.417	247.406	553.616	483.996	125.669	147.486
267	1_267	190.538	246.319	544.055	474.591	122.287	144.409
268	1_268	190.253	247.722	553.456	483.351	124.885	143.13
269	1_269	192.071	248.174	548.519	482.589	123.441	143.13
270	1_270	192.892	245.653	545.076	480.257	123.441	143.13
271	1_271	191.37	246.113	542.394	482.831	123.441	143.13
272	1_272	192.635	247.366	541.656	481.27	123.324	142.125
273	1_273	193.964	247.366	541.656	480.38	123.324	142.125
274	1_274	195.145	246.691	537.682	480.545	123.324	142.125
275	1_275	192.142	244.713	539.224	481.94	123.324	142.125
276	1_276	192.142	245.008	534.637	476.807	123.324	142.125
277	1_277	191.451	246.633	532.886	475.473	123.429	142.125
278	1_278	192.663	242.812	529.474	475.737	123.429	142.125
279	1_279	192.636	242.176	530.909	476.512	123.429	139.632
280	1_280	194.992	243.21	530.733	477.276	123.429	142.292
281	1_281	194.992	244.998	534.719	474.454	123.676	144.322
282	1_282	195.512	245.48	522.074	470.094	127.568	158.109
283	1_283	196.131	242.745	521.255	464.418	127.568	158.109
284	1_284	198.967	241.515	519.244	476.665	135.132	170.5
285	1_285	198.707	241.883	514.255	471.587	135.132	170.5
286	1_286	200.359	242.837	509.671	472.249	133.777	170.5
287	1_287	201.915	245.32	511.794	480.351	133.033	166.637
288	1_288	201.072	244.549	509.592	481.911	134.669	166.637
289	1_289	200.9	245.6	507.412	482.991	134.669	166.637
290	1_290	204.447	248.672	505.741	483.733	134.669	166.637
291	1_291	201.771	243.458	503.474	481.508	134.669	166.637
292	1_292	200.41	242.398	496.252	476.885	136.109	169.983
293	1_293	203.769	242.757	495.897	476.885	136.109	169.983
294	1_294	209.823	242.196	489.986	475.481	131.93	155.709
295	1_295	218.228	244.218	487.919	480.863	131.93	155.709
296	1_296	220.037	243.504	505.119	482.627	131.256	152.496
297	1_297	218.709	243.229	503.356	480.255	130.011	153.927
298	1_298	215.395	242.162	506.513	481.143	130.906	155.21
299	1_299	215.311	242.482	505.244	478.32	130.906	159.08
300	1_300	215.17	242.252	503.53	475.939	130.906	159.08
301	1_301	217.501	246.881	495.819	460.739	129.721	155.137
302	1_302	220.193	249.151	495.841	464.617	131.159	155.137
303	1_303	221.44	249.118	499.541	463.639	132.626	159.544
304	1_304	217.27	248.106	500.141	461.306	133.213	159.544
305	1_305	219.32	248.533	503.797	465.306	133.213	159.544
306	1_306	220.872	249.24	501.722	465.984	131.81	159.544
307	1_307	225.937	249.151	508.513	469.643	130.619	155.974
308	1_308	226.184	248.679	507.084	467.598	131.684	155.974
309	1_309	227.819	247.871	511.584	473.477	130.497	155.974
310	1_310	227.646	247.893	514.442	476.048	130.497	155.974
311	1_311	226.882	247.649	501.332	467.818	130.497	155.974
312	1_312	226.882	245.211	493.795	461.807	130.497	155.974
313	1_313	227.796	244.251	480.932	457.389	131.384	160.317
314	1_314	228.333	245.84	470.301	440.576	133.278	162.747
315	1_315	225.943	238.715	460.736	430.191	133.278	162.747
316	1_316	225.845	238.183	462.91	429.257	133.278	162.747
317	1_317	225.744	238.88	462.605	430.904	133.278	167.806
318	1_318	225.769	237.857	460.388	430.271	135.068	167.806
319	1_319	227.846	238.88	446.942	427.716	132.57	164.86
320	1_320	225.031	235.138	443.074	412.182	134.321	164.86
321	1_321	225.031	236.701	442.486	413.96	134.321	164.86
322	1_322	226.154	238.167	453.986	417.791	134.321	164.86
323	1_323	224.394	237.199	450.817	418.896	136.482	164.86
324	1_324	224.37	237.098	446.197	412.749	138.215	164.86
325	1_325	224.013	236.164	430.946	399.581	135.146	153.993
326	1_326	223.796	234.365	430.946	398.669	135.146	153.993
327	1_327	223.223	231.842	428.182	397.803	135.146	153.993
328	1_328	224.69	232.285	435.89	405.511	135.146	153.993
329	1_329	223.224	233.266	436.497	410.039	134.252	150.993
330	1_330	222.561	233.036	437.609	413.725	134.252	150.993
331	1_331	224.327	235.372	440.721	416.157	134.252	150.993
332	1_332	227.463	237.031	445.994	419.75	132.871	150.993
333	1_333	221.927	233.111	444.41	424.409	131.91	150.993
334	1_334	223.123	232.485	432.444	417.92	131.91	146.05
335	1_335	223.113	232.261	416.058	410.035	131.157	148.787
336	1_336	226.178	234.307	414.519	410.035	131.157	152.057
337	1_337	227.14	233.778	421.238	413.814	131.157	146.713
338	1_338	225.344	231.078	420.843	405.87	129.719	146.713
339	1_339	228.927	235.624	423.036	411.195	129.719	146.713
340	1_340	230.813	235.902	421.313	410.551	129.719	146.713
341	1_341	227.541	229.973	422.898	410.652	129.719	146.713
342	1_342	226.926	229.432	425.191	414.734	129.719	146.713
343	1_343	224.285	226.573	423.426	418.13	129.719	146.713
344	1_344	224.285	227.565	422.002	421.002	129.719	146.713
345	1_345	222.836	225.282	416.529	416.99	129.719	146.713
346	1_346	223.567	223.118	411.315	414.273	129.719	146.713
347	1_347	225.823	226.4	415.88	415.296	129.719	146.713
348	1_348	224.426	223.119	415.236	416.348	131.031	146.713
349	1_349	224.901	223.536	408.557	417.063	131.031	146.713
350	1_350	225.673	221.024	405.279	413.734	131.031	146.713
351	1_351	224.706	222.417	402.588	411.417	125.327	147.407
352	1_352	226.164	223.119	400.134	415.653	125.327	147.407
353	1_353	230.408	223.821	397.667	419.87	125.327	147.407
354	1_354	227.521	219.179	391.237	418.37	126.436	147.407
355	1_355	225.11	217.619	391.167	416.559	127.554	147.407
356	1_356	225.332	217.833	390.807	420.843	122.665	141.907
357	1_357	225.797	217.429	390.237	423.338	124.973	141.907
358	1_358	227.709	218.765	391.867	422.139	124.973	141.907
359	1_359	227.709	218.547	398.708	424.27	124.973	141.907
360	1_360	232.206	217.907	385.755	416.704	132.018	145.121
361	1_361	236.999	225.283	390.664	416.933	132.018	145.121
362	1_362	237.951	226.108	389.21	414.571	132.018	145.121
363	1_363	238.292	225.992	397.536	415.282	132.2	145.121
364	1_364	236.535	225.716	395.466	411.535	134.382	140.633
365	1_365	237.106	224.946	399.862	418.246	137.496	145.594
366	1_366	237.144	225.877	398.245	417.125	137.496	145.594
367	1_367	239.028	227.222	399.574	418.655	140.391	149.98
368	1_368	238.169	226.015	386.784	406.692	137.171	152.479
369	1_369	235.279	226.222	388.947	405.186	140.24	152.479
370	1_370	235.279	227.628	390.9	407.619	140.24	152.479
371	1_371	239.282	226.786	390.026	405.767	140.24	152.479
372	1_372	236.701	225.028	384.684	400.683	141.568	155.054
373	1_373	238.072	228.368	389.055	408.969	141.568	149.25
374	1_374	238.971	227.251	390.676	413.195	141.568	147.5
375	1_375	242.55	229.593	400.293	423.464	144.69	144.506
376	1_376	241.189	229.57	409.509	426.758	145.371	144.506
377	1_377	242.163	228.445	410.748	429.616	143.5	144.506
378	1_378	240.059	230.107	409.736	429.923	143.5	144.506
379	1_379	241.363	229.149	403.52	432.958	143.5	148.82
380	1_380	243.022	229.626	403.101	435.136	143.5	148.82
381	1_381	243.022	229.626	400.611	436.948	140.423	148.82
382	1_382	241.068	228.01	394.623	431.817	134.741	127.547
383	1_383	240.305	228.931	394.043	435.914	132.439	124.688
384	1_384	237.926	228.147	390.458	427.652	133.483	111.562
385	1_385	236.649	226.726	386.649	422.962	133.483	111.562
386	1_386	235.581	226.826	388.38	425.248	135.564	111.562
387	1_387	232.999	223.283	385.998	416.664	136.924	113.813
388	1_388	233.149	224.122	385.481	413.068	136.924	113.813
389	1_389	231.98	224.329	387.964	415.605	136.924	113.813
390	1_390	228.877	219.731	387.327	419.545	136.924	115.138
391	1_391	230.538	219.984	388.634	420.533	136.924	115.138
392	1_392	230.816	221.43	400.657	430.252	135.836	118.718
393	1_393	227.01	220.023	405.657	433.11	137.583	129.511
394	1_394	219.517	219.105	404.532	432.49	137.583	129.511
395	1_395	210.932	217.477	407.748	433.038	137.583	129.511
396	1_396	208.904	217.256	396.577	432.8	138.882	132.318
397	1_397	211.361	219.908	397.155	437.148	141.319	132.318
398	1_398	211.677	221.174	392.638	435.787	141.319	132.318
399	1_399	209.942	221.174	394.714	440.201	141.319	132.318
400	1_400	208.745	220.442	392.395	438.311	141.319	132.318
401	1_401	206.534	214.151	395.584	436.604	141.319	132.318
402	1_402	202.942	210.628	395.354	433.03	138.164	132.133
403	1_403	201.768	210.628	391.579	432.043	135.796	132.133
404	1_404	200.653	213.477	396.23	441.167	137.137	130.811
405	1_405	199.181	212.581	394.963	441.167	137.137	130.811
406	1_406	197.211	216.686	402.66	447.068	139.2	130.811
407	1_407	191.927	214.605	396.114	444.265	138.596	132.983
408	1_408	191.981	214.267	395.998	451.23	138.596	132.983
409	1_409	191.405	214.64	391.463	444.205	140.636	132.983
410	1_410	191.488	213.709	390.451	439.436	140.636	132.983
411	1_411	191.856	216.709	393.86	442.572	140.636	130.811
412	1_412	191.856	218.76	397.109	446.609	140.636	130.811
413	1_413	190.381	220.209	400.656	450.129	140.636	130.811
414	1_414	189.146	216.712	403.331	451.206	138.19	130.811
415	1_415	189.72	216.712	402.287	451.042	138.19	130.811
416	1_416	189.687	217.656	403.351	448.756	138.19	130.811
417	1_417	189.687	217.139	403.717	446.013	137.682	130.811
418	1_418	189.594	216.727	413.559	449.595	137.682	128.955
419	1_419	188.741	214.574	411.168	443.646	137.682	128.955
420	1_420	189.872	215.48	409.961	445.278	137.682	128.955
421	1_421	188.682	214.498	415.462	452.25	138.261	127.181
422	1_422	187.678	218.009	405.855	449.7	138.261	127.181
423	1_423	188.89	219.706	405.808	448.712	138.261	127.181
424	1_424	192.401	223.186	407.611	453.137	137.625	127.181
425	1_425	192.607	223.735	412.32	457.75	137.625	127.181
426	1_426	194.436	223.712	412.781	463.14	135.548	127.181
427	1_427	195.228	224.398	420.433	467.965	135.548	127.181
428	1_428	195.966	224.444	413.77	461.915	135.548	127.181
429	1_429	198.597	224.444	413.421	453.024	133.984	128.09
430	1_430	199.278	225.038	414.712	451.789	133.984	128.09
431	1_431	197.318	223.414	411.584	448.925	133.984	128.09
432	1_432	195.198	223.36	409.92	449.636	135.583	128.09
433	1_433	196.376	222.883	414.744	449.586	136.913	128.09
434	1_434	195.995	224.395	416.261	446.505	136.913	131.047
435	1_435	194.177	224.395	417.441	443.694	136.913	131.047
436	1_436	192.377	223.098	415.324	439.73	136.913	131.047
437	1_437	197.777	225.836	410.5	432.145	136.913	134.333
438	1_438	201.477	225.391	412.785	436.495	136.913	134.333
439	1_439	196.261	221.276	410.11	433.551	136.913	134.333
440	1_440	195.218	221.276	410.11	433.551	136.913	134.333
441	1_441	194.639	222.669	409.063	430.964	136.913	134.333
442	1_442	195.049	221.824	409.438	435.111	141.958	133.105
443	1_443	195.603	222.36	405.983	429.282	141.958	133.105
444	1_444	195.603	221.61	411.744	432.574	141.958	133.105
445	1_445	197.018	223.871	412.015	431.952	143.08	133.105
446	1_446	196.449	224.062	415.369	432.879	143.08	133.105
447	1_447	193.803	221.3	411.142	431.477	143.08	133.105
448	1_448	196.911	221.979	409.657	434.495	143.08	133.105
449	1_449	195.142	222.285	428.837	443.644	140.492	133.9
450	1_450	194.695	223.014	435.763	446.895	140.492	131.419
451	1_451	199.378	220.962	447.426	461.072	151.619	134.991
452	1_452	197.567	221.593	446.231	457.477	151.619	134.991
453	1_453	193.9	221.998	447.861	455.825	151.619	134.991
454	1_454	203.706	229.07	451.355	455.119	149.326	134.991
455	1_455	204.509	229.528	452.917	453.583	150.064	134.991
456	1_456	204.352	229.624	446.591	445.908	150.064	134.8
457	1_457	204.352	230.383	455.771	455.536	153.579	135.355
458	1_458	201.797	227.261	454.262	452.593	153.579	135.355
459	1_459	201.797	226.767	448.666	451.686	153.579	135.355
460	1_460	198.252	229.177	452.88	448.047	148.303	132.309
461	1_461	193.706	223.273	458.419	461.628	149.96	134.557
462	1_462	194.964	222.996	457.307	460.012	149.96	134.557
463	1_463	193.452	222.213	454.947	459.628	149.25	134.557
464	1_464	196.064	221.382	450.194	456.116	147.137	134.3
465	1_465	197.184	221.454	444.385	449.767	142.73	130.405
466	1_466	196.407	220.755	447.239	452.605	142.73	130.405
467	1_467	195.202	220.13	450.003	455.2	142.73	130.405
468	1_468	196.62	220.009	449.89	455.447	142.73	130.405
469	1_469	196.437	217.594	448.003	459.271	142.73	127.861
470	1_470	195.9	216.509	448.663	459.894	142.803	129.408
471	1_471	192.309	218.487	450.46	459.988	142.803	129.408
472	1_472	192.37	220.779	450.567	461.024	142.803	129.408
473	1_473	190.385	215.616	444.76	454.118	142.803	131.826
474	1_474	189.319	215.9	445.794	455.035	142.803	132.227
475	1_475	185.449	216.156	434.397	444.518	139.052	131.145
476	1_476	186.214	221.912	429.431	446.353	138.387	131.145
477	1_477	185.411	221.546	431.022	446.824	140.134	129.083
478	1_478	187.128	225.68	437.01	442.906	140.134	129.083
479	1_479	187.128	227.335	443.908	442.906	140.134	129.083
480	1_480	187.128	226.726	443.908	441.488	140.134	129.083
481	1_481	187.383	228.458	453.056	446.884	141.693	129.083
482	1_482	190.403	234.621	457.158	455	143.146	131.773
483	1_483	190.563	233.448	456.749	455.093	145.419	134.152
484	1_484	192.17	234.679	452.874	452.847	137.358	130.46
485	1_485	193.986	235.941	465.647	465.859	136.604	130.46
486	1_486	193.564	235.67	465.34	466.667	136.604	130.46
487	1_487	199.08	237.723	471.794	473.012	136.604	130.46
488	1_488	200.784	239.514	475.419	484.619	136.604	130.867
489	1_489	202.481	238.341	471.437	480.435	136.604	130.867
490	1_490	200.376	239.833	471.752	473.388	136.604	130.66
491	1_491	200.652	241.595	473.516	476.235	136.604	130.66
492	1_492	200.652	240.353	465.74	472.294	137.512	128.274
493	1_493	201.281	244.489	462.673	470.588	134.269	118.011
494	1_494	201.567	245.254	467.842	474.141	145.444	132.432
495	1_495	201.567	246.308	470.089	471.857	143.1	132.432
496	1_496	203.62	247.857	464.785	467.274	143.1	132.432
497	1_497	201.823	243.502	464.965	464.906	141.6	132.432
498	1_498	201.855	243.502	463.785	465.929	141.6	132.432
499	1_499	202.967	243.502	463.785	465.929	141.6	132.432
500	1_500	204.395	244.572	467.385	470.179	141.6	132.432
501	1_501	202.379	242.746	464.538	470.405	141.6	132.432
502	1_502	203.176	242.568	465.853	471.845	141.941	132.622
503	1_503	203.176	242.568	463.299	470.118	144.021	132.622
504	1_504	204.127	239.138	457.288	471.471	146.736	132.511
505	1_505	204.538	238.834	465.243	478.376	151.297	138.8
506	1_506	206.108	233.717	458.532	468.424	151.297	138.8
507	1_507	208.592	234.691	463.554	470.424	162.89	147.51
508	1_508	206.825	233.676	462.566	467.765	162.89	147.51
509	1_509	206.502	232.586	469.921	483.129	163.793	155.2
510	1_510	206.625	236.047	470.954	487.933	163.793	155.2
511	1_511	206.625	231.455	471.277	490.286	163.793	158.375
512	1_512	206.625	230.66	475.41	490.98	163.793	158.375
513	1_513	208.7	230.66	475.41	490.98	163.793	158.375
514	1_514	208.7	232.491	475.41	490.98	163.793	158.375
515	1_515	208.7	234.895	476.504	488.155	163.793	158.375
516	1_516	208.812	236.703	478.695	494.507	163.793	158.375
517	1_517	207.876	242.074	485.368	495.309	165.062	158.375
518	1_518	210.191	244.664	476.858	493.772	165.062	161.779
519	1_519	210.467	245.478	483.379	505.16	162.927	161.779
520	1_520	208.863	246.491	485.108	505.489	162.927	161.779
521	1_521	210.012	248.062	484.466	508.007	160.62	161.779
522	1_522	208.438	241.447	481.858	504.595	160.62	157.285
523	1_523	211.924	244.505	487.283	509.889	160.62	157.285
524	1_524	211.482	239.685	482.138	509.781	161.917	157.285
525	1_525	211.738	239.454	478.497	509.308	161.917	157.285
526	1_526	211.191	242.521	480.475	504.875	164.639	157.285
527	1_527	211.374	243.392	473.258	499.887	162.259	157.285
528	1_528	211.96	244.187	474.768	496.786	159.31	157.285
529	1_529	209.214	243.033	476.486	504.163	162.324	153.69
530	1_530	208.662	242.145	477.214	504.042	159.507	150.059
531	1_531	210.616	242.907	489.214	516.151	167.458	150.187
532	1_532	210.616	241.156	488.685	511.121	164.594	150.187
533	1_533	212.001	243.254	481.416	506.312	164.594	147.004
534	1_534	213.466	242.482	483.696	510.11	163.091	147.004
535	1_535	215.404	241.402	483.405	513.653	163.091	147.004
536	1_536	214.976	244.143	496.62	528.436	166.5	146.284
537	1_537	208.947	241.674	497.749	533.183	166.5	146.284
538	1_538	205.57	240.558	492.187	527.904	164.134	143.573
539	1_539	213.226	245.002	494.338	523.258	162.714	142.219
540	1_540	213.226	245.002	494.338	518.766	162.714	142.219
541	1_541	214.053	243.317	491.766	522.234	162.714	142.219
542	1_542	214.458	244.207	488.249	519.273	159.991	143.419
543	1_543	219.226	247.902	500.637	532.439	164.075	152.774
544	1_544	219.226	247.571	510.249	544.868	170.938	162.032
545	1_545	217.733	247.449	513.867	550.463	179.424	165.479
546	1_546	217.617	246.863	515.652	555.558	179.424	165.479
547	1_547	217.443	246.985	520.082	567.046	177.834	166.697
548	1_548	213.458	245.254	518.641	560.975	177.834	166.697
549	1_549	212.455	245.961	507.383	555.356	178.497	164.06
550	1_550	211.579	244.924	506.953	553.372	176.562	166.897
551	1_551	208.707	245.112	496.254	539.336	171.339	165.357
552	1_552	210.661	244.027	500.695	539.336	171.339	165.357
553	1_553	210.691	243.145	502.673	542.939	169.587	162.269
554	1_554	200.765	237.448	498.368	547.194	171.689	162.269
555	1_555	203.553	241.364	508.945	573.352	176.242	162.593
556	1_556	204.25	241.882	511.227	574.804	176.242	162.593
557	1_557	210.082	248.267	517.488	579.279	195.374	178.627
558	1_558	208.428	249.389	518.622	584.878	195.374	178.627
559	1_559	206.871	248.739	517.763	580.049	195.374	178.627
560	1_560	205.349	246.112	511.013	572.915	197.6	180.614
561	1_561	209.987	249.401	506.078	563.073	197.589	180.493
562	1_562	209.516	247.967	509.64	567.061	195.465	176.679
563	1_563	211.256	251.064	506.464	560.146	198.068	176.59
564	1_564	210.26	250.727	506.354	563.321	200.803	180.2
565	1_565	211.887	251.22	506.53	561.519	204.431	177.183
566	1_566	212.931	252.727	518.815	570.642	204.431	174.919
567	1_567	211.344	251.396	515.807	564.728	204.431	174.919
568	1_568	211.788	254.135	518.705	564.082	200.914	174.919
569	1_569	211.788	253.976	518.771	563.465	198.538	175.045
570	1_570	211.499	254.917	519.53	566.305	200.025	172.297
571	1_571	212.3	259.167	527.409	573.404	200.025	172.297
572	1_572	214.16	263.845	532.815	572.737	200.025	172.297
573	1_573	215.996	270.064	543.552	576.046	200.025	169.159
574	1_574	216.996	270.493	540.662	570.194	200.025	169.159
575	1_575	219.269	270.124	545.145	572.033	203.234	172.171
576	1_576	217.941	264.171	543.123	567.293	203.234	172.171
577	1_577	223.765	269.814	548.771	574.169	213.561	186.665
578	1_578	223.594	267.076	547.558	579.809	213.561	186.665
579	1_579	222.886	271.252	543.502	579.809	213.561	186.665
580	1_580	220.714	272.458	542.936	584.121	213.561	186.665
581	1_581	219.3	269.027	535.53	581.471	216.206	186.665
582	1_582	218.377	265.356	530.925	573.321	212.472	186.665
583	1_583	217.357	265.34	534.2	575.384	212.622	185.488
584	1_584	217.357	265.34	536.569	569.216	212.622	185.488
585	1_585	219.873	270.728	525.38	558.809	215.278	185.488
586	1_586	225.62	275.399	529.402	553.015	215.278	185.488
587	1_587	223.155	277.94	525.858	546.222	215.278	185.488
588	1_588	222.125	275.952	523.924	536.149	215.278	186.987
589	1_589	221.795	275.928	525.224	537.283	215.278	186.987
590	1_590	222.303	273.941	527.429	534.854	215.278	186.987
591	1_591	222.741	272.441	529.07	535.975	215.278	186.987
592	1_592	224.21	273.987	548.923	553.099	222.108	193.706
593	1_593	225.864	269.552	555.366	558.407	225.731	193.706
594	1_594	230.289	272.116	555.593	559.337	219.723	187.31
595	1_595	230.289	271.557	547.809	554.296	223.838	187.31
596	1_596	228.863	271.399	545.114	557.513	223.838	187.31
597	1_597	229.903	273.444	546.046	555.575	227.603	187.31
598	1_598	231.035	272.392	549.667	547.875	227.603	187.31
599	1_599	230.528	270.267	544.44	542.432	223.606	187.31
600	1_600	230.965	268.782	539.907	537.049	223.606	187.31
601	1_601	232.229	269.751	539.57	539.622	223.606	187.31
602	1_602	230.195	269.23	535.446	534.537	227.903	187.31
603	1_603	230.195	268.284	537.806	537.123	227.903	187.31
604	1_604	229.907	268.795	538.502	526.407	225.085	187.181
605	1_605	228.14	268.386	531.727	517.358	223.4	182.761
606	1_606	227.072	268.386	533.531	521.837	218.748	182.761
607	1_607	225.169	264.761	529.531	514.634	208.321	178.42
608	1_608	226.479	266.036	532.422	515.958	208.321	178.42
609	1_609	227.317	265.725	529.392	504.304	208.894	173.917
610	1_610	227.261	263.089	537.694	503.432	208.894	173.917
611	1_611	226.715	264.386	536.403	497.188	205.867	172.487
612	1_612	226.715	263.602	529.834	492.368	205.867	172.487
613	1_613	224.703	262.64	529.834	492.368	201.926	172.487
614	1_614	222.691	261.378	524.661	487.095	201.926	172.487
615	1_615	222.015	259.596	527.19	487.424	198.494	172.487
616	1_616	220.481	259.034	525.436	480.778	198.494	172.487
617	1_617	221.474	254.989	517.645	483.083	198.494	172.487
618	1_618	219.65	259.77	516.448	481.133	198.494	172.487
619	1_619	224.228	264.364	517.052	474.728	197.717	172.487
620	1_620	226.188	271.295	528.715	483.006	194.936	172.487
621	1_621	225.321	270.216	521.087	469.829	198.169	175.272
622	1_622	225.508	271.152	526.506	478.335	198.169	178.964
623	1_623	223.15	268.752	527.331	478.437	195.747	176.414
624	1_624	222.221	270.214	532.527	478.437	195.747	176.414
625	1_625	222.221	271.133	534.951	476.694	195.747	176.414
626	1_626	225.289	270.47	535.421	478.694	192.614	173.853
627	1_627	227.303	270.935	541.339	483.106	196.732	176.826
628	1_628	227.796	271.505	539.751	485.474	200.147	176.826
629	1_629	228.853	276.412	539.151	484.999	197.684	179.993
630	1_630	229.671	277.64	540.409	486.486	201.014	183.655
631	1_631	227.671	276.154	527.209	474.761	195.157	184.75
632	1_632	225.861	278.142	533.621	483.777	200.82	184.75
633	1_633	224.722	282.201	545.915	490.09	199.825	188.859
634	1_634	224.01	280.257	561.515	496.928	199.436	188.859
635	1_635	224.01	280.943	570.609	508.385	201.127	186.364
636	1_636	224.843	278.129	561.186	497.398	198.964	187.15
637	1_637	225.742	281.978	568.304	495.953	195.797	187.15
638	1_638	226.329	295.39	581.754	508.722	204.778	198.05
639	1_639	219.565	290.797	581.966	513.685	207.328	201.422
640	1_640	218.023	289.707	577.245	516.154	207.328	201.422
641	1_641	217.307	291.893	581.62	516.848	207.328	201.422
642	1_642	217.226	293.445	583.992	516.946	207.328	201.422
643	1_643	212.509	289.778	568.876	503.861	204.48	193.938
644	1_644	212.509	292.068	553.178	491.235	198.2	185.216
645	1_645	211.251	291.824	554.556	489.823	189.539	182.017
646	1_646	212.159	294.022	554.694	487.352	189.539	182.017
647	1_647	215.529	295.564	552.313	478.426	194.994	180.933
648	1_648	216.897	296.822	554.194	479.438	194.994	176.572
649	1_649	218.856	294.56	549.92	475.673	197.931	181.017
650	1_650	222.067	300.219	556.408	479.787	197.762	177.444
651	1_651	220.308	300.619	562.004	487.616	194.488	177.444
652	1_652	218.858	300.572	556.627	483.102	194.488	177.444
653	1_653	218.979	302.126	558.898	481.175	197.347	181.679
654	1_654	221.022	301.254	562.109	480.804	197.347	181.679
655	1_655	218.189	297.125	547.074	456.756	192.648	182.1
656	1_656	217.882	295.772	544.274	457.839	192.648	182.1
657	1_657	213.459	291.266	530.168	443.589	166.437	161.832
658	1_658	215.099	292.313	532.545	439.577	166.437	161.832
659	1_659	216.729	294.543	537.121	442.482	165.1	160.839
660	1_660	218.686	296.781	554.474	451.875	164.784	158.679
661	1_661	212.656	291.971	552.051	452.494	164.784	158.679
662	1_662	211.675	291.124	548.969	447.851	166.261	162.539
663	1_663	211.703	288.088	544.887	448.065	165.537	162.018
664	1_664	214.707	292.945	547.841	447.371	162.771	162.018
665	1_665	213.041	292.529	560.957	456.512	164.622	167.941
666	1_666	212.224	293.005	552.283	451.547	167.452	171.441
667	1_667	212.008	293.005	556.155	457.786	167.452	171.441
668	1_668	210.558	289.481	561.59	461.562	171.942	170.9
669	1_669	212.341	291.84	566.434	461.562	173.784	175.223
670	1_670	216.07	293.225	562.98	466.021	172.912	178.823
671	1_671	216.661	292.767	558.445	460.115	171.032	178.823
672	1_672	216.661	285.44	553.213	459.445	168.594	178.823
673	1_673	213.646	279.476	540.876	459.2	168.594	183.914
674	1_674	214.041	281.067	545.392	463.058	168.594	183.914
675	1_675	213.241	281.228	541.109	457.692	168.594	179
676	1_676	214.799	280.891	538.318	460.547	168.594	179
677	1_677	207.98	274.743	525.752	447.439	156.641	162.143
678	1_678	208.237	271.715	520.612	446.945	156.641	162.143
679	1_679	207.423	265.925	533.286	468.628	156.251	158.668
680	1_680	206.69	265.702	532.891	465.369	155.994	160.552
681	1_681	208.185	268.125	535.454	465.124	155.994	160.552
682	1_682	212.414	267.654	544.595	475.267	156.694	157.271
683	1_683	211.412	267.77	543.876	468.992	154.943	157.63
684	1_684	209.834	266.102	543.876	469.435	154.943	157.63
685	1_685	205.487	259.285	544.162	467.244	154.943	157.63
686	1_686	200.132	254.943	541.007	469.319	154.943	157.63
687	1_687	198.796	255.548	550.114	483.414	154.943	157.63
688	1_688	199.539	256.293	552.248	481.387	154.943	157.63
689	1_689	199.562	254.655	551.477	480.708	154.943	157.63
690	1_690	199.471	256.549	546.281	481.127	154.943	157.63
691	1_691	197.911	256.727	546.454	478.691	154.943	157.63
692	1_692	197.911	256.727	526.079	460.985	145.735	146.523
693	1_693	194.214	258.569	521.21	454.282	145.886	147.065
694	1_694	191.774	256.953	523.924	452.926	145.886	147.065
695	1_695	191.774	254.978	524.317	455.879	145.886	147.065
696	1_696	194.3	257.504	533.26	459.659	144.917	144.592
697	1_697	192.878	257.504	533.609	463.95	144.917	144.592
698	1_698	193.1	258.458	533.569	467.749	144.917	144.592
699	1_699	192.981	264.449	533.965	467.844	146.437	144.592
700	1_700	196.846	269.06	552.775	485.596	146.437	144.592
701	1_701	196.727	270.389	553.513	486.794	146.437	144.592
702	1_702	197.313	271.354	553.192	486.723	144.367	144.592
703	1_703	196.691	270.999	549.775	482.679	144.367	144.592
704	1_704	195.818	272.239	561.573	494.691	144.177	146.487
705	1_705	196.582	272.559	564.192	496.832	150.311	160.27
706	1_706	195.603	272.559	564.192	496.832	152.609	160.27
707	1_707	194.975	274.255	567.736	501.631	154.982	160.27
708	1_708	193.464	275.382	567.736	501.631	154.982	160.27
709	1_709	196.257	278.99	572.001	502.141	152.891	160.27
710	1_710	196.406	277.015	560.442	499.835	152.891	160.27
711	1_711	195.58	275.505	557.951	500.412	154.182	161.6
712	1_712	195.329	277.218	560.523	502.647	154.182	161.6
713	1_713	196.174	276.41	557.105	507.267	156.676	161.6
714	1_714	197.919	277.656	558.989	507.956	156.676	161.6
715	1_715	198.3	276.201	557.731	513.188	159.016	161.6
716	1_716	198.3	276.201	557.731	513.258	159.016	161.6
717	1_717	198.3	273.635	561.918	513.258	159.016	161.6
718	1_718	196.091	266.832	565.965	510.723	159.016	161.6
719	1_719	190.15	260.13	558.158	503.305	161.765	161.6
720	1_720	189.257	251.721	547.001	496.379	163.903	161.6
721	1_721	190.291	251.775	548.184	496.544	163.903	161.6
722	1_722	190.806	252.953	557.562	494.849	169.487	168.791
723	1_723	191.66	252.157	552.099	490.144	171.437	171.691
724	1_724	190.015	253.688	549.483	488.665	171.437	167.435
725	1_725	190.662	254.781	566.061	493.119	176.906	174.75
726	1_726	187.632	253.688	568.929	499.851	182.59	173.925
727	1_727	183.437	253.386	562.17	495.328	180.41	169.922
728	1_728	186.907	260.332	562.098	493.034	180.41	169.922
729	1_729	185.8	253.854	556.322	490.975	182.872	169.922
730	1_730	185.919	251.428	552.502	487.752	182.872	169.922
731	1_731	186.314	251.952	552.406	488.128	182.872	169.922
732	1_732	186.055	249.363	541.452	480.222	179.618	169.922
733	1_733	184.983	244.192	527.765	474.669	180.159	169.922
734	1_734	184.532	245.962	508.163	464.669	183.204	169.922
735	1_735	184.942	244.314	501.608	453.011	180.052	172.236
736	1_736	182.854	245.346	494.52	448.952	180.052	173.248
737	1_737	181.733	242.069	483.083	445.575	184.146	173.248
738	1_738	179.856	227.656	469.71	434.293	174.065	162.86
739	1_739	180.535	230.513	470.204	433.094	174.065	162.86
740	1_740	181.382	231.013	482.794	440.011	172.354	159.09
741	1_741	181.613	230.44	483.121	438.408	172.354	159.09
742	1_742	180.049	229.101	481.938	437.352	172.354	159.09
743	1_743	180.246	229.715	486.172	438.145	172.354	159.09
744	1_744	181.188	229.491	486.838	433.255	172.354	159.09
745	1_745	182.119	228.763	487.157	445.661	172.354	159.09
746	1_746	182.119	227.23	485.324	450.249	172.354	159.09
747	1_747	179.544	224.303	494.878	455.725	164.046	158.245
748	1_748	180.911	226.854	492.637	457.82	164.046	162.789
749	1_749	180.911	228.858	498.059	460.749	164.046	162.789
750	1_750	181.647	229.409	492.047	457.463	163.633	166.739
751	1_751	182.886	229.293	485.698	454.392	166.848	166.739
752	1_752	183.884	230.444	490.34	458.505	166.848	166.739
753	1_753	183.884	230.444	487.653	458.535	166.848	166.739
754	1_754	182.558	229.106	484.53	456.072	166.848	166.739
755	1_755	182.509	227.191	482.33	456.172	166.848	166.739
756	1_756	181.67	228.162	482.601	454.974	166.848	166.739
757	1_757	180.251	225.209	483.284	457.261	166.848	166.739
758	1_758	179.762	224.773	479.971	462.149	166.848	166.739
759	1_759	179.762	228.433	479.121	466.236	168.75	168.371
760	1_760	180.472	235.388	468.534	459.299	169.405	172.081
761	1_761	182.967	240.716	472.521	456.124	169.405	172.081
762	1_762	183.554	241.301	471.859	461.224	169.405	172.081
763	1_763	182.422	241.585	475.92	464.999	169.405	172.081
764	1_764	178.757	235.178	475.3	464.239	173.885	172.081
765	1_765	179.334	235.088	459.87	454.632	171.353	165.269
766	1_766	179.025	231.249	456.368	451.46	166.539	164.02
767	1_767	182.119	231.831	458.829	449.323	166.539	164.02
768	1_768	185.955	236.593	452.112	447.116	163.041	164.379
769	1_769	185.955	234.599	453.87	449.614	158.306	164.379
770	1_770	182.682	236.231	460.123	442.576	159.088	164.792
771	1_771	181.523	231.481	461.047	447.653	156.906	164.792
772	1_772	189.712	243.66	473.49	458.729	164.218	160.664
773	1_773	190.738	243.257	482.553	463.492	164.218	160.664
774	1_774	193.409	245.529	483.059	463.674	160.3	155.007
775	1_775	193.833	245.707	482.809	465.504	158.968	154.613
776	1_776	193.154	248.055	483.25	466.358	158.968	154.613
777	1_777	194.864	249.606	488.326	480.763	158.968	154.613
778	1_778	193.255	257.161	508.567	483.928	161.22	154.613
779	1_779	193.911	260.596	494.467	461.434	162.179	159.536
780	1_780	198.466	262.639	489.889	462.363	163.022	156.269
781	1_781	198.459	262.639	486.754	458.865	163.022	156.269
782	1_782	192.898	263.119	483.359	452.396	166.318	162.475
783	1_783	194.189	263.766	482.294	460.625	166.318	162.475
784	1_784	196.205	266.737	480.929	464.233	166.318	162.475
785	1_785	196.406	268.604	485.989	470.587	163.578	162.475
786	1_786	195.042	267.349	485.676	469.056	163.578	155.654
787	1_787	193.347	263.678	475.891	457.172	163.578	155.654
788	1_788	193.347	263.678	481.808	472.586	163.578	154.607
789	1_789	194.313	263.275	486.929	476.753	163.578	154.607
790	1_790	194.632	261.184	497.724	490.342	163.578	154.607
791	1_791	193.714	261.126	493.736	488.106	163.578	154.607
792	1_792	193.714	259.724	500.442	494.751	163.578	154.607
793	1_793	194.917	258.024	508.144	502.941	173.244	163.607
794	1_794	193.593	260.024	500.739	503.89	173.244	163.607
795	1_795	193.593	262.673	503.146	505.196	173.244	163.607
796	1_796	191.094	258.068	501.254	505.914	177.633	166.843
797	1_797	192.511	258.068	500.501	503.171	177.633	166.843
798	1_798	192.511	258.442	501.712	502.523	177.633	166.843
799	1_799	193.677	252.192	509.616	511.358	177.633	166.843
800	1_800	191.617	249.164	507.073	496.497	177.633	166.843
801	1_801	191.611	249.164	508.435	494.754	175.389	166.843
802	1_802	193.134	250.233	516.098	497.679	175.805	160.907
803	1_803	192.129	250.553	527.122	502.168	171.2	157.162
804	1_804	193.637	250.942	519.17	490.067	166.848	157.162
805	1_805	193.481	251.4	516.513	489.158	156.94	138.84
806	1_806	194.505	249.532	511.652	489.158	156.94	138.84
807	1_807	195.906	249.532	506.511	484.599	156.94	138.84
808	1_808	197.716	247.372	501.607	484.599	156.94	138.84
809	1_809	193.394	243.839	495.678	489.067	160.895	138.84
810	1_810	193.394	246.086	494.113	487.687	160.895	138.84
811	1_811	194.416	248.368	499.021	491.171	160.895	138.84
812	1_812	194.69	255.41	506.605	494.581	160.895	138.84
813	1_813	202.84	255.799	511.367	494.196	160.895	138.84
814	1_814	202.84	256.021	514.636	493.667	160.895	138.84
815	1_815	202.84	259.317	507.333	485.331	160.895	138.84
816	1_816	205.757	259.785	505.4	486.497	160.895	138.84
817	1_817	203.984	260.497	503.678	486.497	160.895	138.84
818	1_818	206.087	259.422	502.495	487.254	157.235	138.84
819	1_819	204.832	258.485	504.542	488.856	157.235	138.84
820	1_820	204.832	256.177	503.915	489.466	157.235	138.84
821	1_821	203.884	258.88	506.26	491.833	157.235	138.84
822	1_822	203.752	257.515	500.8	493.504	147.235	125.4
823	1_823	203.015	256.159	500.57	493.567	147.235	125.4
824	1_824	205.103	254.641	502.49	497.884	147.235	129.369
825	1_825	210.917	262.833	492.846	491.782	137.037	111.567
826	1_826	211.243	261.915	486.007	483.377	130.428	114.455
827	1_827	213.446	259.795	490.087	491.542	130.428	114.455
828	1_828	205.937	252.025	495.651	499.862	129.089	114.455
829	1_829	208.12	254.197	498.724	496.814	129.089	114.455
830	1_830	207.102	256.765	502.244	497.614	129.089	114.455
831	1_831	208.849	256.962	503.965	498.726	129.089	114.455
832	1_832	210.78	265.894	514.863	500.676	129.089	114.455
833	1_833	212.628	263.2	518.52	504.659	129.089	114.455
834	1_834	213.831	264.43	522.121	502.885	129.089	114.455
835	1_835	211.309	268.845	520.55	501.961	129.089	114.455
836	1_836	213.759	271.347	521.625	501.328	129.089	114.455
837	1_837	215.926	272.249	522.771	501.108	129.089	114.455
838	1_838	217.528	272.249	525.7	503.513	129.089	114.455
839	1_839	220.907	269.796	535.236	509.656	129.089	115.833
840	1_840	219.2	269.796	526.973	499.426	128.872	118.755
841	1_841	217.025	267.504	524.76	500.335	128.872	118.755
842	1_842	219.444	267.162	538.402	505.794	128.872	118.755
843	1_843	219.444	267.162	538.402	503.282	128.872	118.755
844	1_844	216.313	267.359	539.033	505.818	128.872	118.755
845	1_845	217.744	266.197	540.664	495.062	128.872	118.755
846	1_846	217.058	270.237	543.142	489.526	127.511	118.755
847	1_847	217.058	269.617	530.105	485.335	129.061	118.755
848	1_848	216.004	270.038	536.719	486.075	129.061	118.755
849	1_849	216.004	270.679	532.509	483.751	129.061	118.755
850	1_850	208.489	265.364	530.169	483.077	131.494	118.755
851	1_851	207.909	271.336	557.527	492.166	135.856	128.858
852	1_852	208.051	270.092	556.435	489.551	134.968	128.858
853	1_853	209.378	270.63	553.792	485.804	134.968	128.858
854	1_854	211.477	270.112	553.984	488.776	134.968	128.858
855	1_855	211.477	272.649	557.722	488.767	134.968	125.538
856	1_856	213.057	270.796	557.951	486.52	134.968	125.538
857	1_857	212.004	269.996	558.856	482.306	131.715	125.538
858	1_858	213.228	272.775	565.535	478.196	131.715	125.538
859	1_859	213.228	269.373	567.216	474.66	131.715	125.538
860	1_860	211.933	262.269	565.194	476.088	131.715	125.538
861	1_861	211.361	259.641	562.974	476.717	131.715	125.538
862	1_862	210.705	261.68	570.706	471.804	131.715	125.538
863	1_863	219.354	261.654	572.806	475.404	129.905	125.538
864	1_864	218.072	262.487	579.649	483.55	146.636	149.429
865	1_865	216.814	262.921	588.89	493.184	162.217	172.071
866	1_866	214.625	262.842	599.344	504.676	162.217	168.8
867	1_867	213.32	263.789	597.523	506.62	162.217	168.8
868	1_868	210.171	260.573	598.637	508.037	162.217	168.8
869	1_869	210.171	262.73	598.73	506.404	166.055	168.8
870	1_870	209.897	260.054	597.209	505.458	166.055	168.8
871	1_871	209.897	259.297	598.702	502.664	166.591	168.8
872	1_872	201.32	250.162	594.665	501.551	164.524	166.327
873	1_873	201.32	252.279	591.024	497.33	164.524	166.327
874	1_874	199.863	250.197	588.774	497.578	168.065	172.793
875	1_875	199.55	249.485	590.061	500.897	169.805	180.708
876	1_876	199.761	247.857	593.524	499.412	169.805	180.708
877	1_877	199.761	251.803	596.911	490.694	169.805	180.708
878	1_878	200.032	250.505	577.161	486.476	167.906	180.708
879	1_879	198.892	248.595	580.454	486.131	167.906	180.708
880	1_880	192.241	244.951	582.433	482.745	167.906	180.708
881	1_881	190.936	243.303	581.078	482.168	167.906	180.708
882	1_882	191.934	243.303	579.81	481.118	167.906	180.708
883	1_883	195.848	243.992	579.938	476.91	167.906	180.708
884	1_884	195.228	240.857	576.682	474.287	167.906	180.708
885	1_885	198.038	242.6	572.797	470.079	168.461	180.708
886	1_886	199.67	241.641	575.669	476.716	168.461	181.169
887	1_887	200.428	241.512	578.167	480.258	172.332	179.871
888	1_888	200.428	239.926	569.42	471.424	168.4	182.862
889	1_889	199.364	240.655	571.344	474.873	168.4	181.943
890	1_890	199.829	240.971	569.889	474.706	167	181.943
891	1_891	200.173	242.117	570.015	476.609	167	181.943
892	1_892	199.03	242.717	565.648	473.481	162.945	175.133
893	1_893	201.328	244.251	565.395	478.814	154.036	167.286
894	1_894	199.505	240.317	564.534	478.763	154.036	167.286
895	1_895	198.344	240.317	558.84	473.981	154.036	167.286
896	1_896	196.888	239.873	551.561	464.69	152.324	169.923
897	1_897	196.888	239.873	551.561	467.237	152.324	169.923
898	1_898	196.888	239.264	550.935	467.435	152.324	169.923
899	1_899	197.107	241.158	548.012	462.888	152.324	169.923
900	1_900	193.867	239.678	531.037	459.112	152.324	169.923
901	1_901	193.867	239.034	528.871	460.473	153.19	169.923
902	1_902	192.057	239.723	521.447	461.074	157.053	177.6
903	1_903	192.976	243.642	511.614	456.887	161.128	184.564
904	1_904	191.62	241.669	511.563	467.46	165.912	184.564
905	1_905	195.485	247.247	508.644	469.217	165.912	184.564
906	1_906	197.777	253.9	509.973	469.786	165.912	184.564
907	1_907	199.31	251.557	520.356	483.5	167.917	189.35
908	1_908	200.748	264.482	527.22	500.122	167.917	193.554
909	1_909	202.698	266.855	526.524	494.378	166.079	185.571
910	1_910	202.698	265.558	535.347	499.227	166.079	185.571
911	1_911	201.219	263.405	531.905	495.34	166.079	185.571
912	1_912	200.073	256.187	522.555	489.117	166.079	185.571
913	1_913	193.171	257.605	520.689	484.17	166.079	185.571
914	1_914	194.168	260.533	521.442	486.836	164.825	185.571
915	1_915	195.009	257.738	525.082	491.099	164.825	185.571
916	1_916	192.431	261.905	529.095	501.709	164.825	184.067
917	1_917	192.431	268.277	533.533	512.405	164.825	184.067
918	1_918	191.671	267.777	539.183	519.828	168.884	184.067
919	1_919	191.854	269.885	536.607	521.7	168.884	184.067
920	1_920	191.795	270.363	543.17	533.11	169.24	178.662
921	1_921	193.477	267.491	544.248	530.815	169.24	178.662
922	1_922	194.917	268.273	548.729	531.533	167.075	173.776
923	1_923	195.858	269.79	552.299	530.649	167.075	173.776
924	1_924	195.081	267.635	550.337	531.79	162.919	173.776
925	1_925	190.53	260.015	545.956	535.579	162.919	173.776
926	1_926	190.53	261.977	548.93	539.811	162.919	173.776
927	1_927	189.36	262.366	550.423	537.061	159.232	168.117
928	1_928	190.112	260.964	545.657	529.732	161.814	168.117
929	1_929	190.112	258.696	546.813	528.574	161.814	168.117
930	1_930	190.917	257.15	544.174	528.863	161.814	168.117
931	1_931	191.59	258.712	553.431	529.929	161.814	164.689
932	1_932	191.735	253	547.462	533.008	161.814	164.689
933	1_933	193.545	256.634	545.726	528.995	161.814	160.145
934	1_934	191.452	254.128	540.881	530.195	161.814	160.145
935	1_935	193.174	250.951	542.286	536.063	161.814	156.319
936	1_936	193.538	259.761	557.577	536.945	161.814	156.319
937	1_937	193.162	258.052	565.261	546.384	161.232	156.319
938	1_938	192.902	257.701	566.387	548.753	161.232	156.319
939	1_939	189.715	256.489	553.489	537.726	161.232	157.585
940	1_940	191.057	254.767	548.745	540.85	161.232	157.585
941	1_941	194.709	256.13	551.47	535.705	161.232	157.585
942	1_942	193.694	255.302	536.695	527.008	161.232	157.585
943	1_943	193.232	254.079	543.723	540.863	157.778	155.652
944	1_944	195.482	252.872	544.822	538.679	157.778	155.652
945	1_945	195.482	252.848	542.625	545.297	154.858	155.652
946	1_946	195.723	250.604	548.117	545.521	157.113	155.652
947	1_947	195.723	250.959	548.521	539.523	157.113	155.652
948	1_948	195.338	248.946	555.021	548.095	173.192	164.168
949	1_949	201.208	255.525	551.635	544.953	173.192	164.168
950	1_950	204.791	255.852	547.877	539.333	173.192	164.168
951	1_951	205.248	249.862	526.008	530.158	171.591	160.557
952	1_952	205.074	251.16	529.249	536.183	173.982	160.557
953	1_953	203.764	249.957	526.406	540.731	173.982	160.557
954	1_954	201.7	253.581	539.37	546.812	184.157	164.259
955	1_955	201.7	251.466	535.657	547.575	184.157	168
956	1_956	201.7	253.172	540.825	555.731	180.221	166.955
957	1_957	201.216	252.572	539.187	562.471	185.017	164.348
958	1_958	198.668	248.207	537.054	565.51	185.017	164.348
959	1_959	198.848	247.207	535.351	564.121	185.017	164.348
960	1_960	196.894	247.56	533.465	558.09	185.017	164.348
961	1_961	196.403	246.751	530.429	556.09	185.017	164.348
962	1_962	196.018	244.701	523.853	557.987	180.717	164.348
963	1_963	189.238	243.922	516.771	549.329	184.5	164.348
964	1_964	189.94	244.968	518.076	545.137	170.761	149.174
965	1_965	197.702	249.004	521.112	544.406	155.568	136.5
966	1_966	200.897	253.947	512.524	541.227	155.568	137.143
967	1_967	200.589	252.547	508.571	536.496	155.568	137.143
968	1_968	201.119	252.547	505.901	533.87	155.568	137.143
969	1_969	200.305	253.506	507.511	535.846	152.791	137.143
970	1_970	201.43	254.331	507.938	536.305	152.791	137.143
971	1_971	201.5	254.564	501.608	531.582	155.932	137.143
972	1_972	201.273	254.9	498.121	526.762	155.932	140.505
973	1_973	200.008	254.703	497.21	526.762	155.932	140.505
974	1_974	198.454	254.782	498.983	521.359	155.932	140.505
975	1_975	197.462	255.363	496.385	516.559	155.932	140.505
976	1_976	196.568	256.886	497.552	513.186	155.932	140.505
977	1_977	195.41	253.921	489.724	506.93	155.932	140.505
978	1_978	195.44	250.772	494.039	504.665	155.932	140.505
979	1_979	197.012	250.772	494.039	504.665	155.932	140.505
980	1_980	197.579	249.747	492.756	508.112	155.932	140.505
981	1_981	201.427	253.537	496.721	507.341	155.932	140.505
982	1_982	201.824	255.299	495.329	504.048	155.932	140.505
983	1_983	197.63	254.262	496.783	505.341	155.932	140.505
984	1_984	197.242	256.154	501.274	504.963	155.932	140.505
985	1_985	198.182	257.475	502.509	506.976	153.336	140.505
986	1_986	197.312	259.019	500.474	503.793	153.336	143.7
987	1_987	198.421	258.043	502.568	500.707	161.155	142.016
988	1_988	196.588	259.756	505.265	495.671	164.367	142.016
989	1_989	194.781	260.119	501.135	491.902	164.367	140.461
990	1_990	198.535	271.294	502.813	490.061	174.462	142.016
991	1_991	199.796	269.077	502.765	491.39	174.462	142.016
992	1_992	200.259	269.84	500.245	483.415	179.295	145.472
993	1_993	198.572	270.041	492.491	474.16	181.942	145.472
994	1_994	200.109	272.131	496.053	474.962	181.942	145.472
995	1_995	200.99	270.37	496.152	475.212	181.942	145.472
996	1_996	201.378	271.222	497.168	475.738	181.942	145.472
997	1_997	200.431	269.719	492.849	472.358	181.942	145.472
998	1_998	200.338	274.068	493.622	473.073	181.745	146.184
999	1_999	198.814	271.746	489.912	469.711	181.745	142.47
1000	1_1000	197.493	273.002	493.573	473.622	181.745	142.47
1001	1_1001	198.528	273.793	495.296	472.578	181.745	142.47
1002	1_1002	198.176	273.553	498.629	472.578	181.745	142.47
1003	1_1003	198.954	271.041	500.995	476.549	181.745	142.47
1004	1_1004	203.08	276.509	500.551	469.148	181.745	142.47
1005	1_1005	203.968	273.673	502.785	471.716	181.745	142.47
1006	1_1006	202.124	269.31	505.156	471.642	181.745	142.47
1007	1_1007	201.981	272.505	496.143	469.025	180.679	137.232
1008	1_1008	200.881	261.351	492.205	453.247	180.679	131.3
1009	1_1009	199.239	258.988	490.02	449.938	183.328	134.212
1010	1_1010	199.587	262.488	492.254	461.537	183.328	132.178
1011	1_1011	199.176	264.63	495.158	461.159	183.328	132.178
1012	1_1012	199.782	264.474	498.658	466.834	181.1	132.326
1013	1_1013	199.782	265.763	498.658	466.834	181.1	132.326
1014	1_1014	202.852	268.276	501.382	474.749	183.328	132.326
1015	1_1015	204.19	270.186	506.908	476.346	183.258	132.86
1016	1_1016	207.007	266.455	511.495	474.139	180.845	132.06
1017	1_1017	210.689	263.66	504.82	477.932	177.329	133.343
1018	1_1018	211.717	263.84	502.245	477.359	177.814	134.236
1019	1_1019	212.018	263.838	502.858	477.505	177.814	134.236
1020	1_1020	212.272	264.396	495.695	465.737	172.991	135.981
1021	1_1021	214.089	266.5	499.341	473.285	172.991	135.981
1022	1_1022	213.747	267.059	486.884	465.188	176.767	138
1023	1_1023	213.106	265.704	484.686	464.905	172.359	138
1024	1_1024	214.137	267.157	485.563	460.405	191.095	151.143
1025	1_1025	214.251	267.157	481.141	458.087	191.095	151.143
1026	1_1026	212.976	267.157	482.61	459.967	191.095	151.143
1027	1_1027	214.454	266.788	479.465	456.86	196.3	152.086
1028	1_1028	213.29	267.117	478.971	457.693	196.3	148.891
1029	1_1029	213.29	269.588	479.3	457.562	196.3	148.891
1030	1_1030	213.075	270.855	480.873	460.181	196.3	148.891
1031	1_1031	212.747	268.213	474.452	460.906	196.3	151.076
1032	1_1032	210.763	268.213	474.452	460.906	196.3	151.076
1033	1_1033	209.303	266.986	483.563	472.207	190.823	154.94
1034	1_1034	210.063	268.743	484.44	473.677	187.439	154.94
1035	1_1035	208.507	268.095	487.279	471.52	184.838	158.2
1036	1_1036	206.501	254	472.859	478.424	184.838	158.2
1037	1_1037	206.501	254.685	468.832	474.295	186.396	158.2
1038	1_1038	206.868	255.959	469.007	473.137	186.396	158.2
1039	1_1039	210.606	261.575	476.22	473.929	186.396	158.2
1040	1_1040	209.883	268.233	475.091	475.62	186.396	158.2
1041	1_1041	206.421	266.849	474.741	484.336	186.396	156.81
1042	1_1042	205.851	266.795	476.729	483.089	186.396	156.81
1043	1_1043	206.046	268.014	469.266	474.027	191.15	158.8
1044	1_1044	205.821	267.808	465.629	476.928	191.15	158.8
1045	1_1045	205.907	268.963	469.641	485.702	195.982	161.714
1046	1_1046	205.907	267.826	486.566	502.702	196.33	166.909
1047	1_1047	205.907	270.143	491.396	508.006	196.33	166.909
1048	1_1048	205.907	267.81	483.649	497.69	180.573	158.524
1049	1_1049	200.765	260.385	486.337	495.842	180.573	158.524
1050	1_1050	200.624	261.976	495.312	507.487	180.573	158.524
1051	1_1051	199.221	264.607	493.966	506.944	176.448	158.524
1052	1_1052	197.721	262.407	489.599	499.519	176.448	154.945
1053	1_1053	196.657	261.421	494.497	495.29	174.137	152.365
1054	1_1054	200.673	261.279	483.903	487.265	163.97	148.291
1055	1_1055	202.704	265.724	492.778	494.616	167.221	147.713
1056	1_1056	202.695	264.839	495.538	493.53	170.591	147.836
1057	1_1057	203.089	265.396	497.994	496.701	166.396	146.241
1058	1_1058	204.131	266.239	499.677	496.213	166.396	146.241
1059	1_1059	206.011	266.124	496.146	494.043	166.396	146.241
1060	1_1060	208.093	271.896	494.918	497.278	166.396	146.241
1061	1_1061	213.64	274.567	494.563	500.454	166.396	146.241
1062	1_1062	212.744	274.843	495.5	504.516	170.074	146.241
1063	1_1063	213.287	277	504.905	507.051	167.863	146.241
1064	1_1064	213.919	279.352	506.386	508.421	167.071	147.919
1065	1_1065	207.919	275.056	513.93	511.989	169.588	147.919
1066	1_1066	213.842	278.704	520.184	503.088	169.588	147.919
1067	1_1067	213.279	278.986	517.775	502.754	169.588	147.919
1068	1_1068	213.01	278.389	515.927	504.926	169.588	147.919
1069	1_1069	215.01	276.986	529.775	510.051	172.2	145.541
1070	1_1070	212.945	276.056	527.395	506.501	172.2	145.541
1071	1_1071	213.023	276.167	530.332	509.026	170.077	145.541
1072	1_1072	212.126	275.342	527.94	503.752	166.367	145.541
1073	1_1073	212.908	275.589	527.815	501.694	164.746	145.541
1074	1_1074	213.703	275.622	524.385	501.839	164.746	145.541
1075	1_1075	218.677	276.653	529.916	515.327	169.652	148.778
1076	1_1076	219.023	275.408	526.905	515.327	166.92	148.778
1077	1_1077	219.305	274.844	530.724	518.61	166.92	148.778
1078	1_1078	219.228	273.628	530.33	522.085	166.92	148.778
1079	1_1079	219.441	275.506	528.457	518.566	166.92	148.778
1080	1_1080	219.466	276.658	532.064	515.512	166.92	148.778
1081	1_1081	216.997	275.38	531.731	516.871	166.92	148.778
1082	1_1082	216.542	273.949	530.481	516.371	166.92	148.778
1083	1_1083	217.618	275.911	528.029	512.273	166.92	148.778
1084	1_1084	220.605	277.887	530.934	515.908	166.92	148.778
1085	1_1085	219.19	275.8	530.534	514.791	170.266	148.778
1086	1_1086	220.231	278.975	532.593	511.246	170.266	148.778
1087	1_1087	221.831	283.062	529.169	523.811	164.61	155.17
1088	1_1088	221.908	280.864	526.981	525.705	162.823	154.662
1089	1_1089	223.856	281.012	526.644	525.516	162.823	154.662
1090	1_1090	225.739	277.58	523.598	517.375	156.334	153.996
1091	1_1091	226.209	279.164	528.458	522.622	155.623	150.904
1092	1_1092	226.999	277.211	523.913	527.475	155.623	150.904
1093	1_1093	227.407	279.389	523.675	526.587	153.926	150.904
1094	1_1094	227.407	277.456	528.521	523.231	153.926	147.744
1095	1_1095	226.525	277.011	532.533	530.057	153.926	147.744
1096	1_1096	227.67	277.88	533.319	531.615	153.926	147.744
1097	1_1097	229.025	280.165	537.364	535.906	153.926	147.744
1098	1_1098	228.538	274.951	533.24	531.394	150.629	147.275
1099	1_1099	230.042	277.255	533.027	535.364	150.629	150.552
1100	1_1100	231.976	276.574	529.549	530.406	150.629	150.552
1101	1_1101	229.832	275.443	536.293	527.731	148.787	150.552
1102	1_1102	231.673	273.414	531.532	522.583	148.787	150.552
1103	1_1103	233.007	275.747	530.298	524.44	146.758	150.552
1104	1_1104	232.151	272.293	534.33	525.053	145.021	150.552
1105	1_1105	229.46	270.367	535.125	521.826	145.021	150.552
1106	1_1106	229.46	270.367	536.516	517.235	145.021	150.552
1107	1_1107	227.793	267.802	537.471	510.906	145.021	150.552
1108	1_1108	228.46	268.696	535.693	509.531	145.021	150.552
1109	1_1109	231.393	272.206	538.227	510.883	145.021	150.552
1110	1_1110	231.767	271.182	530.916	498.008	145.021	152.959
1111	1_1111	233.956	272.459	539.213	507.962	156.677	159.917
1112	1_1112	233.729	273.041	542.158	505.781	157.138	161.05
1113	1_1113	232.72	270.483	541.657	507.199	157.138	161.05
1114	1_1114	236.075	267.901	538.829	498.289	157.138	161.05
1115	1_1115	234.649	266.773	536.774	498.918	154.597	160.595
1116	1_1116	232.983	265.529	536.774	497.985	156.45	157.182
1117	1_1117	231.28	262.448	540.565	483.064	157.948	157.095
1118	1_1118	232.091	262.948	535.642	478.075	157.888	154.552
1119	1_1119	233.645	263.339	535.73	477.098	157.888	154.552
1120	1_1120	232.469	263.546	538.026	478.592	160.637	150.795
1121	1_1121	230.352	263.19	534.235	473.626	160.637	150.795
1122	1_1122	237.874	268.312	540.466	473.424	161.224	150.63
1123	1_1123	236.716	270.381	542.982	477.538	161.285	147.429
1124	1_1124	240.904	275.04	543.982	480.887	148.673	136.387
1125	1_1125	241.156	275.04	548.66	483.306	148.673	136.387
1126	1_1126	242.726	275.04	548.049	477.567	148.673	136.387
1127	1_1127	242.726	276.971	549.948	486.328	148.506	138.33
1128	1_1128	247.145	278.052	549.005	488.953	148.506	140.9
1129	1_1129	246.223	288.074	550.679	492.551	146.769	139.165
1130	1_1130	246.874	288.741	551.595	492.534	146.769	139.165
1131	1_1131	246.756	291.536	549.117	496.148	146.769	139.165
1132	1_1132	250.504	292.234	546.916	493.885	146.769	139.165
1133	1_1133	252.089	295.276	542.027	492.863	151.003	138.492
1134	1_1134	254.089	295.748	546.471	491.158	152.121	138.492
1135	1_1135	255.095	297.569	554.638	489.806	152.942	138.209
1136	1_1136	257.195	299.734	556.593	485.885	152.942	138.209
1137	1_1137	257.195	299.734	556.593	485.885	152.942	138.209
1138	1_1138	257.941	298.927	564.56	493.294	152.121	139.867
1139	1_1139	254.805	294.291	558.216	495.101	152.121	139.867
1140	1_1140	255.603	288.7	559.463	491.943	152.121	139.867
1141	1_1141	256.715	288.723	555.874	484.37	152.121	140.339
1142	1_1142	260.674	289.984	555.341	487.76	152.121	140.339
1143	1_1143	261.134	292.075	554.374	483.894	152.121	140.339
1144	1_1144	261.745	295.086	558.474	480.547	152.121	140.339
1145	1_1145	262.418	294.241	550.682	461.839	150.852	136.718
1146	1_1146	261.772	295.9	542.271	450.592	150.124	134.991
1147	1_1147	266.643	303.328	542.271	450.592	150.124	134.991
1148	1_1148	266.643	305.423	541.769	451.906	150.124	134.991
1149	1_1149	266.687	305.53	546.016	464.94	150.124	132.248
1150	1_1150	264.96	303.306	545.06	462.167	152.591	136.738
1151	1_1151	267.136	303.306	542.149	462.146	154.618	136.738
1152	1_1152	269.501	304.553	543.836	462.824	154.618	139.213
1153	1_1153	271.535	305.148	555.903	475.87	164.891	148.404
1154	1_1154	267.968	301.729	556.578	477.159	164.071	146.371
1155	1_1155	264.67	298.538	553.42	472.252	161.709	146.865
1156	1_1156	265.529	298.156	555.96	481.171	162.012	145.621
1157	1_1157	265.447	297.763	551.611	477.229	162.476	148.826
1158	1_1158	264.265	297.74	546.915	475.915	162.476	148.826
1159	1_1159	262.062	298.426	547.117	476.055	162.476	148.826
1160	1_1160	260.67	292.153	545.24	477.432	162.476	148.826
1161	1_1161	255.63	293.692	553.443	474.717	162.476	148.826
1162	1_1162	255.997	295.366	552.061	469.008	160.057	148.826
1163	1_1163	255.268	294.276	548.521	472.45	164.743	155.083
1164	1_1164	254.403	292.575	540.24	467.799	164.794	155.083
1165	1_1165	255.808	292.507	526.311	459.408	162.818	155.083
1166	1_1166	247.268	286.177	523.005	456.82	161.353	155.083
1167	1_1167	246.741	285.458	523.985	459.02	161.353	155.083
1168	1_1168	245.544	284.731	530.519	460.408	164.057	154.12
1169	1_1169	242.7	284.958	513.633	450.102	164.265	156.558
1170	1_1170	245.847	286.378	513.497	456.338	164.265	156.558
1171	1_1171	246.327	288.072	512.644	454.82	165.697	156.558
1172	1_1172	246.087	288.9	525.997	459.293	171.518	158.216
1173	1_1173	246.98	289.283	527.353	460.773	173.097	158.216
1174	1_1174	246.98	287.69	526.1	461.777	173.097	158.216
1175	1_1175	244.439	287.085	525.341	451.135	167.784	155.642
1176	1_1176	243.642	288.321	527.422	456.468	167.291	155.642
1177	1_1177	245.048	286.898	528.698	458.873	167.291	155.642
1178	1_1178	246.76	288.18	526.295	456.992	167.291	155.642
1179	1_1179	245.788	286.274	526.698	460.111	170.464	155.642
1180	1_1180	247.299	284.992	528.813	462.039	169.891	158.536
1181	1_1181	247.062	282.592	525.215	461.801	169.891	158.536
1182	1_1182	247.674	283.768	529.537	466.313	169.891	158.536
1183	1_1183	247.396	282.204	531.882	470.242	169.891	155.508
1184	1_1184	245.134	278.38	526.41	468.635	169.891	155.508
1185	1_1185	243.549	276.38	529.284	471.444	167.146	155.508
1186	1_1186	243.549	273.627	526.732	472.495	164.994	152.778
1187	1_1187	239.728	271.17	521.02	455.412	160.542	147.962
1188	1_1188	240.953	271.92	525.87	459.936	163.069	149.385
1189	1_1189	239.255	272.835	523.456	461.162	160.711	149.385
1190	1_1190	233.912	267.124	518.79	460.733	158.424	147.393
1191	1_1191	233.427	267.052	515.56	452.876	156.763	149.992
1192	1_1192	233.035	267.98	517.997	449.948	156.763	149.992
1193	1_1193	232.697	263.447	515.157	447.007	158.216	149.992
1194	1_1194	234.648	266.29	508.353	449.078	158.216	153.116
1195	1_1195	235.235	268.837	510.652	448.372	156.205	153.116
1196	1_1196	234.541	270.729	516.077	453.231	158.149	160.035
1197	1_1197	233.275	268.151	518.698	453.325	158.149	157.43
1198	1_1198	235.568	269.753	520.18	452.558	160.316	157.43
1199	1_1199	238.848	272.28	527.675	452.667	158.708	154.586
1200	1_1200	238.208	271.149	530.571	457.388	158.708	154.586
1201	1_1201	239.954	272.768	523.272	460.493	160.471	154.586
1202	1_1202	238.901	275.125	524.801	462.833	160.471	154.586
1203	1_1203	236.915	271.327	525.583	460.135	162.597	151.8
1204	1_1204	235.508	273.899	520.525	459.786	164.678	151.8
1205	1_1205	236.115	271.708	520.525	456.616	164.678	151.8
1206	1_1206	239.087	272.886	516.633	458.823	164.678	151.8
1207	1_1207	241.561	274.247	514.608	456.248	164.678	151.8
1208	1_1208	242.521	273.781	514.001	454.053	164.678	151.8
1209	1_1209	239.109	272.391	515.105	451.42	164.678	151.8
1210	1_1210	237.622	269.269	511.872	449.324	164.678	151.8
1211	1_1211	236.675	266.881	501.872	438.611	152.178	146.043
1212	1_1212	238.241	268.928	497.562	442.186	152.178	146.043
1213	1_1213	237.688	268.254	494.482	440.933	152.178	146.043
1214	1_1214	231.137	264.572	491.703	442.749	152.178	146.043
1215	1_1215	229.224	264.888	494.522	440.623	153.794	146.526
1216	1_1216	228.132	263.471	488.726	437.749	152.494	149.396
1217	1_1217	227.26	264.851	488.309	439.13	152.494	149.396
1218	1_1218	225.61	264.634	498.585	441.828	157.053	152.796
1219	1_1219	224.403	262.61	502.551	444.665	161.451	155.285
1220	1_1220	226.39	263.525	498.539	439.619	161.451	158.492
1221	1_1221	225.949	264.718	504.918	444.549	160.606	158.492
1222	1_1222	218.662	259.525	503.918	450.247	160.051	155.527
1223	1_1223	218.377	258.935	504.93	455.595	162.353	158.796
1224	1_1224	213.818	253.61	505.068	454.258	164.976	159.204
1225	1_1225	212.885	253.781	503.453	450.022	164.976	159.204
1226	1_1226	212	253.054	502.167	454.125	164.976	159.204
1227	1_1227	212.75	252.274	500.732	449.493	165.662	159.204
1228	1_1228	208.412	250.821	501.41	448.931	162.939	159.204
1229	1_1229	208.797	240.125	499.201	448.689	165.291	161.735
1230	1_1230	208.713	242.286	498.254	448.689	165.291	161.735
1231	1_1231	208.312	240.856	502.599	454.194	165.291	161.735
1232	1_1232	206.825	238.844	501.999	454.976	165.291	161.735
1233	1_1233	204.747	235.031	495.943	444.16	163.397	163.495
1234	1_1234	203.744	232.168	489.786	444.321	163.397	163.495
1235	1_1235	204.104	230.568	480.252	442.321	163.397	163.495
1236	1_1236	203.064	229.736	477.73	439.597	163.397	163.495
1237	1_1237	204.051	233.015	478.14	437.215	163.397	163.495
1238	1_1238	204.15	232.187	471.173	430.397	164.677	162.805
1239	1_1239	203.037	232.325	473.502	430.726	165.106	161.723
1240	1_1240	203.188	233.716	475.678	435.01	163.059	161.723
1241	1_1241	203.188	235.084	479.337	439.226	163.059	161.723
1242	1_1242	200.088	233.923	478.315	439.226	163.059	161.723
1243	1_1243	200.2	231.21	480.26	445.933	163.694	162.17
1244	1_1244	198.848	228.245	491.37	450.558	161.576	160.954
1245	1_1245	198.025	228.698	498.791	458.081	160.931	160.954
1246	1_1246	201.15	235.077	500.659	469.933	160.646	161.704
1247	1_1247	195.696	226.683	502.63	469.17	160.646	161.704
1248	1_1248	196.125	226.859	506.903	469.834	160.646	161.704
1249	1_1249	196.713	227.571	504.645	462.19	163.183	167.042
1250	1_1250	196	226.417	502.194	461.001	161.16	160.283
1251	1_1251	196	226.417	503.753	458.023	161.16	160.283
1252	1_1252	196	226.213	501.202	458.419	161.16	160.283
1253	1_1253	196.593	225.91	486.67	448.452	150.071	153.904
1254	1_1254	196.452	226.96	485.319	447.74	150.456	154.661
1255	1_1255	199.464	229.519	484.596	442.958	150.456	154.661
1256	1_1256	199.422	229.274	475.223	428.762	149.803	152.7
1257	1_1257	198.983	233.007	489.947	442.871	167.57	176.254
1258	1_1258	199.242	233.147	493.957	444.208	167.57	176.254
1259	1_1259	198.217	232.809	497.839	443.522	167.57	176.254
1260	1_1260	197.61	233.499	497.439	439.717	167.57	176.254
1261	1_1261	196.783	229.278	492.363	441.276	167.57	176.254
1262	1_1262	197.88	227.569	490.74	444.562	170.375	176.254
1263	1_1263	202.018	234.941	494.471	448.355	167.531	168.338
1264	1_1264	201.18	233.401	490.783	445.189	167.531	168.338
1265	1_1265	200.28	233.766	490.732	446.735	167.531	168.338
1266	1_1266	202.405	238.406	487.285	445.811	169.29	168.338
1267	1_1267	203.309	240.155	494.838	445.206	169.29	168.338
1268	1_1268	204.258	240.744	492.546	443.789	166.4	169.961
1269	1_1269	206.211	239.061	490.987	442.768	166.4	169.961
1270	1_1270	203.528	237.379	494.955	447.897	166.097	168.171
1271	1_1271	205.477	239.685	496.213	452.865	166.097	168.171
1272	1_1272	205.105	239.316	485.15	450.671	162.9	166.874
1273	1_1273	203.829	239.278	485.15	449.249	162.9	166.874
1274	1_1274	203.346	240.421	488.932	448.246	162.9	166.874
1275	1_1275	201.683	239.708	488.62	449.463	163.793	166.874
1276	1_1276	201.863	239.708	495.464	451.915	167.075	166.874
1277	1_1277	202.966	240.202	506.431	456.281	169.659	177.254
1278	1_1278	201.611	238.826	514.676	465.098	175.17	185.644
1279	1_1279	200.852	238.449	512.676	463.066	171.831	185.644
1280	1_1280	199.604	239.638	507.964	461.743	172.575	183.879
1281	1_1281	199.079	240.708	511.198	462.539	169.034	183.879
1282	1_1282	198.354	238.002	509.242	459.829	169.034	179.476
1283	1_1283	198.654	240.12	508.498	458.506	167.1	179.16
1284	1_1284	205.374	248.355	522.687	471.076	164.858	175.642
1285	1_1285	206.304	247.799	521.876	471.141	167.893	171.726
1286	1_1286	206.304	245.866	523.885	470.399	170.59	175.185
1287	1_1287	210.292	247.507	524.054	474.066	173.479	175.185
1288	1_1288	210.828	248.442	522.627	477.001	172.422	174.992
1289	1_1289	211.499	247.379	529.571	479.392	174.17	171.408
1290	1_1290	211.916	246.228	537.627	491.229	175.919	175.808
1291	1_1291	212.095	246.607	534.953	490.435	179.919	175.808
1292	1_1292	213.851	247.21	533.189	494.62	179.919	175.808
1293	1_1293	215.689	247.771	532.222	497.859	175.989	175.808
1294	1_1294	214.929	246.307	530.279	495.685	174.811	175.808
1295	1_1295	215.625	245.581	527.784	493.011	178.256	175.808
1296	1_1296	216.185	243.853	525.645	490.824	176.188	169.52
1297	1_1297	219.787	249.202	523.532	489.077	172.47	172.846
1298	1_1298	218.369	247.624	522.18	491.31	172.47	172.846
1299	1_1299	213.966	247.046	518.814	487.088	175.35	176.978
1300	1_1300	216.434	248.534	520.653	486.132	175.35	176.978
1301	1_1301	215.646	247.717	521.48	485.132	175.35	176.978
1302	1_1302	216.659	246.485	520.883	485.747	175.35	176.978
1303	1_1303	218.723	250.827	521.078	482.505	175.35	181.668
1304	1_1304	219.79	249.18	519.205	479.956	171.956	181.668
1305	1_1305	220.6	252.245	517.157	480.286	168.45	181.668
1306	1_1306	217.505	250.696	520.248	478.791	168.45	181.668
1307	1_1307	215.403	249.107	520.92	479.385	168.45	181.668
1308	1_1308	212.309	254.083	522.561	478.304	168.45	181.668
1309	1_1309	213.8	254.034	517.787	478.844	168.45	181.668
1310	1_1310	214.771	254.941	518.699	483.212	168.45	181.668
1311	1_1311	219.616	260.845	519.081	487.417	170.874	181.668
1312	1_1312	217.681	257.194	518.036	484.361	170.874	181.668
1313	1_1313	217.249	259.261	518.53	484.81	170.874	181.668
1314	1_1314	216.528	259.907	517.969	486.762	170.874	181.668
1315	1_1315	216.453	258.137	516.969	489.512	170.874	181.668
1316	1_1316	218.004	260.427	515.058	489.16	167.339	181.668
1317	1_1317	218.744	263.255	511.402	489.585	167.339	181.668
1318	1_1318	219.662	263.005	510.769	492.743	160.907	179.077
1319	1_1319	220.596	263.386	521.124	503.383	162.463	180.805
1320	1_1320	218.328	263.402	519.602	507.274	162.463	180.805
1321	1_1321	225.42	271.21	517.18	502.365	163.673	180.805
1322	1_1322	229.518	271.066	514.328	495.922	163.673	186.086
1323	1_1323	231.453	273.822	511.946	491.208	163.673	186.086
1324	1_1324	229.995	273.517	508.002	486.208	163.673	186.086
1325	1_1325	230.047	274.261	506.71	489.051	161.081	182.155
1326	1_1326	229.431	274.163	504.407	485.269	161.081	182.155
1327	1_1327	227.99	273.371	503.89	482.177	161.081	182.155
1328	1_1328	229.503	272.672	501.111	483.133	164.362	182.155
1329	1_1329	231.21	276.435	505.054	483.133	164.362	182.155
1330	1_1330	231.595	274.098	508.91	486.143	164.362	182.155
1331	1_1331	232.437	275.29	502.999	474.556	164.362	182.155
1332	1_1332	232.358	275.11	502.277	474.257	164.362	182.155
1333	1_1333	232.358	284.013	515.643	490.062	164.362	177.704
1334	1_1334	232.145	285.35	520.812	500.809	165.311	185.092
1335	1_1335	230.772	284.85	517.701	503.177	165.311	181.356
1336	1_1336	232.171	284.326	523.29	508.844	165.157	181.227
1337	1_1337	231.509	279.898	520.523	507.982	165.157	181.227
1338	1_1338	231.766	281.101	519.468	507.752	165.157	181.227
1339	1_1339	232.726	281.619	516.546	508.418	162.357	182.916
1340	1_1340	233.403	280.643	519.634	505.959	164.681	182.916
1341	1_1341	234.443	282.005	522.568	503.131	161.721	182.916
1342	1_1342	233.683	282.451	528.49	507.186	163.524	185.188
1343	1_1343	234.57	285.029	526.257	501.527	162.793	185.716
1344	1_1344	236.883	292.704	515.394	500.289	165.426	187.912
1345	1_1345	238.286	292.39	513.012	503.039	176.722	195.876
1346	1_1346	235.195	287.113	501.9	490.607	173.159	193.371
1347	1_1347	236.219	288.362	495.111	486.99	173.159	193.371
1348	1_1348	242.084	287.279	503.044	501.069	179.154	200.716
1349	1_1349	239.354	284.017	496.74	497.808	176.456	200.746
1350	1_1350	242.841	288.986	491.358	494.024	176.456	206.091
1351	1_1351	240.877	286.845	489.421	494.319	176.456	206.091
1352	1_1352	240.877	286.845	488.949	494.762	176.456	206.091
1353	1_1353	239.264	289.739	492.23	496.672	180.477	206.921
1354	1_1354	240.496	289.974	490.826	494.842	180.477	210.83
1355	1_1355	236.932	287.346	493.298	500.853	178.644	206.754
1356	1_1356	237.252	287.475	494.444	503.467	178.644	212.617
1357	1_1357	241.479	284.205	484.579	488.649	159.57	190.53
1358	1_1358	239.559	283.887	479.848	484.464	159.57	190.53
1359	1_1359	241.353	283.306	476.65	486.465	159.57	185.917
1360	1_1360	243.564	286.8	480.497	489.389	159.57	185.917
1361	1_1361	242.655	287.165	477.874	486.843	159.57	185.917
1362	1_1362	244.7	289.214	480.252	485.676	156.932	185.917
1363	1_1363	239.793	285.857	476.686	482.733	155.707	189.261
1364	1_1364	241.264	287.488	481.508	486.511	154.182	189.261
1365	1_1365	241.858	287.094	485.486	486.691	154.182	184.45
1366	1_1366	240.236	282.588	482.074	487.702	154.182	184.45
1367	1_1367	239.407	282.186	476.808	487.433	154.182	184.45
1368	1_1368	239.507	280.919	472.81	484.106	154.182	184.45
1369	1_1369	237.818	283.895	478.129	495.861	154.21	184.45
1370	1_1370	239.281	283.07	477.777	488.75	151.207	183.062
1371	1_1371	239.048	282.651	474.832	483.194	151.207	183.062
1372	1_1372	239.048	281.616	472.54	483.328	151.207	183.062
1373	1_1373	240.938	280.419	476.029	492.906	163	180.26
1374	1_1374	243.171	279.218	472.635	497.481	163	180.26
1375	1_1375	243.291	279.489	473.902	499.509	169.129	182.481
1376	1_1376	249.764	279.708	465.681	496.976	169.129	182.481
1377	1_1377	249.655	284.247	456.481	492.531	168.355	173.327
1378	1_1378	249.331	283.719	448.092	485.42	162.8	164.78
1379	1_1379	252.277	287.169	451.323	490.009	159.868	164.78
1380	1_1380	254.349	287.795	453.976	492.133	159.868	164.78
1381	1_1381	256.201	288.621	454.384	494.93	162.867	164.78
1382	1_1382	257.303	290.174	454.192	496.952	162.867	168.571
1383	1_1383	258.15	289.812	454.107	498.37	164.655	172.774
1384	1_1384	251.123	283.631	441.641	486.492	167.05	176.641
1385	1_1385	251.123	286.016	439.716	483.783	167.05	181.724
1386	1_1386	249.893	288.385	442.252	489.355	167.05	181.724
1387	1_1387	246.879	285.715	443.374	485.092	163.972	181.724
1388	1_1388	245.641	284.212	441.419	475.139	163.972	181.724
1389	1_1389	245.204	287.501	437.497	471.783	162.483	186.72
1390	1_1390	245.907	288.739	426.471	456.305	163.964	181.1
1391	1_1391	244.838	287.381	425.813	460.08	163.964	181.1
1392	1_1392	242.852	286.34	429.147	458.544	161.676	176.843
1393	1_1393	240.387	287.376	447.48	463.663	170.683	177.441
1394	1_1394	239.264	285.635	450.373	466.671	171.671	177.441
1395	1_1395	239.514	284.361	455.047	471.454	168.914	172.935
1396	1_1396	240.536	286.168	459.202	505.937	168.914	172.935
1397	1_1397	236.664	286.592	459.18	503.437	169.99	169.938
1398	1_1398	234.754	286.156	458.547	506.117	169.99	169.938
1399	1_1399	235.345	284.396	458.547	508.288	169.99	169.938
1400	1_1400	240.514	282.129	458.047	512.734	169.99	169.938
1401	1_1401	240.979	283.976	465.091	521.167	169.99	169.938
1402	1_1402	239.162	283.541	465.447	518.069	169.99	169.938
1403	1_1403	237.035	280.047	465.025	518.587	169.99	169.938
1404	1_1404	235.19	278.482	464.418	519.213	173.071	169.938
1405	1_1405	232.486	278.294	463.44	521.322	176.748	169.938
1406	1_1406	230.743	277.294	464.193	526.261	172.932	168.22
1407	1_1407	233.882	279.992	470.699	531.755	172.932	168.22
1408	1_1408	237.261	279.709	483.058	539.867	172.932	168.22
1409	1_1409	236.275	279.545	486.636	544.976	169.721	168.22
1410	1_1410	234.132	279.145	488.142	540.422	169.721	168.22
1411	1_1411	233.748	277.862	492.018	541.702	169.721	168.22
1412	1_1412	234.049	279.754	493.265	543.476	169.721	168.22
1413	1_1413	238.49	284.345	499.321	538.774	169.721	168.22
1414	1_1414	241.737	284.109	502.883	537.424	169.721	168.22
1415	1_1415	243.986	286.146	499.655	536.131	169.721	168.22
1416	1_1416	242.389	286.088	501.34	532.19	173.214	168.22
1417	1_1417	242.389	283.504	505.007	532.253	173.214	168.22
1418	1_1418	241.753	292.052	494.891	537.699	171.345	169.771
1419	1_1419	241.37	292.077	485.135	529.084	162.266	165.935
1420	1_1420	242.553	290.522	486.972	525.405	159.847	165.935
1421	1_1421	234.663	279.493	481.647	523.345	159.847	165.935
1422	1_1422	233.389	283.713	485.88	524.024	159.847	165.935
1423	1_1423	234.553	281.493	487.077	526.235	159.847	165.935
1424	1_1424	236.558	283.06	490.807	530.452	159.847	165.935
1425	1_1425	237.829	280.377	490.195	532.831	162.128	168.95
1426	1_1426	237.554	280.865	496.007	538.373	162.128	168.95
1427	1_1427	238.632	281.084	493.795	534.41	162.128	168.95
1428	1_1428	238.632	284.661	497.634	534.41	162.128	168.95
1429	1_1429	237.731	281.466	489.658	532.107	162.128	168.95
1430	1_1430	242.943	282.893	484.693	528.524	162.128	168.95
1431	1_1431	242.562	280.722	488.964	533.595	162.128	168.95
1432	1_1432	241.308	281.978	489.364	533.976	162.128	164.9
1433	1_1433	241.308	271.539	476.999	521.69	163.59	165.996
1434	1_1434	241.872	273.844	484.022	516.214	163.257	156.604
1435	1_1435	243.576	275.466	484.258	514.917	163.257	159.555
1436	1_1436	244.957	277.307	479.693	510.452	163.334	158.676
1437	1_1437	244.235	277.185	478.128	510.19	160.287	158.676
1438	1_1438	243.903	275.255	474.093	506.155	160.287	158.676
1439	1_1439	246.478	280.484	474.787	503.893	162.379	158.676
1440	1_1440	245.296	282.364	470.493	500.869	159.363	158.676
1441	1_1441	244.242	280.099	471.116	506.107	162.038	158.676
1442	1_1442	245.147	280.605	465.246	497.869	160.182	154.51
1443	1_1443	244.732	276.699	466.046	496.771	160.182	154.51
1444	1_1444	243.039	270.554	462.364	492.569	160.182	154.51
1445	1_1445	242.209	271.506	463.199	484.879	149.67	142.274
1446	1_1446	240.151	267.711	459.281	482.283	152.588	142.274
1447	1_1447	239.218	266.195	463.823	487.086	152.588	142.274
1448	1_1448	231.739	267.617	452.656	470.158	145.052	129.233
1449	1_1449	233.296	273.42	456.894	470.447	145.052	129.233
1450	1_1450	231.354	270.4	460.676	472.074	145.052	129.233
1451	1_1451	233.214	271.075	461.741	471.904	145.052	129.233
1452	1_1452	233.214	268.909	465.464	478.513	145.052	129.233
1453	1_1453	234.744	267.095	465.189	473.27	145.052	123.541
1454	1_1454	233.675	266.158	466.64	474.233	143.973	120.778
1455	1_1455	235.54	268.163	463.909	470.172	142.154	118.711
1456	1_1456	235.759	268.163	465.36	473.404	142.154	118.711
1457	1_1457	235.041	275.225	473.165	472.513	141.56	113.341
1458	1_1458	236.018	279.312	474.36	475.968	141.56	113.341
1459	1_1459	240.199	284.755	479.604	478.578	141.56	112.876
1460	1_1460	238.73	282.005	477.957	476.98	141.56	112.876
1461	1_1461	239.003	281.192	477.189	477.334	138.881	112.876
1462	1_1462	237.003	284.227	479.604	480.298	141.008	112.876
1463	1_1463	238.058	286.437	487.628	488.273	155.085	128.217
1464	1_1464	239.746	284.557	487.555	493.212	154.623	128.217
1465	1_1465	240.354	285.088	481.738	488.395	154.623	131.418
1466	1_1466	240.584	284.94	490.104	493.98	154.623	129.1
1467	1_1467	240.584	283.52	486.726	491.2	154.623	129.1
1468	1_1468	243.216	286.853	495.311	496.383	154.623	127.026
1469	1_1469	248.896	287.927	499.518	487.541	154.608	127.026
1470	1_1470	246.592	287.804	504.835	488.895	158.852	127.726
1471	1_1471	243.618	283.038	515.835	497.846	159.512	133.94
1472	1_1472	244.347	285.089	514.811	499.334	159.512	133.94
1473	1_1473	243.953	285.064	512.543	492.407	145.692	133.64
1474	1_1474	241.018	284.526	517.079	496.27	148.088	137.276
1475	1_1475	240.395	284.301	513.165	490.728	139.858	132.24
1476	1_1476	235.823	282.576	517.64	504.776	139.858	132.24
1477	1_1477	237.603	278.589	518.774	507.475	136.732	129.832
1478	1_1478	238.979	282.401	523.555	506.017	134.692	129.832
1479	1_1479	237.859	278.789	520.152	504.511	137.204	129.832
1480	1_1480	235.7	277.717	526.669	505.731	137.204	129.832
1481	1_1481	233.881	277.806	522.685	505.731	137.204	129.832
1482	1_1482	233.881	277.806	526.629	505.731	137.204	128.39
1483	1_1483	233.881	277.447	524.471	503.934	137.204	128.39
1484	1_1484	233.395	278.204	528.511	504.156	137.204	128.39
1485	1_1485	233.395	275.893	524.153	499.844	137.204	128.39
1486	1_1486	234.283	275.406	530.028	506.453	137.204	128.39
1487	1_1487	235.024	277.65	534.381	508.729	137.44	128.39
1488	1_1488	235.024	281.266	536.653	515.349	137.44	128.39
1489	1_1489	236.304	279.127	539.494	517.891	140.848	128.39
1490	1_1490	234.655	278.93	543.407	522.12	139.392	128.29
1491	1_1491	235.734	286.792	553.716	528.916	137.626	128.29
1492	1_1492	235.603	286.631	551.17	528.961	137.333	127.595
1493	1_1493	236.524	287.769	535.284	527.223	133.519	124.345
1494	1_1494	235.179	289.244	532.348	524.288	131.457	121.848
1495	1_1495	239.126	296.117	539.944	531.434	137.396	125.714
1496	1_1496	238.192	294.467	536.659	499.2	137.396	125.714
1497	1_1497	239.287	288.244	540.989	508.461	138.522	126.95
1498	1_1498	239.918	289.326	544.75	508.422	143.896	136.762
1499	1_1499	241.024	287.414	541.573	507.085	143.896	136.762
1500	1_1500	231.993	289.164	536.202	499.227	143.896	136.762
1501	1_1501	231.073	288.027	529.854	490.384	143.896	136.762
1502	1_1502	232.953	289.498	537.854	504.274	148.245	134.532
1503	1_1503	233.167	288.827	542.622	509.106	148.245	134.532
1504	1_1504	233.273	288.662	543.6	510.698	148.245	134.532
1505	1_1505	233.06	286.909	543.689	510.8	146.293	133.074
1506	1_1506	234.764	286.047	539.007	507.777	148.797	130.848
1507	1_1507	234.912	287.118	536.729	504.891	148.029	130.848
1508	1_1508	233.541	283.131	527.658	501.901	148.029	130.848
1509	1_1509	233.842	281.69	524.276	501.901	150.303	130.848
1510	1_1510	235.982	282.321	523.007	500.899	150.303	130.848
1511	1_1511	231.996	277.833	518.591	497.255	150.303	130.848
1512	1_1512	231.348	277.833	516.029	493.267	150.303	130.848
1513	1_1513	230.827	274.369	509.119	494.439	150.303	130.848
1514	1_1514	231.306	276.988	513.76	499.002	150.303	130.848
1515	1_1515	231.621	275.153	521.329	502.877	155.487	134.812
1516	1_1516	232.524	273.128	519.259	503.15	155.487	134.812
1517	1_1517	232.524	272.057	520.311	502.643	155.487	134.812
1518	1_1518	231.649	263.908	523.083	494.227	156.703	134.812
1519	1_1519	231.162	263.179	519.659	489.811	159.014	134.812
1520	1_1520	231.799	263.536	517.963	492.877	161.489	134.812
1521	1_1521	231.292	265.195	516.05	493.491	159.679	133.324
1522	1_1522	236.489	266.793	516.485	507.661	171.457	138.658
1523	1_1523	234.446	264.826	518.394	511.059	171.313	137.337
1524	1_1524	234.396	263.12	514.038	506.676	171.313	137.337
1525	1_1525	237.601	267.042	513.826	504.991	170.241	137.337
1526	1_1526	239.548	270.221	513.187	502.191	167.861	137.337
1527	1_1527	237.522	269.622	516.091	504.347	165.385	137.337
1528	1_1528	237.584	267.634	528.049	508.387	163.391	135.564
1529	1_1529	234.473	265.937	529.549	508.079	163.391	135.564
1530	1_1530	229.007	266.825	531.443	509.695	163.391	135.564
1531	1_1531	228.264	266.825	532.857	519.255	163.436	134.255
1532	1_1532	228.845	265.769	532.198	519.903	162.019	136.343
1533	1_1533	230.18	268.24	533.294	515.549	160.797	137.504
1534	1_1534	230.593	268.724	526.748	510.692	160.249	137.446
1535	1_1535	231.54	270.016	529.673	517.923	158.289	136.044
1536	1_1536	230.034	270.061	532.409	520.533	158.289	136.044
1537	1_1537	228.6	271.637	533.05	520.222	160.757	136.044
1538	1_1538	229.005	274.694	535.941	522.8	160.757	136.044
1539	1_1539	226.444	269.074	542.67	525.789	160.757	136.044
1540	1_1540	227.381	268.464	541.724	527.856	163.371	136.044
1541	1_1541	226.644	269.786	536.876	523.867	163.371	136.044
1542	1_1542	225.964	269.786	541.833	530.322	163.371	136.044
1543	1_1543	227.756	278.984	545.942	534.169	160.869	136.044
1544	1_1544	227.95	277.754	550.985	542.202	162.567	136.436
1545	1_1545	226.964	278.751	550.222	540.547	162.567	136.436
1546	1_1546	228.982	280.725	547.834	537.769	162.567	136.436
1547	1_1547	228.357	280.725	547.834	537.769	162.567	136.436
1548	1_1548	228.488	280.553	546.528	539.733	162.567	136.436
1549	1_1549	226.396	277.123	544.05	538.261	162.567	136.436
1550	1_1550	226.396	275.444	541.243	536.136	162.567	136.436
1551	1_1551	225.823	278.903	548.028	548.08	163.092	136.455
1552	1_1552	226.119	280.563	553.34	545.824	163.092	136.455
1553	1_1553	226.119	278.659	560.251	551.68	163.092	134.5
1554	1_1554	227.647	279.307	563.943	554.08	164.372	136.593
1555	1_1555	227.752	279.552	565.383	555.542	166.677	138.764
1556	1_1556	225.805	280.402	565.146	554.115	166.677	138.764
1557	1_1557	226.846	275.322	559.748	556.07	166.677	138.764
1558	1_1558	229.657	272.586	568.039	566.373	172.686	144.152
1559	1_1559	224.914	267.621	562.63	565.103	172.686	146.732
1560	1_1560	231.846	270.966	566.641	570.272	172.686	146.732
1561	1_1561	232.62	272.011	566.404	569.519	175.566	146.732
1562	1_1562	231.593	267.46	566.727	568.497	172.631	144.152
1563	1_1563	231.478	262.57	554.447	554.733	163.077	135.407
1564	1_1564	229.651	264.651	549.91	547.092	164.903	135.407
1565	1_1565	228.721	264.265	549.178	548.497	164.903	135.407
1566	1_1566	228.999	265.016	542.275	543.766	164.903	137.1
1567	1_1567	229.717	264.518	548.329	548.126	165.906	138.704
1568	1_1568	224.587	260.912	544.748	551.058	163.678	139.25
1569	1_1569	220.01	258.557	535.562	546.674	163.678	139.25
1570	1_1570	221.356	258.533	524.334	544.17	163.326	140.444
1571	1_1571	220.45	258.24	515.743	536.602	162.953	136.154
1572	1_1572	219.32	257.153	519.119	538.273	160.463	136.154
1573	1_1573	217.29	260.442	517.668	532.168	160.463	137.32
1574	1_1574	217.859	261.78	522.549	530.861	161.949	136.04
1575	1_1575	216.859	260.334	524.635	531.555	162.624	136.04
1576	1_1576	214.903	262.213	530.517	526.191	172.349	150.038
1577	1_1577	210.57	260.659	525.184	519.657	172.349	150.038
1578	1_1578	210.504	258.594	521.055	518.532	174.956	150.038
1579	1_1579	209.215	257.74	528.302	523.35	172.406	150.038
1580	1_1580	209.496	257.265	520.969	522.389	172.406	150.038
1581	1_1581	211.079	254.932	529.216	525.486	172.406	152.259
1582	1_1582	211.079	254.92	522.722	522.436	172.406	154.231
1583	1_1583	211.079	255.005	519.934	524.361	172.406	154.231
1584	1_1584	211.294	253.943	516.064	524.377	172.406	154.231
1585	1_1585	213.262	256.575	519.118	525.032	172.406	154.231
1586	1_1586	212.633	255.501	509.151	515.71	172.406	154.231
1587	1_1587	211.597	252.637	504.695	514.297	175.015	151.181
1588	1_1588	214.145	251.168	507.651	508.354	175.015	151.181
1589	1_1589	212.67	250.402	506.684	505.4	172.509	151.181
1590	1_1590	213.63	248.686	513.216	504.124	171.941	153.319
1591	1_1591	212.495	240.081	511.26	497.331	174.373	153.319
1592	1_1592	212.803	238.819	513.977	493.389	174.776	155.442
1593	1_1593	210.899	236.522	518.098	489.308	172.988	156.66
1594	1_1594	211.816	237.893	519.274	487.236	176.123	160.192
1595	1_1595	207.217	231.654	506.878	476.305	172.994	157.8
1596	1_1596	205.742	231.654	509.51	482.54	172.994	157.8
1597	1_1597	204.228	232.169	508.618	477.131	170.391	154.76
1598	1_1598	203.742	231.819	509.564	475.04	164.766	147.333
1599	1_1599	202.665	234.919	510.749	478.665	164.766	147.333
1600	1_1600	204.376	233.706	510.858	478.817	164.766	147.333
1601	1_1601	207.309	233.043	507.412	478.431	164.766	147.333
1602	1_1602	205.589	231.701	498.107	466.09	158.697	149.926
1603	1_1603	205.53	232.933	497.813	461.703	158.697	146.675
1604	1_1604	208.746	237.872	503.411	469.617	158.697	146.675
1605	1_1605	209.729	238.66	506.086	470.431	160.923	148.661
1606	1_1606	207.866	238.807	510.647	472.355	161.453	151.973
1607	1_1607	205.316	242.165	507.813	469.918	162.71	151.973
1608	1_1608	204.42	241.48	510.035	472.215	160.92	151.973
1609	1_1609	205.125	242.639	513.804	469.898	160.92	151.973
1610	1_1610	206.664	245.761	516.859	473.967	159.503	151.973
1611	1_1611	205.628	246.548	516.167	473.518	159.503	151.973
1612	1_1612	205.424	246.548	515.793	472.099	159.503	151.973
1613	1_1613	203.214	244.893	519.347	471.065	157.134	151.973
1614	1_1614	203.376	244.405	510.78	465.987	154.609	151.973
1615	1_1615	202.682	245.967	503.092	457.84	149.722	148.448
1616	1_1616	203.081	246.195	502.935	459.121	149.722	148.448
1617	1_1617	205.353	251.891	503.317	459.548	147.364	146.136
1618	1_1618	206.025	252.916	504.676	461.616	147.364	143.339
1619	1_1619	205.86	253.263	501.587	458.987	145.726	140.938
1620	1_1620	214.862	262.276	507.8	461.776	143.843	140.938
1621	1_1621	216.065	260.871	507.222	460.52	144.868	142.822
1622	1_1622	211.322	258.795	504.503	450.653	133.712	136.95
1623	1_1623	209.93	260.912	502.35	441.82	132.672	138.567
1624	1_1624	210.331	261.04	503.066	442.876	132.672	138.567
1625	1_1625	207.971	257.027	503.657	439.796	132.532	138.567
1626	1_1626	207.024	252.309	498.214	441.662	133.893	138.567
1627	1_1627	208.555	256.723	498.009	443.296	135.624	138.567
1628	1_1628	208.097	256.903	486.032	438.479	137.054	141.11
1629	1_1629	210.017	258.005	487.974	439.905	137.054	141.11
1630	1_1630	216.239	263.135	484.033	436.882	135.352	141.11
1631	1_1631	215.669	265.111	481.656	420.06	134.293	143.4
1632	1_1632	216.144	266.325	483.551	419.946	135.156	143.4
1633	1_1633	218.439	269.179	483.951	421.741	135.156	143.4
1634	1_1634	221.792	267.485	491.114	433.891	138.043	146.53
1635	1_1635	220.172	265.499	493.579	426.262	142.054	151.45
1636	1_1636	227.878	268.861	499.044	431.73	156.293	173.762
1637	1_1637	228.476	269.2	504.009	438.362	158.017	178.818
1638	1_1638	235.088	269.603	507.963	447.569	178.694	208.261
1639	1_1639	238.895	272.745	507.434	450.603	178.694	208.261
1640	1_1640	244.855	274.668	511.963	450.443	178.694	208.261
1641	1_1641	246.607	273.655	512.147	450.167	175.666	208.261
1642	1_1642	247.851	274.836	505.132	442.718	175.666	208.261
1643	1_1643	244.361	267.421	495.833	438.67	178.887	208.261
1644	1_1644	243.125	268.413	494.366	432.268	177.45	211.045
1645	1_1645	247.583	268.413	493.653	433.521	177.45	211.045
1646	1_1646	246.096	268.122	495.194	436.532	177.45	211.045
1647	1_1647	244.668	265.682	494.11	434.788	176.21	211.045
1648	1_1648	246.608	263.951	490.213	431.734	173.569	211.045
1649	1_1649	249.014	262.503	492.645	434.117	173.569	211.045
1650	1_1650	247.917	264.182	495.112	435.118	173.569	211.045
1651	1_1651	248.817	261.613	486.735	425.329	173.297	214.571
1652	1_1652	249.592	262.301	482.112	426.003	173.297	214.571
1653	1_1653	251.222	265.418	473.371	424.003	173.297	221.41
1654	1_1654	251.222	264.574	468.335	421.306	172.287	216.724
1655	1_1655	249.712	264.574	468.335	421.306	172.287	216.724
1656	1_1656	250.977	264.912	468.724	420.274	172.287	216.724
1657	1_1657	248.157	261.932	464.806	418.262	172.287	216.724
1658	1_1658	246.399	262.168	457.359	405.321	165.49	212.81
1659	1_1659	253.046	265.458	459.853	405.298	165.49	212.81
1660	1_1660	248.92	269.971	471.053	406.674	168.944	212.81
1661	1_1661	250.319	270.957	475.244	410.004	168.944	212.81
1662	1_1662	251.425	273.277	472.315	405.265	172.139	220.226
1663	1_1663	249.419	271.142	478.47	410.742	170.291	213.4
1664	1_1664	248.863	271.478	478.099	409.846	170.291	213.4
1665	1_1665	248.469	281.523	492.099	419.263	170.403	206.943
1666	1_1666	249.161	279.491	490.23	416.977	167.562	206.943
1667	1_1667	252.328	283.128	490.039	413.061	166.579	201.886
1668	1_1668	256.458	286.815	487.23	406.12	169.106	206.73
1669	1_1669	258.59	288.68	490.34	410.242	169.106	206.73
1670	1_1670	261.924	292.192	493.45	410.756	169.106	206.73
1671	1_1671	266.346	294.005	493.081	413.321	169.106	206.73
1672	1_1672	271.014	297.605	490.926	412.698	172.116	206.73
1673	1_1673	271.261	296.258	487.664	414.229	172.116	206.73
1674	1_1674	268.53	297.765	479.081	408.441	169.187	208.242
1675	1_1675	269.64	298.866	476.533	407.488	169.187	208.242
1676	1_1676	270.188	297.689	464.76	395.218	157.676	192.033
1677	1_1677	272.288	298.435	466.224	393.92	157.676	192.033
1678	1_1678	272.093	298.105	470.26	406.367	157.676	192.033
1679	1_1679	272.829	299.005	466.248	401.791	160.246	192.033
1680	1_1680	277.833	304.58	481.414	417.77	183.962	226.874
1681	1_1681	278.817	305.021	475.117	412.281	183.962	227.811
1682	1_1682	276.986	304.621	478.248	414.281	183.962	227.811
1683	1_1683	274.312	304.07	480.107	414.281	183.962	227.811
1684	1_1684	272.876	302.704	488.353	420.887	184.03	224.611
1685	1_1685	271.159	301.021	495.882	422.922	184.03	224.611
1686	1_1686	274.295	309.594	507.212	421.117	183.481	224.611
1687	1_1687	274.822	309.813	505.976	420.749	183.481	233.094
1688	1_1688	272.943	308.509	503.435	426.221	181.528	224.816
1689	1_1689	275.244	307.141	501.612	425.014	184.81	224.816
1690	1_1690	274.007	309.415	493.471	423.945	188.18	224.816
1691	1_1691	279.801	315.032	500.553	428.209	184.684	219.325
1692	1_1692	278.561	317.74	499.291	431.876	187.103	217.825
1693	1_1693	279.02	320.099	495.788	428.255	187.103	217.825
1694	1_1694	278.696	320.062	497.155	429.707	187.103	217.825
1695	1_1695	279.58	320.062	498.133	430.707	187.973	224.153
1696	1_1696	282.012	317.674	499.373	426.374	185.123	218.295
1697	1_1697	284.592	318.486	495.195	424.948	188.303	225.479
1698	1_1698	286.975	319.211	501.22	427.924	191.038	225.479
1699	1_1699	289.285	317.424	510.256	431.401	189.503	218.985
1700	1_1700	290.389	319.581	515.086	435.171	189.503	218.985
1701	1_1701	286.884	322.897	525.728	449.371	189.503	218.985
1702	1_1702	286.437	323.303	526.754	449.724	193.424	218.985
1703	1_1703	283.854	323.872	518.989	447.932	193.424	226.726
1704	1_1704	279.811	318.049	512.112	437.661	189.9	226.726
1705	1_1705	279.811	318.049	507.513	437.661	189.9	226.726
1706	1_1706	282.781	318.143	503.857	433.523	189.9	226.726
1707	1_1707	280.034	311.346	502.11	435.847	189.9	226.726
1708	1_1708	280.865	311.624	502.459	436.482	200.933	235.19
1709	1_1709	278.126	311.523	505.375	443.588	200.933	235.19
1710	1_1710	274.942	309.901	500.889	441.471	203.828	235.19
1711	1_1711	274.553	309.901	498.07	442.082	203.828	235.19
1712	1_1712	275.599	307.814	500.504	453.18	200.6	235.19
1713	1_1713	275.599	306.616	497.26	453.745	204.631	235.19
1714	1_1714	273.227	305.079	499.783	453.251	209.304	235.19
1715	1_1715	270.485	303.93	498.456	457.168	209.304	235.19
1716	1_1716	270.485	303.979	505.056	464.027	209.19	227.695
1717	1_1717	269.097	300.238	501.256	461.968	214.093	234.2
1718	1_1718	268.886	299.423	500.327	460.568	215.124	237.36
1719	1_1719	270.799	303.831	502.915	463.861	219.532	245.342
1720	1_1720	261.77	297.448	497.739	460.895	224.707	245.342
1721	1_1721	261.456	297.843	501.367	464.931	220.789	245.342
1722	1_1722	257.456	293.164	507.438	465.98	219.59	238.825
1723	1_1723	258.984	291.113	505.107	469.028	215.77	231.252
1724	1_1724	262.727	296.016	511.479	476.26	215.77	231.252
1725	1_1725	271.627	308.87	517.351	477.006	215.77	231.252
1726	1_1726	271.284	309.565	535.188	485.079	217.777	233.377
1727	1_1727	269.675	308.078	538.142	487.665	217.777	233.377
1728	1_1728	269.675	306.757	536.29	484.151	217.777	233.377
1729	1_1729	268.29	306.235	535.241	484.22	213.156	233.377
1730	1_1730	262.012	298.04	534.639	485.399	217.203	233.377
1731	1_1731	263.83	297.582	535.665	490.962	214.009	233.377
1732	1_1732	261.679	296.349	538.227	491.998	214.13	232.013
1733	1_1733	258.207	295.17	539.184	490.48	214.13	232.013
1734	1_1734	253.637	294.301	536.15	487.233	212.282	226.183
1735	1_1735	254.365	293.106	534.244	484.009	212.603	227.464
1736	1_1736	246.927	287.924	524.091	479.092	201.558	208.771
1737	1_1737	246.756	285.662	522.929	472.515	201.343	204.96
1738	1_1738	239.81	282.579	517.452	462.386	180.734	170.695
1739	1_1739	233.704	279.324	513.627	460.986	180.734	170.695
1740	1_1740	225.951	281.717	513.197	463.233	180.734	170.695
1741	1_1741	227.937	281.371	518.243	467.362	181.81	170.695
1742	1_1742	226.101	280.502	520.037	467.621	181.81	170.695
1743	1_1743	226.13	279.038	520.84	469.765	181.81	170.695
1744	1_1744	227.031	281.073	525.945	473.8	178.477	170.695
1745	1_1745	224.131	281.073	521.1	471.235	178.477	170.695
1746	1_1746	223.703	279.838	521.464	469.035	177.268	165.85
1747	1_1747	227.034	282.511	519.464	466.738	178.543	165.85
1748	1_1748	226.738	292.052	526.327	479.726	181.538	165.85
1749	1_1749	226.95	291.259	523.683	476.776	178.013	163.048
1750	1_1750	227.752	291.607	523.683	476.776	178.013	163.048
1751	1_1751	226.214	291.118	527.088	474.376	178.013	160.773
1752	1_1752	227.242	293.894	526.178	470.778	178.013	160.773
1753	1_1753	224.381	291.376	526.661	473.353	178.013	160.773
1754	1_1754	226.471	297.118	532.031	480.376	179.29	162.571
1755	1_1755	225.951	295.488	527.204	475.801	179.29	162.571
1756	1_1756	226.644	293.484	523.36	475.801	179.29	162.571
1757	1_1757	227.855	296.314	519.316	473.688	179.29	159.709
1758	1_1758	228.1	296.552	518.438	474.347	179.29	159.709
1759	1_1759	228.911	303.655	524.538	477.449	179.29	159.709
1760	1_1760	231.073	299.31	514.36	473.415	175.836	159.709
1761	1_1761	231.073	297.193	514.36	473.415	175.836	159.709
1762	1_1762	231.765	296.92	516.982	474.449	175.836	159.709
1763	1_1763	235.832	300.886	515.093	470.483	174.507	163.329
1764	1_1764	235.459	299.25	515.203	470.928	174.507	159.259
1765	1_1765	235.965	289.648	503.459	464.19	172.043	159.8
1766	1_1766	236.466	292.818	505.403	464.303	175.681	159.8
1767	1_1767	233.299	292.591	501.659	467.387	172.329	163.8
1768	1_1768	231.492	289.864	509.626	476.192	171.041	165.082
1769	1_1769	229.047	288.989	513.481	481.939	168.593	161.891
1770	1_1770	228.622	286.784	512.137	480.594	168.593	161.891
1771	1_1771	227.595	287.25	512.303	476.086	168.593	161.891
1772	1_1772	223.69	284.455	515.981	477.557	168.593	161.891
1773	1_1773	227.914	285.82	521.27	476.948	168.593	161.891
1774	1_1774	232.066	286.146	526.181	475.702	168.593	161.891
1775	1_1775	230.764	284.517	529.081	476.323	168.593	161.891
1776	1_1776	231.244	283.764	532.509	477.323	168.593	161.891
1777	1_1777	231.244	284.663	533.284	482.143	168.593	161.891
1778	1_1778	231.381	289.764	545.127	482.809	175.51	160.188
1779	1_1779	232.477	290.101	545.857	478.303	175.51	160.188
1780	1_1780	229.49	286.64	532.633	462.464	151.929	127.679
1781	1_1781	233.457	293.236	533.127	461.441	151.929	127.679
1782	1_1782	234.119	292.618	535.958	464.085	151.929	127.679
1783	1_1783	237.838	293.663	541.352	466.311	149.675	126.08
1784	1_1784	239.27	294.818	533.026	460.505	148.331	124.375
1785	1_1785	239.479	295.33	528.734	462.664	148.331	124.375
1786	1_1786	236.329	288.125	523.79	470.209	146.894	122.828
1787	1_1787	237.167	289.747	528.072	473.66	146.894	122.828
1788	1_1788	236.917	289.471	523.288	469.763	148.144	124.787
1789	1_1789	236.917	291.403	525.447	473.246	155.018	133.996
1790	1_1790	238.962	291.092	535.447	477.074	153.388	133.996
1791	1_1791	232.765	287.069	527.026	475.706	155.618	135.276
1792	1_1792	233.356	291.217	537.913	480.625	152.642	136.621
1793	1_1793	234.561	291.217	532.72	481.269	152.642	136.621
1794	1_1794	234.204	289.327	532.72	484.4	152.642	136.621
1795	1_1795	234.99	291.001	531.69	482.923	154.447	134.98
1796	1_1796	233.055	290.432	526.601	479.167	156.109	136.146
1797	1_1797	238.401	298.654	523.32	476.166	156.109	133.732
1798	1_1798	240.971	307.477	519.529	482.729	156.109	133.732
1799	1_1799	240.971	307.099	521.034	487.131	156.456	135.321
1800	1_1800	239.242	305.076	519.121	482.811	156.456	135.321
1801	1_1801	241.236	302.46	514.534	475.561	159.715	136.708
1802	1_1802	242.308	301.977	528.034	484.97	163.576	140.45
1803	1_1803	242.664	300.285	527.414	489.468	163.576	140.45
1804	1_1804	245.212	299.459	530.284	491.64	165.438	138.278
1805	1_1805	245.212	297.998	545.36	501.849	163.94	139.482
1806	1_1806	242.95	298.389	544.225	501.984	163.94	139.482
1807	1_1807	245.077	298.193	545.323	499.524	163.94	139.482
1808	1_1808	243.967	297.639	538.179	493.13	155.821	129.981
1809	1_1809	244.022	296.353	535.266	489.074	155.821	129.981
1810	1_1810	247.711	297.306	539.291	490.557	157.369	129.018
1811	1_1811	248.04	295.771	543.607	492.939	158.553	129.362
1812	1_1812	249.249	300.559	545.53	486.321	160.026	129.362
1813	1_1813	256.862	312.005	569.509	501.018	165.497	143.883
1814	1_1814	256.862	312.048	569.204	502.31	164.943	143.145
1815	1_1815	256.997	312.622	567.889	498.106	164.943	143.145
1816	1_1816	256.065	313.548	562.074	492.937	161.8	144.474
1817	1_1817	256.065	312.324	563.867	495.499	161.8	144.474
1818	1_1818	259.403	318.218	567.226	493.342	159.517	144.457
1819	1_1819	259.403	314.824	570.215	493.582	157.416	144.457
1820	1_1820	259.668	311.64	572.107	494.719	156.458	145.603
1821	1_1821	259.532	311.343	576.596	490.949	157.195	145.603
1822	1_1822	259.025	310.226	566.878	487.598	156.416	146.623
1823	1_1823	259.539	312.217	570.52	489.254	157.844	146.82
1824	1_1824	256.124	311.131	566.617	487.657	157.844	146.82
1825	1_1825	250.42	305.594	569.052	491.211	157.844	146.82
1826	1_1826	254.321	311.389	560.302	484.95	152.503	142.297
1827	1_1827	255.711	308.883	563.367	489.189	156.786	145.753
1828	1_1828	255.711	310.989	561.791	490.08	158.818	145.148
1829	1_1829	254.897	311.301	563.041	486.885	161.321	145.148
1830	1_1830	253.883	319.226	573.291	494.972	161.321	145.148
1831	1_1831	252.152	317.352	567.759	496.483	161.742	146.363
1832	1_1832	254.744	318.126	562.846	491.983	160.222	144.568
1833	1_1833	254.744	321.04	561.611	494.657	160.222	144.568
1834	1_1834	253.406	321.126	557.815	487.396	160.367	146.99
1835	1_1835	254.761	323.571	556.094	493.059	159.681	146.732
1836	1_1836	252.445	325.617	560.98	490.209	157.945	146.732
1837	1_1837	252.856	328.015	558.033	492.897	157.945	146.732
1838	1_1838	250.831	327.262	566.559	497.778	156.844	147.522
1839	1_1839	253.011	327.299	563.675	493.51	156.844	147.522
1840	1_1840	253.203	322.299	561.769	492.542	156.844	147.522
1841	1_1841	250.586	322.462	557.643	494.735	157.997	147.522
1842	1_1842	253.126	321.853	558.559	498.359	157.997	147.522
1843	1_1843	254.938	322.005	562.001	502.004	156.587	147.522
1844	1_1844	252.623	319.266	562.212	507.381	157.233	145.409
1845	1_1845	255.534	322.5	566.174	511.58	157.233	145.409
1846	1_1846	256.466	323.091	565.142	510.352	157.661	147.647
1847	1_1847	254.696	322.737	566.711	517.605	157.695	145.352
1848	1_1848	255.669	316.425	562.732	507.04	157.695	145.352
1849	1_1849	255.561	318.547	565.868	506.649	159.85	146.55
1850	1_1850	254.553	317.18	564.911	502.502	159.85	146.55
1851	1_1851	256.412	315.537	568.797	503.803	157.595	147.632
1852	1_1852	252.953	313.242	566.401	505.182	156.28	147.632
1853	1_1853	252.953	314.177	562.734	498.612	156.28	147.632
1854	1_1854	249.574	309.909	559.839	494.286	156.28	147.632
1855	1_1855	249.899	309.737	559.818	495.082	156.28	147.632
1856	1_1856	248.94	311.676	560.974	493.124	156.28	147.632
1857	1_1857	250.713	313.214	563.12	492.618	156.28	149.233
1858	1_1858	248.549	313.666	563.693	494.855	156.28	147.058
1859	1_1859	242.205	305.096	557.214	493.516	156.28	147.058
1860	1_1860	238.496	304.365	555.682	491.538	155.224	147.058
1861	1_1861	237.814	306.451	553.119	488.683	155.224	147.058
1862	1_1862	237.53	306.752	563.686	498.769	155.362	148.088
1863	1_1863	235.976	304.494	559.766	497.833	157.302	148.088
1864	1_1864	236.922	306.494	566.346	506.317	155.833	150.484
1865	1_1865	236.934	305.243	563.769	502.973	157.073	152.51
1866	1_1866	237.058	303.415	565.777	507.168	157.073	152.51
1867	1_1867	241.678	304.544	569.392	509.984	156.927	152.51
1868	1_1868	241.229	306.265	562.954	501.07	157.475	151.148
1869	1_1869	241.229	305.856	559.09	495.608	159.01	153.271
1870	1_1870	241.483	311.437	570.017	503.64	159.01	153.271
1871	1_1871	238.159	312.211	570.767	503.683	159.01	153.271
1872	1_1872	239.745	321.544	581.215	498.274	157.76	153.271
1873	1_1873	239.745	327.555	586.496	509.102	157.76	153.271
1874	1_1874	237.918	324.368	580.158	513.575	157.76	153.271
1875	1_1875	239.519	332.228	583.471	526.521	157.76	153.271
1876	1_1876	238.656	332.185	584.992	529.434	157.76	151.352
1877	1_1877	242.661	336.787	601.507	540.249	156.376	150.607
1878	1_1878	243.218	329.774	591.621	529.347	150.71	151.628
1879	1_1879	246.588	331.344	589.703	532.401	154.278	151.628
1880	1_1880	244.692	331.783	585.899	529.608	155.21	154.407
1881	1_1881	239.459	327	582.909	530.14	155.21	154.407
1882	1_1882	240.062	329.446	577.94	528.757	155.21	154.407
1883	1_1883	238.521	327.098	575.239	526.186	157.144	156.878
1884	1_1884	236.562	325.839	577.652	524.241	157.516	156.878
1885	1_1885	235.445	326.183	576.033	523.373	155.979	156.878
1886	1_1886	234.747	327.38	573.167	517.603	156.9	159.615
1887	1_1887	233.264	327.38	570.288	514.651	156.9	159.615
1888	1_1888	236.777	331.565	574.543	516.075	156.789	159.615
1889	1_1889	234.895	332.571	572.124	513.553	150.728	151.8
1890	1_1890	234.33	337.121	563.808	514.108	152.189	151.8
1891	1_1891	237.304	340.989	560.696	509.521	150.397	150.28
1892	1_1892	237.401	336.374	550.155	505.581	152.414	150.28
1893	1_1893	235.536	333.607	550.698	505.944	152.414	150.28
1894	1_1894	236.663	334.465	551.065	508.118	152.414	150.28
1895	1_1895	235.823	333.846	556.974	504.224	150.603	152.558
1896	1_1896	237.691	339.804	559.024	507.474	150.603	152.558
1897	1_1897	231.826	332.065	563.752	512.691	154.9	165.275
1898	1_1898	231.826	324.62	558.024	501.92	154.9	165.275
1899	1_1899	232.481	326.674	549.297	494.463	154.9	165.275
1900	1_1900	234.096	327.424	549.317	496.354	154.9	165.275
1901	1_1901	236.841	335.098	553.499	494.007	151.691	165.07
1902	1_1902	238.121	337.033	542.226	487.637	147.47	161.936
1903	1_1903	239.735	339.099	543.984	487.275	147.47	161.936
1904	1_1904	238.415	340.924	548.408	495.394	145.733	162.809
1905	1_1905	239.291	342.463	538.473	485.67	146.756	162.371
1906	1_1906	240.333	342.682	539.12	486.586	146.756	162.371
1907	1_1907	242.03	345.43	540.845	488.823	146.756	162.371
1908	1_1908	241.469	345.748	540.763	492.51	146.756	162.371
1909	1_1909	241.953	346.576	537.089	487.917	146.756	162.371
1910	1_1910	240.413	343.565	537.884	488.972	144.716	165.34
1911	1_1911	241.795	343.927	537.997	486.118	144.394	166.726
1912	1_1912	239.871	340.29	541.182	491.815	144.394	166.726
1913	1_1913	234.56	329.862	517.688	479.972	137.307	144.6
1914	1_1914	238.437	329.664	514.893	475.833	137.041	145.988
1915	1_1915	242.197	330.224	514.934	478.131	137.707	143.083
1916	1_1916	241.287	328.858	512.098	475.074	139.362	144.5
1917	1_1917	243.651	331.276	519.139	480.256	145.617	165.972
1918	1_1918	246.714	330.792	518.325	484.403	153.274	167.237
1919	1_1919	246.005	330.913	515.345	483.051	153.784	163.755
1920	1_1920	245.684	333.125	522.314	487.256	158.784	162.705
1921	1_1921	245.054	333.191	518.799	489.983	158.268	160.433
1922	1_1922	244.709	334.807	519.737	492.438	158.268	160.433
1923	1_1923	244.709	332.993	517.222	488.881	156.853	164.17
1924	1_1924	244.602	331.385	518.242	484.04	154.458	160.529
1925	1_1925	240.212	324.796	510.129	479.583	154.458	160.529
1926	1_1926	236.761	318.078	507.397	477.435	156.606	160.529
1927	1_1927	237.752	319.993	504.469	473.56	154.637	155.433
1928	1_1928	236.083	319.993	503.954	476.106	150.669	156.855
1929	1_1929	236.56	318.635	508.119	484.651	151.012	154.033
1930	1_1930	237.738	311.657	499.644	474.174	148.555	154.033
1931	1_1931	239.024	312.236	501.665	468.538	149.103	152.535
1932	1_1932	236.855	310.942	509.16	474.776	149.103	152.535
1933	1_1933	236.793	305.865	509.797	476.153	149.103	152.535
1934	1_1934	238.659	305.953	506.672	473.61	149.103	152.535
1935	1_1935	237.272	304.195	503.523	466.553	149.558	149.475
1936	1_1936	239.004	302.799	499.335	465.254	151.42	149.475
1937	1_1937	240.329	301.638	505.617	469.898	148.916	149.475
1938	1_1938	240.579	303.467	500.815	469.426	150.047	148.289
1939	1_1939	239.423	304.5	510.023	480.139	150.69	151.075
1940	1_1940	240.429	307.989	524.21	481.311	150.69	151.075
1941	1_1941	240.116	307.587	522.346	472.794	150.69	151.075
1942	1_1942	241.191	313.685	524.554	470.059	149.887	151.075
1943	1_1943	241.041	314.489	520.721	468.606	151.4	151.075
1944	1_1944	241.341	313.413	515.834	460.707	152.88	154.932
1945	1_1945	238.816	308.25	516.939	469.757	152.88	154.932
1946	1_1946	239.586	312.609	521.286	476.024	152.755	151.075
1947	1_1947	238.637	311.739	529.686	479.49	152.69	151.37
1948	1_1948	238.257	316.63	531.834	486.129	152.69	151.37
1949	1_1949	242.168	320.424	534.728	492.908	152.69	151.37
1950	1_1950	241.472	319.935	535.374	495.094	152.69	151.37
1951	1_1951	240.904	320.472	527.956	495.548	155.383	151.37
1952	1_1952	241.716	318.499	525.369	492.955	157.121	151.37
1953	1_1953	241.391	317.628	525.05	495.201	157.121	151.37
1954	1_1954	241.816	316.671	521.699	493.534	157.121	151.37
1955	1_1955	241.641	316.348	521.778	492.921	157.121	151.37
1956	1_1956	241.866	317.047	529.512	500.461	156.65	149.162
1957	1_1957	238.666	314.187	534.15	504.461	156.65	149.162
1958	1_1958	243.295	321.606	538.916	511.587	156.65	152.53
1959	1_1959	241.349	321.209	539.884	514.263	156.65	148.971
1960	1_1960	241.349	318.865	546.341	524.581	158.155	147.791
1961	1_1961	245.177	323.155	555.661	532.331	158.155	147.791
1962	1_1962	244.386	321.961	545.916	528.967	155.014	146.257
1963	1_1963	241.558	326.198	553.503	543.183	155.014	143.145
1964	1_1964	240.793	325.37	551.344	536.876	157.136	143.145
1965	1_1965	239.21	326.47	556.641	542.751	157.136	143.145
1966	1_1966	237.978	327.642	554.951	539.642	157.136	143.145
1967	1_1967	233.527	329.18	553.466	532.956	160.148	143.145
1968	1_1968	235.734	328.631	553.593	535.181	157.489	143.145
1969	1_1969	233.855	326.868	552.551	534.473	157.489	143.145
1970	1_1970	231.59	321.739	545.782	528.799	156.99	141.487
1971	1_1971	231.871	318.735	545.551	532.442	154.087	141.487
1972	1_1972	231.748	308.789	533.866	538.082	155.641	141.487
1973	1_1973	229.772	300.606	529.593	532.06	155.641	141.487
1974	1_1974	228.823	303.568	532.155	536.17	152.85	141.487
1975	1_1975	233.087	298.794	524.786	525.958	152.85	141.487
1976	1_1976	235.849	301.138	524.039	524.307	152.85	143.482
1977	1_1977	231.301	298.88	517.449	514.891	154.638	144.171
1978	1_1978	231.498	300.946	517.071	518.228	154.638	144.171
1979	1_1979	228.651	298.71	514.46	517.722	149.554	144.171
1980	1_1980	232.655	302.894	517.481	521.621	146.807	144.171
1981	1_1981	232.844	301.457	517.881	522.116	146.807	144.171
1982	1_1982	232.844	301.734	525.628	530.148	144.507	141.605
1983	1_1983	236.102	303.287	530.407	535.792	144.507	141.605
1984	1_1984	235.593	309.064	535.702	544.537	144.507	141.605
1985	1_1985	235.216	309.606	532.849	545.329	146.124	141.605
1986	1_1986	235.616	309.642	528.394	547.901	146.124	141.605
1987	1_1987	238.087	310.094	533.888	550.56	143.78	141.605
1988	1_1988	235.993	306.25	527.878	547.288	143.78	141.605
1989	1_1989	237.664	304.381	526.12	550.776	141.842	141.605
1990	1_1990	238.688	299.66	524.583	551.276	141.842	141.605
1991	1_1991	238.545	296.365	527.288	555.038	143.647	143.157
1992	1_1992	236.864	296.874	529.526	555.038	143.647	143.157
1993	1_1993	236.701	298.349	540.174	558.394	142.161	141.605
1994	1_1994	238.507	302.549	540.43	557.21	142.161	141.605
1995	1_1995	240.147	303.507	531.802	557.166	142.161	141.605
1996	1_1996	240.053	299.781	532.898	559.131	139.903	141.605
1997	1_1997	238.992	300.757	531.93	554.706	134.706	130.205
1998	1_1998	238.291	301.449	537.409	553.978	134.706	130.205
[truncated: 13,922 more rows]

## Sheet: MWs_segmental duplications
Order	Pm MW	Segmental duplications
1	1_1	13
2	1_2	13
3	1_3	13
4	1_4	13
5	1_5	13
6	1_6	13
7	1_7	13
8	1_8	13
9	1_9	13
10	1_10	13
11	1_11	13
12	1_12	13
13	1_13	13
14	1_14	12
15	1_15	12
16	1_16	12
17	1_17	11
18	1_18	11
19	1_19	11
20	1_20	11
21	1_21	11
22	1_22	11
23	1_23	11
24	1_24	11
25	1_25	11
26	1_26	11
27	1_27	11
28	1_28	11
29	1_29	11
30	1_30	11
31	1_31	11
32	1_32	11
33	1_33	11
34	1_34	10
35	1_35	10
36	1_36	10
37	1_37	10
38	1_38	10
39	1_39	10
40	1_40	10
41	1_41	9
42	1_42	9
43	1_43	9
44	1_44	9
45	1_45	9
46	1_46	9
47	1_47	9
48	1_48	9
49	1_49	9
50	1_50	9
51	1_51	9
52	1_52	8
53	1_53	7
54	1_54	7
55	1_55	7
56	1_56	7
57	1_57	7
58	1_58	7
59	1_59	7
60	1_60	7
61	1_61	6
62	1_62	5
63	1_63	4
64	1_64	4
65	1_65	4
66	1_66	3
67	1_67	2
68	1_68	2
69	1_69	2
70	1_70	2
71	1_71	2
72	1_72	2
73	1_73	2
74	1_74	2
75	1_75	1
76	1_76	1
77	1_77	0
78	1_78	0
79	1_79	0
80	1_80	0
81	1_81	0
82	1_82	0
83	1_83	0
84	1_84	0
85	1_85	0
86	1_86	0
87	1_87	0
88	1_88	0
89	1_89	0
90	1_90	0
91	1_91	0
92	1_92	0
93	1_93	0
94	1_94	0
95	1_95	0
96	1_96	0
97	1_97	0
98	1_98	0
99	1_99	0
100	1_100	0
101	1_101	0
102	1_102	1
103	1_103	2
104	1_104	3
105	1_105	3
106	1_106	3
107	1_107	3
108	1_108	3
109	1_109	3
110	1_110	3
111	1_111	3
112	1_112	4
113	1_113	4
114	1_114	4
115	1_115	4
116	1_116	5
117	1_117	6
118	1_118	7
119	1_119	8
120	1_120	8
121	1_121	8
122	1_122	8
123	1_123	8
124	1_124	8
125	1_125	8
126	1_126	8
127	1_127	8
128	1_128	8
129	1_129	8
130	1_130	8
131	1_131	8
132	1_132	8
133	1_133	8
134	1_134	8
135	1_135	8
136	1_136	9
137	1_137	9
138	1_138	9
139	1_139	10
140	1_140	10
141	1_141	10
142	1_142	11
143	1_143	11
144	1_144	11
145	1_145	12
146	1_146	13
147	1_147	13
148	1_148	14
149	1_149	14
150	1_150	14
151	1_151	14
152	1_152	15
153	1_153	15
154	1_154	16
155	1_155	17
156	1_156	18
157	1_157	18
158	1_158	19
159	1_159	19
160	1_160	20
161	1_161	20
162	1_162	21
163	1_163	22
164	1_164	22
165	1_165	22
166	1_166	22
167	1_167	22
168	1_168	22
169	1_169	22
170	1_170	22
171	1_171	22
172	1_172	22
173	1_173	22
174	1_174	22
175	1_175	23
176	1_176	23
177	1_177	24
178	1_178	24
179	1_179	25
180	1_180	25
181	1_181	25
182	1_182	25
183	1_183	26
184	1_184	26
185	1_185	26
186	1_186	26
187	1_187	26
188	1_188	27
189	1_189	28
190	1_190	28
191	1_191	29
192	1_192	29
193	1_193	30
194	1_194	30
195	1_195	30
196	1_196	31
197	1_197	31
198	1_198	32
199	1_199	32
200	1_200	32
201	1_201	32
202	1_202	31
203	1_203	30
204	1_204	29
205	1_205	29
206	1_206	30
207	1_207	30
208	1_208	30
209	1_209	30
210	1_210	30
211	1_211	30
212	1_212	29
213	1_213	30
214	1_214	31
215	1_215	31
216	1_216	30
217	1_217	30
218	1_218	29
219	1_219	28
220	1_220	29
221	1_221	29
222	1_222	29
223	1_223	29
224	1_224	29
225	1_225	30
226	1_226	30
227	1_227	30
228	1_228	31
229	1_229	32
230	1_230	33
231	1_231	33
232	1_232	34
233	1_233	35
234	1_234	35
235	1_235	36
236	1_236	35
237	1_237	35
238	1_238	36
239	1_239	36
240	1_240	37
241	1_241	38
242	1_242	37
243	1_243	37
244	1_244	37
245	1_245	36
246	1_246	35
247	1_247	36
248	1_248	35
249	1_249	35
250	1_250	36
251	1_251	36
252	1_252	35
253	1_253	36
254	1_254	35
255	1_255	35
256	1_256	34
257	1_257	34
258	1_258	33
259	1_259	33
260	1_260	33
261	1_261	33
262	1_262	32
263	1_263	31
264	1_264	31
265	1_265	31
266	1_266	31
267	1_267	32
268	1_268	32
269	1_269	32
270	1_270	32
271	1_271	33
272	1_272	34
273	1_273	34
274	1_274	35
275	1_275	35
276	1_276	36
277	1_277	36
278	1_278	36
279	1_279	35
280	1_280	35
281	1_281	35
282	1_282	36
283	1_283	35
284	1_284	36
285	1_285	37
286	1_286	38
287	1_287	39
288	1_288	38
289	1_289	37
290	1_290	37
291	1_291	36
292	1_292	36
293	1_293	35
294	1_294	35
295	1_295	36
296	1_296	35
297	1_297	35
298	1_298	35
299	1_299	35
300	1_300	36
301	1_301	37
302	1_302	37
303	1_303	38
304	1_304	38
305	1_305	38
306	1_306	37
307	1_307	37
308	1_308	38
309	1_309	38
310	1_310	39
311	1_311	39
312	1_312	40
313	1_313	40
314	1_314	40
315	1_315	40
316	1_316	41
317	1_317	40
318	1_318	41
319	1_319	42
320	1_320	41
321	1_321	41
322	1_322	41
323	1_323	41
324	1_324	41
325	1_325	41
326	1_326	41
327	1_327	41
328	1_328	41
329	1_329	40
330	1_330	39
331	1_331	39
332	1_332	38
333	1_333	37
334	1_334	37
335	1_335	36
336	1_336	37
337	1_337	38
338	1_338	38
339	1_339	37
340	1_340	36
341	1_341	35
342	1_342	35
343	1_343	35
344	1_344	35
345	1_345	35
346	1_346	35
347	1_347	34
348	1_348	34
349	1_349	34
350	1_350	33
351	1_351	33
352	1_352	33
353	1_353	32
354	1_354	32
355	1_355	31
356	1_356	31
357	1_357	31
358	1_358	31
359	1_359	31
360	1_360	30
361	1_361	31
362	1_362	31
363	1_363	31
364	1_364	31
365	1_365	31
366	1_366	31
367	1_367	30
368	1_368	30
369	1_369	30
370	1_370	30
371	1_371	29
372	1_372	28
373	1_373	28
374	1_374	27
375	1_375	27
376	1_376	26
377	1_377	25
378	1_378	25
379	1_379	25
380	1_380	25
381	1_381	25
382	1_382	25
383	1_383	26
384	1_384	25
385	1_385	24
386	1_386	23
387	1_387	22
388	1_388	23
389	1_389	23
390	1_390	23
391	1_391	24
392	1_392	24
393	1_393	24
394	1_394	24
395	1_395	23
396	1_396	24
397	1_397	25
398	1_398	24
399	1_399	24
400	1_400	23
401	1_401	22
402	1_402	22
403	1_403	21
404	1_404	22
405	1_405	22
406	1_406	22
407	1_407	22
408	1_408	21
409	1_409	21
410	1_410	20
411	1_411	20
412	1_412	19
413	1_413	18
414	1_414	17
415	1_415	17
416	1_416	16
417	1_417	16
418	1_418	15
419	1_419	14
420	1_420	14
421	1_421	14
422	1_422	14
423	1_423	14
424	1_424	14
425	1_425	13
426	1_426	13
427	1_427	13
428	1_428	12
429	1_429	12
430	1_430	12
431	1_431	12
432	1_432	12
433	1_433	12
434	1_434	12
435	1_435	12
436	1_436	11
437	1_437	10
438	1_438	9
439	1_439	9
440	1_440	9
441	1_441	9
442	1_442	9
443	1_443	9
444	1_444	9
445	1_445	9
446	1_446	10
447	1_447	11
448	1_448	12
449	1_449	12
450	1_450	12
451	1_451	12
452	1_452	12
453	1_453	12
454	1_454	13
455	1_455	13
456	1_456	13
457	1_457	13
458	1_458	13
459	1_459	13
460	1_460	13
461	1_461	12
462	1_462	12
463	1_463	12
464	1_464	12
465	1_465	12
466	1_466	12
467	1_467	12
468	1_468	12
469	1_469	12
470	1_470	12
471	1_471	12
472	1_472	12
473	1_473	12
474	1_474	12
475	1_475	11
476	1_476	11
477	1_477	11
478	1_478	11
479	1_479	11
480	1_480	11
481	1_481	11
482	1_482	10
483	1_483	9
484	1_484	9
485	1_485	9
486	1_486	9
487	1_487	9
488	1_488	8
489	1_489	8
490	1_490	8
491	1_491	7
492	1_492	7
493	1_493	7
494	1_494	7
495	1_495	7
496	1_496	6
497	1_497	5
498	1_498	5
499	1_499	5
500	1_500	5
501	1_501	5
502	1_502	5
503	1_503	5
504	1_504	4
505	1_505	4
506	1_506	4
507	1_507	4
508	1_508	4
509	1_509	4
510	1_510	4
511	1_511	4
512	1_512	4
513	1_513	4
514	1_514	4
515	1_515	4
516	1_516	4
517	1_517	4
518	1_518	4
519	1_519	4
520	1_520	4
521	1_521	4
522	1_522	4
523	1_523	4
524	1_524	4
525	1_525	4
526	1_526	4
527	1_527	4
528	1_528	4
529	1_529	4
530	1_530	4
531	1_531	4
532	1_532	4
533	1_533	4
534	1_534	4
535	1_535	4
536	1_536	4
537	1_537	4
538	1_538	4
539	1_539	4
540	1_540	4
541	1_541	4
542	1_542	4
543	1_543	4
544	1_544	4
545	1_545	4
546	1_546	3
547	1_547	2
548	1_548	1
549	1_549	1
550	1_550	1
551	1_551	1
552	1_552	1
553	1_553	1
554	1_554	0
555	1_555	0
556	1_556	0
557	1_557	0
558	1_558	0
559	1_559	0
560	1_560	0
561	1_561	0
562	1_562	0
563	1_563	1
564	1_564	1
565	1_565	2
566	1_566	2
567	1_567	2
568	1_568	3
569	1_569	3
570	1_570	4
571	1_571	4
572	1_572	4
573	1_573	5
574	1_574	6
575	1_575	7
576	1_576	7
577	1_577	8
578	1_578	8
579	1_579	8
580	1_580	9
581	1_581	10
582	1_582	10
583	1_583	11
584	1_584	11
585	1_585	11
586	1_586	11
587	1_587	11
588	1_588	11
589	1_589	12
590	1_590	12
591	1_591	12
592	1_592	12
593	1_593	12
594	1_594	12
595	1_595	12
596	1_596	12
597	1_597	12
598	1_598	13
599	1_599	13
600	1_600	13
601	1_601	13
602	1_602	14
603	1_603	15
604	1_604	16
605	1_605	16
606	1_606	16
607	1_607	16
608	1_608	16
609	1_609	16
610	1_610	16
611	1_611	17
612	1_612	17
613	1_613	17
614	1_614	18
615	1_615	18
616	1_616	18
617	1_617	19
618	1_618	20
619	1_619	20
620	1_620	20
621	1_621	21
622	1_622	21
623	1_623	21
624	1_624	21
625	1_625	21
626	1_626	22
627	1_627	23
628	1_628	23
629	1_629	23
630	1_630	23
631	1_631	23
632	1_632	23
633	1_633	23
634	1_634	23
635	1_635	23
636	1_636	23
637	1_637	23
638	1_638	23
639	1_639	23
640	1_640	23
641	1_641	23
642	1_642	23
643	1_643	24
644	1_644	24
645	1_645	24
646	1_646	24
647	1_647	25
648	1_648	25
649	1_649	25
650	1_650	26
651	1_651	26
652	1_652	26
653	1_653	26
654	1_654	26
655	1_655	27
656	1_656	27
657	1_657	27
658	1_658	27
659	1_659	28
660	1_660	28
661	1_661	29
662	1_662	29
663	1_663	28
664	1_664	29
665	1_665	29
666	1_666	29
667	1_667	29
668	1_668	29
669	1_669	29
670	1_670	28
671	1_671	28
672	1_672	29
673	1_673	29
674	1_674	28
675	1_675	27
676	1_676	27
677	1_677	26
678	1_678	26
679	1_679	26
680	1_680	25
681	1_681	24
682	1_682	24
683	1_683	23
684	1_684	23
685	1_685	23
686	1_686	23
687	1_687	23
688	1_688	23
689	1_689	22
690	1_690	22
691	1_691	22
692	1_692	22
693	1_693	22
694	1_694	22
695	1_695	22
696	1_696	22
697	1_697	22
698	1_698	21
699	1_699	21
700	1_700	21
701	1_701	21
702	1_702	20
703	1_703	19
704	1_704	18
705	1_705	18
706	1_706	18
707	1_707	18
708	1_708	18
709	1_709	18
710	1_710	18
711	1_711	17
712	1_712	17
713	1_713	17
714	1_714	16
715	1_715	16
716	1_716	16
717	1_717	15
718	1_718	14
719	1_719	14
720	1_720	14
721	1_721	13
722	1_722	13
723	1_723	13
724	1_724	13
725	1_725	14
726	1_726	14
727	1_727	13
728	1_728	13
729	1_729	14
730	1_730	14
731	1_731	14
732	1_732	14
733	1_733	14
734	1_734	14
735	1_735	15
736	1_736	16
737	1_737	16
738	1_738	16
739	1_739	16
740	1_740	16
741	1_741	16
742	1_742	16
743	1_743	15
744	1_744	15
745	1_745	15
746	1_746	15
747	1_747	15
748	1_748	15
749	1_749	15
750	1_750	14
751	1_751	14
752	1_752	14
753	1_753	14
754	1_754	14
755	1_755	13
756	1_756	13
757	1_757	13
758	1_758	13
759	1_759	12
760	1_760	12
761	1_761	11
762	1_762	11
763	1_763	11
764	1_764	10
765	1_765	9
766	1_766	9
767	1_767	9
768	1_768	8
769	1_769	8
770	1_770	8
771	1_771	8
772	1_772	7
773	1_773	6
774	1_774	6
775	1_775	6
776	1_776	6
777	1_777	6
778	1_778	6
779	1_779	6
780	1_780	6
781	1_781	6
782	1_782	6
783	1_783	6
784	1_784	6
785	1_785	6
786	1_786	6
787	1_787	6
788	1_788	6
789	1_789	6
790	1_790	6
791	1_791	6
792	1_792	6
793	1_793	6
794	1_794	6
795	1_795	6
796	1_796	6
797	1_797	6
798	1_798	6
799	1_799	6
800	1_800	6
801	1_801	6
802	1_802	6
803	1_803	6
804	1_804	6
805	1_805	6
806	1_806	6
807	1_807	6
808	1_808	6
809	1_809	6
810	1_810	6
811	1_811	6
812	1_812	6
813	1_813	6
814	1_814	6
815	1_815	6
816	1_816	6
817	1_817	6
818	1_818	6
819	1_819	6
820	1_820	6
821	1_821	6
822	1_822	6
823	1_823	6
824	1_824	6
825	1_825	5
826	1_826	4
827	1_827	4
828	1_828	4
829	1_829	3
830	1_830	3
831	1_831	3
832	1_832	3
833	1_833	3
834	1_834	3
835	1_835	2
836	1_836	1
837	1_837	1
838	1_838	1
839	1_839	1
840	1_840	1
841	1_841	1
842	1_842	1
843	1_843	1
844	1_844	1
845	1_845	1
846	1_846	1
847	1_847	0
848	1_848	0
849	1_849	0
850	1_850	0
851	1_851	0
852	1_852	0
853	1_853	0
854	1_854	0
855	1_855	0
856	1_856	0
857	1_857	0
858	1_858	0
859	1_859	0
860	1_860	0
861	1_861	0
862	1_862	0
863	1_863	0
864	1_864	0
865	1_865	0
866	1_866	0
867	1_867	0
868	1_868	0
869	1_869	0
870	1_870	0
871	1_871	0
872	1_872	0
873	1_873	0
874	1_874	0
875	1_875	0
876	1_876	0
877	1_877	0
878	1_878	0
879	1_879	0
880	1_880	0
881	1_881	0
882	1_882	0
883	1_883	0
884	1_884	0
885	1_885	0
886	1_886	0
887	1_887	0
888	1_888	0
889	1_889	0
890	1_890	0
891	1_891	0
892	1_892	0
893	1_893	0
894	1_894	0
895	1_895	0
896	1_896	0
897	1_897	0
898	1_898	0
899	1_899	0
900	1_900	0
901	1_901	0
902	1_902	0
903	1_903	0
904	1_904	0
905	1_905	0
906	1_906	0
907	1_907	0
908	1_908	0
909	1_909	0
910	1_910	0
911	1_911	0
912	1_912	0
913	1_913	0
914	1_914	0
915	1_915	0
916	1_916	0
917	1_917	0
918	1_918	0
919	1_919	0
920	1_920	0
921	1_921	0
922	1_922	0
923	1_923	0
924	1_924	0
925	1_925	0
926	1_926	0
927	1_927	0
928	1_928	0
929	1_929	0
930	1_930	0
931	1_931	0
932	1_932	0
933	1_933	0
934	1_934	0
935	1_935	0
936	1_936	0
937	1_937	0
938	1_938	1
939	1_939	2
940	1_940	2
941	1_941	2
942	1_942	2
943	1_943	2
944	1_944	2
945	1_945	3
946	1_946	3
947	1_947	3
948	1_948	3
949	1_949	3
950	1_950	3
951	1_951	4
952	1_952	5
953	1_953	6
954	1_954	7
955	1_955	7
956	1_956	7
957	1_957	7
958	1_958	8
959	1_959	8
960	1_960	9
961	1_961	9
962	1_962	9
963	1_963	9
964	1_964	9
965	1_965	9
966	1_966	9
967	1_967	9
968	1_968	10
969	1_969	10
970	1_970	10
971	1_971	10
972	1_972	11
973	1_973	12
974	1_974	12
975	1_975	12
976	1_976	12
977	1_977	12
978	1_978	12
979	1_979	12
980	1_980	12
981	1_981	12
982	1_982	12
983	1_983	12
984	1_984	12
985	1_985	13
986	1_986	14
987	1_987	14
988	1_988	14
989	1_989	15
990	1_990	16
991	1_991	16
992	1_992	16
993	1_993	16
994	1_994	16
995	1_995	16
996	1_996	16
997	1_997	16
998	1_998	17
999	1_999	18
1000	1_1000	18
1001	1_1001	19
1002	1_1002	19
1003	1_1003	19
1004	1_1004	19
1005	1_1005	20
1006	1_1006	20
1007	1_1007	20
1008	1_1008	20
1009	1_1009	20
1010	1_1010	20
1011	1_1011	20
1012	1_1012	20
1013	1_1013	20
1014	1_1014	21
1015	1_1015	21
1016	1_1016	21
1017	1_1017	21
1018	1_1018	21
1019	1_1019	21
1020	1_1020	21
1021	1_1021	21
1022	1_1022	21
1023	1_1023	21
1024	1_1024	21
1025	1_1025	21
1026	1_1026	21
1027	1_1027	21
1028	1_1028	22
1029	1_1029	22
1030	1_1030	22
1031	1_1031	22
1032	1_1032	22
1033	1_1033	22
1034	1_1034	22
1035	1_1035	22
1036	1_1036	22
1037	1_1037	22
1038	1_1038	21
1039	1_1039	20
1040	1_1040	20
1041	1_1041	20
1042	1_1042	21
1043	1_1043	21
1044	1_1044	21
1045	1_1045	20
1046	1_1046	20
1047	1_1047	20
1048	1_1048	20
1049	1_1049	20
1050	1_1050	20
1051	1_1051	20
1052	1_1052	19
1053	1_1053	18
1054	1_1054	17
1055	1_1055	17
1056	1_1056	18
1057	1_1057	18
1058	1_1058	17
1059	1_1059	17
1060	1_1060	17
1061	1_1061	18
1062	1_1062	18
1063	1_1063	18
1064	1_1064	18
1065	1_1065	19
1066	1_1066	20
1067	1_1067	21
1068	1_1068	20
1069	1_1069	20
1070	1_1070	21
1071	1_1071	21
1072	1_1072	21
1073	1_1073	20
1074	1_1074	20
1075	1_1075	20
1076	1_1076	20
1077	1_1077	20
1078	1_1078	20
1079	1_1079	20
1080	1_1080	20
1081	1_1081	20
1082	1_1082	20
1083	1_1083	20
1084	1_1084	20
1085	1_1085	19
1086	1_1086	19
1087	1_1087	20
1088	1_1088	21
1089	1_1089	20
1090	1_1090	19
1091	1_1091	19
1092	1_1092	19
1093	1_1093	19
1094	1_1094	20
1095	1_1095	20
1096	1_1096	20
1097	1_1097	20
1098	1_1098	19
1099	1_1099	18
1100	1_1100	19
1101	1_1101	18
1102	1_1102	19
1103	1_1103	19
1104	1_1104	19
1105	1_1105	18
1106	1_1106	18
1107	1_1107	18
1108	1_1108	18
1109	1_1109	18
1110	1_1110	18
1111	1_1111	18
1112	1_1112	19
1113	1_1113	19
1114	1_1114	18
1115	1_1115	18
1116	1_1116	19
1117	1_1117	19
1118	1_1118	19
1119	1_1119	19
1120	1_1120	20
1121	1_1121	20
1122	1_1122	21
1123	1_1123	22
1124	1_1124	23
1125	1_1125	24
1126	1_1126	24
1127	1_1127	24
1128	1_1128	23
1129	1_1129	23
1130	1_1130	23
1131	1_1131	24
1132	1_1132	24
1133	1_1133	24
1134	1_1134	24
1135	1_1135	24
1136	1_1136	24
1137	1_1137	24
1138	1_1138	25
1139	1_1139	25
1140	1_1140	25
1141	1_1141	25
1142	1_1142	24
1143	1_1143	24
1144	1_1144	24
1145	1_1145	24
1146	1_1146	25
1147	1_1147	25
1148	1_1148	25
1149	1_1149	25
1150	1_1150	26
1151	1_1151	25
1152	1_1152	25
1153	1_1153	26
1154	1_1154	26
1155	1_1155	26
1156	1_1156	25
1157	1_1157	26
1158	1_1158	27
1159	1_1159	27
1160	1_1160	26
1161	1_1161	25
1162	1_1162	25
1163	1_1163	25
1164	1_1164	25
1165	1_1165	24
1166	1_1166	24
1167	1_1167	24
1168	1_1168	24
1169	1_1169	24
1170	1_1170	23
1171	1_1171	23
1172	1_1172	22
1173	1_1173	22
1174	1_1174	22
1175	1_1175	22
1176	1_1176	22
1177	1_1177	22
1178	1_1178	23
1179	1_1179	24
1180	1_1180	24
1181	1_1181	25
1182	1_1182	25
1183	1_1183	26
1184	1_1184	26
1185	1_1185	26
1186	1_1186	25
1187	1_1187	25
1188	1_1188	25
1189	1_1189	26
1190	1_1190	26
1191	1_1191	27
1192	1_1192	27
1193	1_1193	27
1194	1_1194	27
1195	1_1195	27
1196	1_1196	28
1197	1_1197	28
1198	1_1198	29
1199	1_1199	30
1200	1_1200	30
1201	1_1201	31
1202	1_1202	31
1203	1_1203	31
1204	1_1204	32
1205	1_1205	32
1206	1_1206	32
1207	1_1207	32
1208	1_1208	32
1209	1_1209	32
1210	1_1210	32
1211	1_1211	33
1212	1_1212	33
1213	1_1213	34
1214	1_1214	35
1215	1_1215	35
1216	1_1216	34
1217	1_1217	34
1218	1_1218	35
1219	1_1219	35
1220	1_1220	35
1221	1_1221	35
1222	1_1222	35
1223	1_1223	34
1224	1_1224	34
1225	1_1225	34
1226	1_1226	34
1227	1_1227	35
1228	1_1228	36
1229	1_1229	36
1230	1_1230	37
1231	1_1231	36
1232	1_1232	36
1233	1_1233	36
1234	1_1234	36
1235	1_1235	36
1236	1_1236	36
1237	1_1237	37
1238	1_1238	36
1239	1_1239	37
1240	1_1240	37
1241	1_1241	38
1242	1_1242	39
1243	1_1243	40
1244	1_1244	40
1245	1_1245	40
1246	1_1246	40
1247	1_1247	40
1248	1_1248	40
1249	1_1249	40
1250	1_1250	39
1251	1_1251	39
1252	1_1252	39
1253	1_1253	39
1254	1_1254	40
1255	1_1255	41
1256	1_1256	41
1257	1_1257	41
1258	1_1258	41
1259	1_1259	41
1260	1_1260	42
1261	1_1261	42
1262	1_1262	43
1263	1_1263	44
1264	1_1264	44
1265	1_1265	44
1266	1_1266	43
1267	1_1267	42
1268	1_1268	43
1269	1_1269	43
1270	1_1270	44
1271	1_1271	45
1272	1_1272	46
1273	1_1273	46
1274	1_1274	47
1275	1_1275	47
1276	1_1276	47
1277	1_1277	47
1278	1_1278	46
1279	1_1279	45
1280	1_1280	45
1281	1_1281	45
1282	1_1282	46
1283	1_1283	46
1284	1_1284	47
1285	1_1285	48
1286	1_1286	48
1287	1_1287	47
1288	1_1288	46
1289	1_1289	46
1290	1_1290	47
1291	1_1291	46
1292	1_1292	46
1293	1_1293	47
1294	1_1294	46
1295	1_1295	47
1296	1_1296	46
1297	1_1297	46
1298	1_1298	45
1299	1_1299	44
1300	1_1300	43
1301	1_1301	42
1302	1_1302	42
1303	1_1303	42
1304	1_1304	41
1305	1_1305	41
1306	1_1306	41
1307	1_1307	41
1308	1_1308	42
1309	1_1309	42
1310	1_1310	42
1311	1_1311	41
1312	1_1312	41
1313	1_1313	40
1314	1_1314	39
1315	1_1315	40
1316	1_1316	41
1317	1_1317	41
1318	1_1318	41
1319	1_1319	42
1320	1_1320	42
1321	1_1321	42
1322	1_1322	41
1323	1_1323	41
1324	1_1324	41
1325	1_1325	40
1326	1_1326	40
1327	1_1327	40
1328	1_1328	39
1329	1_1329	39
1330	1_1330	38
1331	1_1331	39
1332	1_1332	39
1333	1_1333	39
1334	1_1334	39
1335	1_1335	40
1336	1_1336	40
1337	1_1337	40
1338	1_1338	40
1339	1_1339	39
1340	1_1340	39
1341	1_1341	38
1342	1_1342	37
1343	1_1343	36
1344	1_1344	36
1345	1_1345	36
1346	1_1346	35
1347	1_1347	35
1348	1_1348	35
1349	1_1349	35
1350	1_1350	35
1351	1_1351	35
1352	1_1352	35
1353	1_1353	35
1354	1_1354	35
1355	1_1355	35
1356	1_1356	35
1357	1_1357	34
1358	1_1358	34
1359	1_1359	34
1360	1_1360	33
1361	1_1361	34
1362	1_1362	33
1363	1_1363	33
1364	1_1364	34
1365	1_1365	35
1366	1_1366	35
1367	1_1367	35
1368	1_1368	34
1369	1_1369	34
1370	1_1370	33
1371	1_1371	33
1372	1_1372	33
1373	1_1373	33
1374	1_1374	32
1375	1_1375	33
1376	1_1376	34
1377	1_1377	35
1378	1_1378	36
1379	1_1379	37
1380	1_1380	37
1381	1_1381	37
1382	1_1382	36
1383	1_1383	35
1384	1_1384	34
1385	1_1385	33
1386	1_1386	33
1387	1_1387	33
1388	1_1388	34
1389	1_1389	33
1390	1_1390	33
1391	1_1391	33
1392	1_1392	33
1393	1_1393	33
1394	1_1394	33
1395	1_1395	32
1396	1_1396	32
1397	1_1397	32
1398	1_1398	32
1399	1_1399	32
1400	1_1400	32
1401	1_1401	32
1402	1_1402	32
1403	1_1403	33
1404	1_1404	33
1405	1_1405	33
1406	1_1406	33
1407	1_1407	33
1408	1_1408	33
1409	1_1409	33
1410	1_1410	33
1411	1_1411	34
1412	1_1412	33
1413	1_1413	34
1414	1_1414	34
1415	1_1415	33
1416	1_1416	32
1417	1_1417	32
1418	1_1418	32
1419	1_1419	32
1420	1_1420	32
1421	1_1421	32
1422	1_1422	33
1423	1_1423	33
1424	1_1424	32
1425	1_1425	32
1426	1_1426	32
1427	1_1427	31
1428	1_1428	32
1429	1_1429	32
1430	1_1430	32
1431	1_1431	31
1432	1_1432	31
1433	1_1433	32
1434	1_1434	33
1435	1_1435	33
1436	1_1436	33
1437	1_1437	32
1438	1_1438	32
1439	1_1439	32
1440	1_1440	33
1441	1_1441	33
1442	1_1442	34
1443	1_1443	35
1444	1_1444	36
1445	1_1445	37
1446	1_1446	37
1447	1_1447	37
1448	1_1448	37
1449	1_1449	37
1450	1_1450	37
1451	1_1451	38
1452	1_1452	38
1453	1_1453	37
1454	1_1454	37
1455	1_1455	37
1456	1_1456	38
1457	1_1457	38
1458	1_1458	37
1459	1_1459	37
1460	1_1460	37
1461	1_1461	37
1462	1_1462	37
1463	1_1463	37
1464	1_1464	36
1465	1_1465	36
1466	1_1466	37
1467	1_1467	38
1468	1_1468	39
1469	1_1469	39
1470	1_1470	39
1471	1_1471	39
1472	1_1472	39
1473	1_1473	40
1474	1_1474	40
1475	1_1475	40
1476	1_1476	39
1477	1_1477	38
1478	1_1478	38
1479	1_1479	38
1480	1_1480	38
1481	1_1481	37
1482	1_1482	37
1483	1_1483	38
1484	1_1484	38
1485	1_1485	39
1486	1_1486	39
1487	1_1487	39
1488	1_1488	39
1489	1_1489	39
1490	1_1490	38
1491	1_1491	39
1492	1_1492	39
1493	1_1493	39
1494	1_1494	40
1495	1_1495	40
1496	1_1496	40
1497	1_1497	40
1498	1_1498	41
1499	1_1499	41
1500	1_1500	42
1501	1_1501	42
1502	1_1502	41
1503	1_1503	40
1504	1_1504	40
1505	1_1505	41
1506	1_1506	41
1507	1_1507	41
1508	1_1508	40
1509	1_1509	41
1510	1_1510	42
1511	1_1511	42
1512	1_1512	42
1513	1_1513	42
1514	1_1514	43
1515	1_1515	44
1516	1_1516	44
1517	1_1517	44
1518	1_1518	43
1519	1_1519	42
1520	1_1520	41
1521	1_1521	42
1522	1_1522	42
1523	1_1523	42
1524	1_1524	43
1525	1_1525	43
1526	1_1526	44
1527	1_1527	44
1528	1_1528	43
1529	1_1529	43
1530	1_1530	44
1531	1_1531	44
1532	1_1532	44
1533	1_1533	43
1534	1_1534	42
1535	1_1535	41
1536	1_1536	41
1537	1_1537	41
1538	1_1538	42
1539	1_1539	42
1540	1_1540	41
1541	1_1541	41
1542	1_1542	40
1543	1_1543	39
1544	1_1544	38
1545	1_1545	37
1546	1_1546	37
1547	1_1547	38
1548	1_1548	38
1549	1_1549	38
1550	1_1550	38
1551	1_1551	37
1552	1_1552	37
1553	1_1553	37
1554	1_1554	36
1555	1_1555	35
1556	1_1556	34
1557	1_1557	34
1558	1_1558	34
1559	1_1559	34
1560	1_1560	35
1561	1_1561	35
1562	1_1562	35
1563	1_1563	34
1564	1_1564	34
1565	1_1565	33
1566	1_1566	32
1567	1_1567	31
1568	1_1568	30
1569	1_1569	30
1570	1_1570	30
1571	1_1571	30
1572	1_1572	29
1573	1_1573	28
1574	1_1574	28
1575	1_1575	27
1576	1_1576	28
1577	1_1577	28
1578	1_1578	28
1579	1_1579	27
1580	1_1580	27
1581	1_1581	27
1582	1_1582	28
1583	1_1583	27
1584	1_1584	27
1585	1_1585	27
1586	1_1586	27
1587	1_1587	28
1588	1_1588	27
1589	1_1589	27
1590	1_1590	27
1591	1_1591	26
1592	1_1592	26
1593	1_1593	25
1594	1_1594	24
1595	1_1595	24
1596	1_1596	24
1597	1_1597	25
1598	1_1598	25
1599	1_1599	25
1600	1_1600	24
1601	1_1601	24
1602	1_1602	24
1603	1_1603	25
1604	1_1604	26
1605	1_1605	25
1606	1_1606	25
1607	1_1607	25
1608	1_1608	25
1609	1_1609	24
1610	1_1610	24
1611	1_1611	23
1612	1_1612	23
1613	1_1613	22
1614	1_1614	21
1615	1_1615	20
1616	1_1616	20
1617	1_1617	21
1618	1_1618	22
1619	1_1619	23
1620	1_1620	24
1621	1_1621	23
1622	1_1622	22
1623	1_1623	22
1624	1_1624	21
1625	1_1625	21
1626	1_1626	20
1627	1_1627	20
1628	1_1628	20
1629	1_1629	20
1630	1_1630	19
1631	1_1631	19
1632	1_1632	19
1633	1_1633	20
1634	1_1634	20
1635	1_1635	20
1636	1_1636	20
1637	1_1637	20
1638	1_1638	19
1639	1_1639	19
1640	1_1640	19
1641	1_1641	20
1642	1_1642	20
1643	1_1643	20
1644	1_1644	20
1645	1_1645	20
1646	1_1646	20
1647	1_1647	20
1648	1_1648	21
1649	1_1649	21
1650	1_1650	21
1651	1_1651	21
1652	1_1652	21
1653	1_1653	22
1654	1_1654	23
1655	1_1655	23
1656	1_1656	23
1657	1_1657	23
1658	1_1658	23
1659	1_1659	24
1660	1_1660	24
1661	1_1661	24
1662	1_1662	25
1663	1_1663	25
1664	1_1664	25
1665	1_1665	26
1666	1_1666	27
1667	1_1667	28
1668	1_1668	28
1669	1_1669	29
1670	1_1670	29
1671	1_1671	28
1672	1_1672	28
1673	1_1673	28
1674	1_1674	28
1675	1_1675	29
1676	1_1676	28
1677	1_1677	29
1678	1_1678	28
1679	1_1679	28
1680	1_1680	28
1681	1_1681	28
1682	1_1682	27
1683	1_1683	27
1684	1_1684	27
1685	1_1685	27
1686	1_1686	28
1687	1_1687	28
1688	1_1688	29
1689	1_1689	29
1690	1_1690	29
1691	1_1691	29
1692	1_1692	30
1693	1_1693	30
1694	1_1694	30
1695	1_1695	30
1696	1_1696	31
1697	1_1697	30
1698	1_1698	30
1699	1_1699	30
1700	1_1700	30
1701	1_1701	31
1702	1_1702	32
1703	1_1703	32
1704	1_1704	32
1705	1_1705	33
1706	1_1706	34
1707	1_1707	35
1708	1_1708	36
1709	1_1709	36
1710	1_1710	35
1711	1_1711	35
1712	1_1712	36
1713	1_1713	37
1714	1_1714	37
1715	1_1715	37
1716	1_1716	38
1717	1_1717	37
1718	1_1718	37
1719	1_1719	36
1720	1_1720	35
1721	1_1721	35
1722	1_1722	35
1723	1_1723	36
1724	1_1724	37
1725	1_1725	38
1726	1_1726	39
1727	1_1727	40
1728	1_1728	41
1729	1_1729	41
1730	1_1730	42
1731	1_1731	43
1732	1_1732	43
1733	1_1733	42
1734	1_1734	42
1735	1_1735	43
1736	1_1736	43
1737	1_1737	44
1738	1_1738	44
1739	1_1739	44
1740	1_1740	45
1741	1_1741	44
1742	1_1742	45
1743	1_1743	46
1744	1_1744	47
1745	1_1745	47
1746	1_1746	48
1747	1_1747	48
1748	1_1748	48
1749	1_1749	49
1750	1_1750	49
1751	1_1751	49
1752	1_1752	50
1753	1_1753	50
1754	1_1754	49
1755	1_1755	50
1756	1_1756	50
1757	1_1757	51
1758	1_1758	51
1759	1_1759	51
1760	1_1760	51
1761	1_1761	50
1762	1_1762	49
1763	1_1763	50
1764	1_1764	50
1765	1_1765	50
1766	1_1766	49
1767	1_1767	49
1768	1_1768	49
1769	1_1769	48
1770	1_1770	49
1771	1_1771	49
1772	1_1772	49
1773	1_1773	49
1774	1_1774	50
1775	1_1775	49
1776	1_1776	50
1777	1_1777	50
1778	1_1778	51
1779	1_1779	52
1780	1_1780	53
1781	1_1781	53
1782	1_1782	54
1783	1_1783	54
1784	1_1784	54
1785	1_1785	54
1786	1_1786	53
1787	1_1787	52
1788	1_1788	52
1789	1_1789	52
1790	1_1790	52
1791	1_1791	53
1792	1_1792	53
1793	1_1793	53
1794	1_1794	54
1795	1_1795	55
1796	1_1796	55
1797	1_1797	56
1798	1_1798	56
1799	1_1799	57
1800	1_1800	57
1801	1_1801	57
1802	1_1802	56
1803	1_1803	56
1804	1_1804	56
1805	1_1805	55
1806	1_1806	55
1807	1_1807	55
1808	1_1808	55
1809	1_1809	56
1810	1_1810	57
1811	1_1811	58
1812	1_1812	57
1813	1_1813	57
1814	1_1814	58
1815	1_1815	58
1816	1_1816	58
1817	1_1817	58
1818	1_1818	58
1819	1_1819	59
1820	1_1820	60
1821	1_1821	60
1822	1_1822	60
1823	1_1823	59
1824	1_1824	58
1825	1_1825	58
1826	1_1826	58
1827	1_1827	58
1828	1_1828	58
1829	1_1829	59
1830	1_1830	59
1831	1_1831	58
1832	1_1832	58
1833	1_1833	59
1834	1_1834	60
1835	1_1835	59
1836	1_1836	60
1837	1_1837	59
1838	1_1838	60
1839	1_1839	61
1840	1_1840	60
1841	1_1841	61
1842	1_1842	60
1843	1_1843	60
1844	1_1844	60
1845	1_1845	60
1846	1_1846	60
1847	1_1847	59
1848	1_1848	58
1849	1_1849	58
1850	1_1850	59
1851	1_1851	60
1852	1_1852	59
1853	1_1853	58
1854	1_1854	58
1855	1_1855	57
1856	1_1856	57
1857	1_1857	56
1858	1_1858	57
1859	1_1859	56
1860	1_1860	55
1861	1_1861	55
1862	1_1862	55
1863	1_1863	54
1864	1_1864	55
1865	1_1865	54
1866	1_1866	54
1867	1_1867	53
1868	1_1868	54
1869	1_1869	54
1870	1_1870	54
1871	1_1871	54
1872	1_1872	54
1873	1_1873	55
1874	1_1874	54
1875	1_1875	54
1876	1_1876	53
1877	1_1877	53
1878	1_1878	52
1879	1_1879	51
1880	1_1880	51
1881	1_1881	51
1882	1_1882	50
1883	1_1883	50
1884	1_1884	50
1885	1_1885	50
1886	1_1886	50
1887	1_1887	50
1888	1_1888	50
1889	1_1889	50
1890	1_1890	51
1891	1_1891	51
1892	1_1892	51
1893	1_1893	51
1894	1_1894	51
1895	1_1895	51
1896	1_1896	50
1897	1_1897	49
1898	1_1898	48
1899	1_1899	47
1900	1_1900	48
1901	1_1901	48
1902	1_1902	48
1903	1_1903	47
1904	1_1904	46
1905	1_1905	47
1906	1_1906	47
1907	1_1907	47
1908	1_1908	46
1909	1_1909	46
1910	1_1910	45
1911	1_1911	45
1912	1_1912	45
1913	1_1913	44
1914	1_1914	44
1915	1_1915	45
1916	1_1916	45
1917	1_1917	46
1918	1_1918	46
1919	1_1919	45
1920	1_1920	45
1921	1_1921	46
1922	1_1922	46
1923	1_1923	46
1924	1_1924	47
1925	1_1925	47
1926	1_1926	46
1927	1_1927	46
1928	1_1928	46
1929	1_1929	46
1930	1_1930	46
1931	1_1931	47
1932	1_1932	47
1933	1_1933	46
1934	1_1934	46
1935	1_1935	46
1936	1_1936	45
1937	1_1937	45
1938	1_1938	45
1939	1_1939	45
1940	1_1940	45
1941	1_1941	44
1942	1_1942	44
1943	1_1943	43
1944	1_1944	42
1945	1_1945	43
1946	1_1946	42
1947	1_1947	42
1948	1_1948	43
1949	1_1949	43
1950	1_1950	42
1951	1_1951	41
1952	1_1952	41
1953	1_1953	41
1954	1_1954	41
1955	1_1955	41
1956	1_1956	41
1957	1_1957	41
1958	1_1958	41
1959	1_1959	42
1960	1_1960	43
1961	1_1961	44
1962	1_1962	44
1963	1_1963	45
1964	1_1964	45
1965	1_1965	45
1966	1_1966	45
1967	1_1967	45
1968	1_1968	44
1969	1_1969	44
1970	1_1970	43
1971	1_1971	43
1972	1_1972	43
1973	1_1973	43
1974	1_1974	43
1975	1_1975	43
1976	1_1976	43
1977	1_1977	42
1978	1_1978	42
1979	1_1979	42
1980	1_1980	41
1981	1_1981	41
1982	1_1982	42
1983	1_1983	42
1984	1_1984	42
1985	1_1985	41
1986	1_1986	42
1987	1_1987	43
1988	1_1988	42
1989	1_1989	42
1990	1_1990	42
1991	1_1991	41
1992	1_1992	40
1993	1_1993	41
1994	1_1994	41
1995	1_1995	41
1996	1_1996	42
1997	1_1997	43
1998	1_1998	44
1999	1_1999	44
[truncated: 13,921 more rows]

## Sheet: MWs_gene family sizes
Order	Pm MW	MW average score for family size
1	1_1	4.04
2	1_2	4.04
3	1_3	4.09
4	1_4	4.09
5	1_5	4.09
6	1_6	4.15
7	1_7	4.2
8	1_8	4.26
9	1_9	4.26
10	1_10	4.34
11	1_11	4.39
12	1_12	4.35
13	1_13	4.38
14	1_14	4.38
15	1_15	4.41
16	1_16	4.44
17	1_17	4.41
18	1_18	4.4
19	1_19	4.33
20	1_20	4.32
21	1_21	4.39
22	1_22	4.33
23	1_23	4.33
24	1_24	4.34
25	1_25	4.32
26	1_26	4.34
27	1_27	4.35
28	1_28	4.44
29	1_29	4.43
30	1_30	4.47
31	1_31	4.44
32	1_32	4.5
33	1_33	4.53
34	1_34	4.57
35	1_35	4.54
36	1_36	4.51
37	1_37	4.53
38	1_38	4.53
39	1_39	4.54
40	1_40	4.62
41	1_41	4.69
42	1_42	4.76
43	1_43	4.8
44	1_44	4.89
45	1_45	4.89
46	1_46	4.86
47	1_47	4.83
48	1_48	4.8
49	1_49	4.83
50	1_50	4.86
51	1_51	4.83
52	1_52	4.82
53	1_53	4.84
54	1_54	4.86
55	1_55	4.82
56	1_56	4.84
57	1_57	4.83
58	1_58	4.83
59	1_59	4.85
60	1_60	4.89
61	1_61	4.9
62	1_62	4.88
63	1_63	4.88
64	1_64	4.89
65	1_65	4.8
66	1_66	4.77
67	1_67	4.74
68	1_68	4.74
69	1_69	4.75
70	1_70	4.74
71	1_71	4.75
72	1_72	4.72
73	1_73	4.7
74	1_74	4.72
75	1_75	4.75
76	1_76	4.77
77	1_77	4.76
78	1_78	4.74
79	1_79	4.73
80	1_80	4.76
81	1_81	4.77
82	1_82	4.71
83	1_83	4.67
84	1_84	4.63
85	1_85	4.64
86	1_86	4.73
87	1_87	4.81
88	1_88	4.83
89	1_89	4.85
90	1_90	4.87
91	1_91	4.82
92	1_92	4.89
93	1_93	4.91
94	1_94	4.96
95	1_95	4.96
96	1_96	5.01
97	1_97	5.01
98	1_98	4.99
99	1_99	5
100	1_100	4.98
101	1_101	5.06
102	1_102	5.1
103	1_103	5.12
104	1_104	5.19
105	1_105	5.22
106	1_106	5.18
107	1_107	5.12
108	1_108	5.06
109	1_109	5.06
110	1_110	5.02
111	1_111	4.94
112	1_112	4.94
113	1_113	5
114	1_114	5.06
115	1_115	4.98
116	1_116	5
117	1_117	5.05
118	1_118	5.02
119	1_119	5.08
120	1_120	5.1
121	1_121	5.11
122	1_122	5.14
123	1_123	5.23
124	1_124	5.23
125	1_125	5.3
126	1_126	5.37
127	1_127	5.45
128	1_128	5.36
129	1_129	5.41
130	1_130	5.41
131	1_131	5.45
132	1_132	5.42
133	1_133	5.43
134	1_134	5.37
135	1_135	5.42
136	1_136	5.46
137	1_137	5.44
138	1_138	5.37
139	1_139	5.3
140	1_140	5.23
141	1_141	5.23
142	1_142	5.2
143	1_143	5.22
144	1_144	5.15
145	1_145	5.08
146	1_146	5.09
147	1_147	5.13
148	1_148	5.1
149	1_149	5.08
150	1_150	5.08
151	1_151	5.07
152	1_152	5.08
153	1_153	5.09
154	1_154	5.11
155	1_155	5.15
156	1_156	5.14
157	1_157	5.22
158	1_158	5.27
159	1_159	5.23
160	1_160	5.18
161	1_161	5.2
162	1_162	5.14
163	1_163	5.11
164	1_164	5.13
165	1_165	5.13
166	1_166	5.2
167	1_167	5.2
168	1_168	5.2
169	1_169	5.25
170	1_170	5.31
171	1_171	5.3
172	1_172	5.33
173	1_173	5.35
174	1_174	5.33
175	1_175	5.3
176	1_176	5.32
177	1_177	5.37
178	1_178	5.46
179	1_179	5.47
180	1_180	5.51
181	1_181	5.52
182	1_182	5.52
183	1_183	5.57
184	1_184	5.58
185	1_185	5.51
186	1_186	5.47
187	1_187	5.38
188	1_188	5.38
189	1_189	5.42
190	1_190	5.33
191	1_191	5.41
192	1_192	5.32
193	1_193	5.33
194	1_194	5.25
195	1_195	5.24
196	1_196	5.15
197	1_197	5.11
198	1_198	5.13
199	1_199	5.12
200	1_200	5.1
201	1_201	5.02
202	1_202	5.01
203	1_203	4.96
204	1_204	4.89
205	1_205	4.85
206	1_206	4.91
207	1_207	4.99
208	1_208	5.06
209	1_209	5.15
210	1_210	5.11
211	1_211	5.17
212	1_212	5.16
213	1_213	5.08
214	1_214	5.02
215	1_215	5.1
216	1_216	5.13
217	1_217	5.13
218	1_218	5.1
219	1_219	5.11
220	1_220	5.12
221	1_221	5.03
222	1_222	5.02
223	1_223	5
224	1_224	4.96
225	1_225	4.89
226	1_226	4.83
227	1_227	4.74
228	1_228	4.8
229	1_229	4.79
230	1_230	4.81
231	1_231	4.77
232	1_232	4.76
233	1_233	4.79
234	1_234	4.81
235	1_235	4.77
236	1_236	4.7
237	1_237	4.77
238	1_238	4.83
239	1_239	4.88
240	1_240	4.89
241	1_241	4.8
242	1_242	4.81
243	1_243	4.75
244	1_244	4.74
245	1_245	4.79
246	1_246	4.79
247	1_247	4.75
248	1_248	4.81
249	1_249	4.87
250	1_250	4.87
251	1_251	4.87
252	1_252	4.92
253	1_253	4.97
254	1_254	4.88
255	1_255	4.85
256	1_256	4.85
257	1_257	4.79
258	1_258	4.74
259	1_259	4.76
260	1_260	4.81
261	1_261	4.75
262	1_262	4.81
263	1_263	4.8
264	1_264	4.76
265	1_265	4.76
266	1_266	4.7
267	1_267	4.78
268	1_268	4.75
269	1_269	4.71
270	1_270	4.68
271	1_271	4.69
272	1_272	4.68
273	1_273	4.69
274	1_274	4.74
275	1_275	4.76
276	1_276	4.73
277	1_277	4.66
278	1_278	4.57
279	1_279	4.53
280	1_280	4.55
281	1_281	4.52
282	1_282	4.53
283	1_283	4.5
284	1_284	4.48
285	1_285	4.55
286	1_286	4.55
287	1_287	4.6
288	1_288	4.67
289	1_289	4.63
290	1_290	4.66
291	1_291	4.65
292	1_292	4.72
293	1_293	4.71
294	1_294	4.71
295	1_295	4.69
296	1_296	4.69
297	1_297	4.72
298	1_298	4.73
299	1_299	4.77
300	1_300	4.81
301	1_301	4.86
302	1_302	4.78
303	1_303	4.77
304	1_304	4.78
305	1_305	4.8
306	1_306	4.74
307	1_307	4.68
308	1_308	4.68
309	1_309	4.63
310	1_310	4.67
311	1_311	4.69
312	1_312	4.77
313	1_313	4.84
314	1_314	4.89
315	1_315	4.89
316	1_316	4.83
317	1_317	4.75
318	1_318	4.83
319	1_319	4.82
320	1_320	4.87
321	1_321	4.95
322	1_322	5
323	1_323	5.01
324	1_324	5.04
325	1_325	5.1
326	1_326	5.13
327	1_327	5.14
328	1_328	5.09
329	1_329	5.08
330	1_330	5.09
331	1_331	5.11
332	1_332	5.14
333	1_333	5.12
334	1_334	5.17
335	1_335	5.2
336	1_336	5.25
337	1_337	5.21
338	1_338	5.16
339	1_339	5.12
340	1_340	5.14
341	1_341	5.17
342	1_342	5.11
343	1_343	5.13
344	1_344	5.13
345	1_345	5.15
346	1_346	5.22
347	1_347	5.24
348	1_348	5.25
349	1_349	5.25
350	1_350	5.26
351	1_351	5.34
352	1_352	5.33
353	1_353	5.32
354	1_354	5.33
355	1_355	5.37
356	1_356	5.32
357	1_357	5.3
358	1_358	5.32
359	1_359	5.34
360	1_360	5.31
361	1_361	5.34
362	1_362	5.33
363	1_363	5.4
364	1_364	5.44
365	1_365	5.47
366	1_366	5.54
367	1_367	5.54
368	1_368	5.62
369	1_369	5.67
370	1_370	5.64
371	1_371	5.6
372	1_372	5.64
373	1_373	5.64
374	1_374	5.67
375	1_375	5.65
376	1_376	5.68
377	1_377	5.68
378	1_378	5.72
379	1_379	5.76
380	1_380	5.74
381	1_381	5.79
382	1_382	5.79
383	1_383	5.78
384	1_384	5.77
385	1_385	5.71
386	1_386	5.71
387	1_387	5.69
388	1_388	5.64
389	1_389	5.68
390	1_390	5.66
391	1_391	5.59
392	1_392	5.52
393	1_393	5.49
394	1_394	5.48
395	1_395	5.53
396	1_396	5.59
397	1_397	5.58
398	1_398	5.58
399	1_399	5.57
400	1_400	5.57
401	1_401	5.59
402	1_402	5.62
403	1_403	5.64
404	1_404	5.65
405	1_405	5.65
406	1_406	5.63
407	1_407	5.69
408	1_408	5.67
409	1_409	5.68
410	1_410	5.67
411	1_411	5.64
412	1_412	5.6
413	1_413	5.58
414	1_414	5.56
415	1_415	5.53
416	1_416	5.56
417	1_417	5.62
418	1_418	5.54
419	1_419	5.53
420	1_420	5.52
421	1_421	5.45
422	1_422	5.37
423	1_423	5.33
424	1_424	5.33
425	1_425	5.27
426	1_426	5.21
427	1_427	5.26
428	1_428	5.25
429	1_429	5.23
430	1_430	5.18
431	1_431	5.18
432	1_432	5.15
433	1_433	5.13
434	1_434	5.07
435	1_435	5.05
436	1_436	5.08
437	1_437	5.13
438	1_438	5.13
439	1_439	5.11
440	1_440	5.06
441	1_441	5.05
442	1_442	5.06
443	1_443	5.06
444	1_444	5.05
445	1_445	4.99
446	1_446	4.94
447	1_447	4.89
448	1_448	4.81
449	1_449	4.74
450	1_450	4.66
451	1_451	4.59
452	1_452	4.54
453	1_453	4.48
454	1_454	4.55
455	1_455	4.5
456	1_456	4.56
457	1_457	4.58
458	1_458	4.57
459	1_459	4.59
460	1_460	4.56
461	1_461	4.59
462	1_462	4.53
463	1_463	4.46
464	1_464	4.47
465	1_465	4.51
466	1_466	4.43
467	1_467	4.42
468	1_468	4.34
469	1_469	4.26
470	1_470	4.23
471	1_471	4.27
472	1_472	4.2
473	1_473	4.16
474	1_474	4.08
475	1_475	4.13
476	1_476	4.15
477	1_477	4.14
478	1_478	4.19
479	1_479	4.21
480	1_480	4.23
481	1_481	4.18
482	1_482	4.17
483	1_483	4.21
484	1_484	4.29
485	1_485	4.29
486	1_486	4.24
487	1_487	4.23
488	1_488	4.19
489	1_489	4.18
490	1_490	4.18
491	1_491	4.18
492	1_492	4.18
493	1_493	4.19
494	1_494	4.23
495	1_495	4.17
496	1_496	4.19
497	1_497	4.18
498	1_498	4.17
499	1_499	4.18
500	1_500	4.14
501	1_501	4.07
502	1_502	4.07
503	1_503	4.03
504	1_504	4.03
505	1_505	4.03
506	1_506	4.08
507	1_507	4.05
508	1_508	4.06
509	1_509	4.01
510	1_510	4
511	1_511	3.99
512	1_512	3.97
513	1_513	4
514	1_514	4.05
515	1_515	4.02
516	1_516	4
517	1_517	4.01
518	1_518	4.05
519	1_519	3.99
520	1_520	3.93
521	1_521	3.92
522	1_522	3.92
523	1_523	3.88
524	1_524	3.84
525	1_525	3.86
526	1_526	3.91
527	1_527	3.88
528	1_528	3.93
529	1_529	3.97
530	1_530	3.96
531	1_531	3.93
532	1_532	3.91
533	1_533	3.89
534	1_534	3.88
535	1_535	3.91
536	1_536	3.84
537	1_537	3.8
538	1_538	3.84
539	1_539	3.86
540	1_540	3.93
541	1_541	3.98
542	1_542	4.03
543	1_543	4.01
544	1_544	4.01
545	1_545	4.03
546	1_546	4.06
547	1_547	4.11
548	1_548	4.15
549	1_549	4.19
550	1_550	4.23
551	1_551	4.28
552	1_552	4.27
553	1_553	4.32
554	1_554	4.3
555	1_555	4.34
556	1_556	4.34
557	1_557	4.31
558	1_558	4.33
559	1_559	4.32
560	1_560	4.35
561	1_561	4.3
562	1_562	4.31
563	1_563	4.39
564	1_564	4.38
565	1_565	4.39
566	1_566	4.39
567	1_567	4.38
568	1_568	4.39
569	1_569	4.47
570	1_570	4.48
571	1_571	4.44
572	1_572	4.44
573	1_573	4.45
574	1_574	4.53
575	1_575	4.49
576	1_576	4.48
577	1_577	4.49
578	1_578	4.48
579	1_579	4.46
580	1_580	4.44
581	1_581	4.51
582	1_582	4.52
583	1_583	4.45
584	1_584	4.46
585	1_585	4.51
586	1_586	4.54
587	1_587	4.59
588	1_588	4.64
589	1_589	4.58
590	1_590	4.63
591	1_591	4.68
592	1_592	4.68
593	1_593	4.67
594	1_594	4.7
595	1_595	4.79
596	1_596	4.8
597	1_597	4.88
598	1_598	4.85
599	1_599	4.77
600	1_600	4.77
601	1_601	4.77
602	1_602	4.82
603	1_603	4.88
604	1_604	4.86
605	1_605	4.84
606	1_606	4.82
607	1_607	4.85
608	1_608	4.83
609	1_609	4.9
610	1_610	4.94
611	1_611	4.93
612	1_612	5
613	1_613	4.99
614	1_614	4.98
615	1_615	4.97
616	1_616	5
617	1_617	5
618	1_618	5.03
619	1_619	5.03
620	1_620	5.06
621	1_621	5.14
622	1_622	5.16
623	1_623	5.16
624	1_624	5.21
625	1_625	5.18
626	1_626	5.18
627	1_627	5.17
628	1_628	5.16
629	1_629	5.16
630	1_630	5.14
631	1_631	5.15
632	1_632	5.14
633	1_633	5.15
634	1_634	5.18
635	1_635	5.19
636	1_636	5.27
637	1_637	5.23
638	1_638	5.17
639	1_639	5.21
640	1_640	5.21
641	1_641	5.21
642	1_642	5.22
643	1_643	5.29
644	1_644	5.32
645	1_645	5.36
646	1_646	5.39
647	1_647	5.37
648	1_648	5.32
649	1_649	5.3
650	1_650	5.27
651	1_651	5.25
652	1_652	5.3
653	1_653	5.26
654	1_654	5.25
655	1_655	5.29
656	1_656	5.3
657	1_657	5.36
658	1_658	5.41
659	1_659	5.37
660	1_660	5.34
661	1_661	5.37
662	1_662	5.43
663	1_663	5.44
664	1_664	5.42
665	1_665	5.35
666	1_666	5.37
667	1_667	5.35
668	1_668	5.35
669	1_669	5.27
670	1_670	5.3
671	1_671	5.3
672	1_672	5.33
673	1_673	5.38
674	1_674	5.35
675	1_675	5.34
676	1_676	5.35
677	1_677	5.4
678	1_678	5.38
679	1_679	5.36
680	1_680	5.3
681	1_681	5.25
682	1_682	5.27
683	1_683	5.35
684	1_684	5.34
685	1_685	5.29
686	1_686	5.27
687	1_687	5.2
688	1_688	5.22
689	1_689	5.29
690	1_690	5.24
691	1_691	5.2
692	1_692	5.22
693	1_693	5.22
694	1_694	5.15
695	1_695	5.06
696	1_696	4.99
697	1_697	4.92
698	1_698	4.94
699	1_699	5
700	1_700	4.97
701	1_701	5.02
702	1_702	4.98
703	1_703	4.92
704	1_704	4.97
705	1_705	4.99
706	1_706	5.05
707	1_707	4.99
708	1_708	5.04
709	1_709	4.97
710	1_710	4.91
711	1_711	4.93
712	1_712	4.91
713	1_713	4.88
714	1_714	4.86
715	1_715	4.85
716	1_716	4.85
717	1_717	4.82
718	1_718	4.77
719	1_719	4.85
720	1_720	4.83
721	1_721	4.83
722	1_722	4.83
723	1_723	4.87
724	1_724	4.82
725	1_725	4.83
726	1_726	4.81
727	1_727	4.82
728	1_728	4.81
729	1_729	4.82
730	1_730	4.83
731	1_731	4.84
732	1_732	4.84
733	1_733	4.85
734	1_734	4.85
735	1_735	4.79
736	1_736	4.72
737	1_737	4.73
738	1_738	4.76
739	1_739	4.69
740	1_740	4.62
741	1_741	4.55
742	1_742	4.54
743	1_743	4.54
744	1_744	4.58
745	1_745	4.49
746	1_746	4.4
747	1_747	4.37
748	1_748	4.45
749	1_749	4.48
750	1_750	4.47
751	1_751	4.43
752	1_752	4.46
753	1_753	4.53
754	1_754	4.49
755	1_755	4.49
756	1_756	4.41
757	1_757	4.41
758	1_758	4.33
759	1_759	4.36
760	1_760	4.37
761	1_761	4.41
762	1_762	4.34
763	1_763	4.34
764	1_764	4.35
765	1_765	4.39
766	1_766	4.37
767	1_767	4.34
768	1_768	4.39
769	1_769	4.43
770	1_770	4.4
771	1_771	4.4
772	1_772	4.37
773	1_773	4.36
774	1_774	4.36
775	1_775	4.39
776	1_776	4.35
777	1_777	4.36
778	1_778	4.3
779	1_779	4.37
780	1_780	4.43
781	1_781	4.5
782	1_782	4.47
783	1_783	4.44
784	1_784	4.36
785	1_785	4.36
786	1_786	4.41
787	1_787	4.5
788	1_788	4.52
789	1_789	4.5
790	1_790	4.49
791	1_791	4.54
792	1_792	4.56
793	1_793	4.56
794	1_794	4.6
795	1_795	4.62
796	1_796	4.67
797	1_797	4.72
798	1_798	4.69
799	1_799	4.65
800	1_800	4.69
801	1_801	4.65
802	1_802	4.68
803	1_803	4.7
804	1_804	4.67
805	1_805	4.74
806	1_806	4.68
807	1_807	4.7
808	1_808	4.68
809	1_809	4.68
810	1_810	4.77
811	1_811	4.81
812	1_812	4.74
813	1_813	4.76
814	1_814	4.79
815	1_815	4.88
816	1_816	4.89
817	1_817	4.91
818	1_818	4.94
819	1_819	4.85
820	1_820	4.87
821	1_821	4.81
822	1_822	4.79
823	1_823	4.78
824	1_824	4.82
825	1_825	4.84
826	1_826	4.84
827	1_827	4.87
828	1_828	4.86
829	1_829	4.8
830	1_830	4.83
831	1_831	4.81
832	1_832	4.85
833	1_833	4.86
834	1_834	4.88
835	1_835	4.89
836	1_836	4.94
837	1_837	4.95
838	1_838	4.92
839	1_839	4.97
840	1_840	4.97
841	1_841	4.98
842	1_842	4.93
843	1_843	4.93
844	1_844	4.9
845	1_845	4.97
846	1_846	4.97
847	1_847	5.03
848	1_848	4.97
849	1_849	4.99
850	1_850	5.02
851	1_851	5.03
852	1_852	4.96
853	1_853	4.96
854	1_854	5.02
855	1_855	5.03
856	1_856	5.03
857	1_857	5.02
858	1_858	5.06
859	1_859	5.11
860	1_860	5.14
861	1_861	5.06
862	1_862	5.06
863	1_863	4.99
864	1_864	4.95
865	1_865	4.91
866	1_866	4.97
867	1_867	5.05
868	1_868	5.04
869	1_869	5.04
870	1_870	5.08
871	1_871	5.15
872	1_872	5.15
873	1_873	5.19
874	1_874	5.19
875	1_875	5.15
876	1_876	5.13
877	1_877	5.13
878	1_878	5.19
879	1_879	5.14
880	1_880	5.14
881	1_881	5.12
882	1_882	5.21
883	1_883	5.16
884	1_884	5.22
885	1_885	5.21
886	1_886	5.19
887	1_887	5.1
888	1_888	5.01
889	1_889	4.96
890	1_890	4.97
891	1_891	5
892	1_892	4.96
893	1_893	4.98
894	1_894	4.95
895	1_895	5.01
896	1_896	5
897	1_897	4.99
898	1_898	5.05
899	1_899	5.09
900	1_900	5.08
901	1_901	5.09
902	1_902	5.02
903	1_903	5.08
904	1_904	5.11
905	1_905	5.05
906	1_906	5.05
907	1_907	5.03
908	1_908	4.96
909	1_909	5
910	1_910	4.98
911	1_911	4.89
912	1_912	4.95
913	1_913	4.95
914	1_914	4.94
915	1_915	4.92
916	1_916	4.88
917	1_917	4.85
918	1_918	4.83
919	1_919	4.9
920	1_920	4.88
921	1_921	4.94
922	1_922	4.94
923	1_923	5
924	1_924	4.92
925	1_925	4.97
926	1_926	5.03
927	1_927	4.98
928	1_928	5.01
929	1_929	5.06
930	1_930	5.02
931	1_931	5.07
932	1_932	5.08
933	1_933	5.11
934	1_934	5.06
935	1_935	5.02
936	1_936	5.04
937	1_937	5.04
938	1_938	5.06
939	1_939	5.03
940	1_940	5.03
941	1_941	5.09
942	1_942	5.16
943	1_943	5.09
944	1_944	5.06
945	1_945	5.01
946	1_946	5.06
947	1_947	5.07
948	1_948	5.05
949	1_949	5.03
950	1_950	5.08
951	1_951	5.13
952	1_952	5.11
953	1_953	5.05
954	1_954	5.02
955	1_955	4.94
956	1_956	4.95
957	1_957	4.91
958	1_958	4.9
959	1_959	4.81
960	1_960	4.76
961	1_961	4.76
962	1_962	4.79
963	1_963	4.77
964	1_964	4.78
965	1_965	4.78
966	1_966	4.74
967	1_967	4.66
968	1_968	4.61
969	1_969	4.58
970	1_970	4.53
971	1_971	4.5
972	1_972	4.51
973	1_973	4.49
974	1_974	4.53
975	1_975	4.62
976	1_976	4.71
977	1_977	4.73
978	1_978	4.76
979	1_979	4.81
980	1_980	4.79
981	1_981	4.77
982	1_982	4.76
983	1_983	4.78
984	1_984	4.81
985	1_985	4.88
986	1_986	4.85
987	1_987	4.85
988	1_988	4.94
989	1_989	4.97
990	1_990	4.97
991	1_991	4.97
992	1_992	5.06
993	1_993	5.13
994	1_994	5.21
995	1_995	5.16
996	1_996	5.18
997	1_997	5.2
998	1_998	5.22
999	1_999	5.18
1000	1_1000	5.24
1001	1_1001	5.23
1002	1_1002	5.32
1003	1_1003	5.33
1004	1_1004	5.35
1005	1_1005	5.39
1006	1_1006	5.41
1007	1_1007	5.44
1008	1_1008	5.45
1009	1_1009	5.48
1010	1_1010	5.45
1011	1_1011	5.49
1012	1_1012	5.43
1013	1_1013	5.45
1014	1_1014	5.46
1015	1_1015	5.43
1016	1_1016	5.44
1017	1_1017	5.45
1018	1_1018	5.42
1019	1_1019	5.39
1020	1_1020	5.37
1021	1_1021	5.31
1022	1_1022	5.36
1023	1_1023	5.35
1024	1_1024	5.35
1025	1_1025	5.35
1026	1_1026	5.27
1027	1_1027	5.28
1028	1_1028	5.27
1029	1_1029	5.24
1030	1_1030	5.32
1031	1_1031	5.33
1032	1_1032	5.34
1033	1_1033	5.27
1034	1_1034	5.35
1035	1_1035	5.35
1036	1_1036	5.26
1037	1_1037	5.23
1038	1_1038	5.29
1039	1_1039	5.35
1040	1_1040	5.4
1041	1_1041	5.41
1042	1_1042	5.4
1043	1_1043	5.4
1044	1_1044	5.46
1045	1_1045	5.47
1046	1_1046	5.49
1047	1_1047	5.41
1048	1_1048	5.41
1049	1_1049	5.39
1050	1_1050	5.34
1051	1_1051	5.34
1052	1_1052	5.4
1053	1_1053	5.43
1054	1_1054	5.45
1055	1_1055	5.47
1056	1_1056	5.5
1057	1_1057	5.51
1058	1_1058	5.48
1059	1_1059	5.56
1060	1_1060	5.57
1061	1_1061	5.66
1062	1_1062	5.63
1063	1_1063	5.63
1064	1_1064	5.63
1065	1_1065	5.63
1066	1_1066	5.64
1067	1_1067	5.7
1068	1_1068	5.72
1069	1_1069	5.71
1070	1_1070	5.73
1071	1_1071	5.71
1072	1_1072	5.78
1073	1_1073	5.77
1074	1_1074	5.74
1075	1_1075	5.65
1076	1_1076	5.64
1077	1_1077	5.63
1078	1_1078	5.57
1079	1_1079	5.51
1080	1_1080	5.54
1081	1_1081	5.57
1082	1_1082	5.57
1083	1_1083	5.63
1084	1_1084	5.62
1085	1_1085	5.59
1086	1_1086	5.65
1087	1_1087	5.74
1088	1_1088	5.67
1089	1_1089	5.64
1090	1_1090	5.69
1091	1_1091	5.69
1092	1_1092	5.62
1093	1_1093	5.53
1094	1_1094	5.45
1095	1_1095	5.43
1096	1_1096	5.35
1097	1_1097	5.29
1098	1_1098	5.27
1099	1_1099	5.3
1100	1_1100	5.26
1101	1_1101	5.26
1102	1_1102	5.22
1103	1_1103	5.19
1104	1_1104	5.18
1105	1_1105	5.15
1106	1_1106	5.16
1107	1_1107	5.11
1108	1_1108	5.1
1109	1_1109	5.11
1110	1_1110	5.15
1111	1_1111	5.12
1112	1_1112	5.2
1113	1_1113	5.11
1114	1_1114	5.02
1115	1_1115	4.99
1116	1_1116	5.01
1117	1_1117	4.98
1118	1_1118	5.02
1119	1_1119	5.05
1120	1_1120	5.07
1121	1_1121	5.08
1122	1_1122	5.03
1123	1_1123	4.99
1124	1_1124	5.08
1125	1_1125	5.02
1126	1_1126	5.02
1127	1_1127	5
1128	1_1128	5
1129	1_1129	4.98
1130	1_1130	4.99
1131	1_1131	5
1132	1_1132	5.03
1133	1_1133	5.04
1134	1_1134	5.03
1135	1_1135	5.03
1136	1_1136	5.04
1137	1_1137	5.1
1138	1_1138	5.05
1139	1_1139	5.05
1140	1_1140	5.08
1141	1_1141	5.08
1142	1_1142	5.07
1143	1_1143	5.07
1144	1_1144	5.06
1145	1_1145	5.09
1146	1_1146	5.03
1147	1_1147	5.04
1148	1_1148	5.13
1149	1_1149	5.15
1150	1_1150	5.15
1151	1_1151	5.1
1152	1_1152	5.05
1153	1_1153	5
1154	1_1154	4.99
1155	1_1155	5.05
1156	1_1156	5.07
1157	1_1157	5.12
1158	1_1158	5.2
1159	1_1159	5.16
1160	1_1160	5.14
1161	1_1161	5.11
1162	1_1162	5.19
1163	1_1163	5.2
1164	1_1164	5.18
1165	1_1165	5.2
1166	1_1166	5.2
1167	1_1167	5.2
1168	1_1168	5.2
1169	1_1169	5.26
1170	1_1170	5.3
1171	1_1171	5.31
1172	1_1172	5.24
1173	1_1173	5.23
1174	1_1174	5.22
1175	1_1175	5.23
1176	1_1176	5.16
1177	1_1177	5.12
1178	1_1178	5.09
1179	1_1179	5.07
1180	1_1180	4.99
1181	1_1181	4.94
1182	1_1182	4.86
1183	1_1183	4.8
1184	1_1184	4.72
1185	1_1185	4.69
1186	1_1186	4.71
1187	1_1187	4.65
1188	1_1188	4.72
1189	1_1189	4.72
1190	1_1190	4.67
1191	1_1191	4.66
1192	1_1192	4.68
1193	1_1193	4.71
1194	1_1194	4.76
1195	1_1195	4.75
1196	1_1196	4.77
1197	1_1197	4.75
1198	1_1198	4.75
1199	1_1199	4.73
1200	1_1200	4.76
1201	1_1201	4.75
1202	1_1202	4.71
1203	1_1203	4.66
1204	1_1204	4.65
1205	1_1205	4.63
1206	1_1206	4.59
1207	1_1207	4.67
1208	1_1208	4.75
1209	1_1209	4.75
1210	1_1210	4.69
1211	1_1211	4.71
1212	1_1212	4.68
1213	1_1213	4.71
1214	1_1214	4.73
1215	1_1215	4.76
1216	1_1216	4.73
1217	1_1217	4.81
1218	1_1218	4.84
1219	1_1219	4.77
1220	1_1220	4.81
1221	1_1221	4.87
1222	1_1222	4.9
1223	1_1223	4.95
1224	1_1224	4.92
1225	1_1225	4.94
1226	1_1226	4.96
1227	1_1227	5
1228	1_1228	4.99
1229	1_1229	5.06
1230	1_1230	4.99
1231	1_1231	4.92
1232	1_1232	4.83
1233	1_1233	4.86
1234	1_1234	4.86
1235	1_1235	4.86
1236	1_1236	4.89
1237	1_1237	4.87
1238	1_1238	4.84
1239	1_1239	4.77
1240	1_1240	4.74
1241	1_1241	4.69
1242	1_1242	4.65
1243	1_1243	4.66
1244	1_1244	4.66
1245	1_1245	4.61
1246	1_1246	4.61
1247	1_1247	4.6
1248	1_1248	4.51
1249	1_1249	4.45
1250	1_1250	4.42
1251	1_1251	4.42
1252	1_1252	4.41
1253	1_1253	4.47
1254	1_1254	4.42
1255	1_1255	4.41
1256	1_1256	4.36
1257	1_1257	4.3
1258	1_1258	4.25
1259	1_1259	4.21
1260	1_1260	4.29
1261	1_1261	4.24
1262	1_1262	4.24
1263	1_1263	4.25
1264	1_1264	4.28
1265	1_1265	4.25
1266	1_1266	4.25
1267	1_1267	4.25
1268	1_1268	4.25
1269	1_1269	4.23
1270	1_1270	4.21
1271	1_1271	4.27
1272	1_1272	4.26
1273	1_1273	4.3
1274	1_1274	4.29
1275	1_1275	4.35
1276	1_1276	4.39
1277	1_1277	4.35
1278	1_1278	4.35
1279	1_1279	4.4
1280	1_1280	4.46
1281	1_1281	4.51
1282	1_1282	4.55
1283	1_1283	4.55
1284	1_1284	4.56
1285	1_1285	4.57
1286	1_1286	4.57
1287	1_1287	4.63
1288	1_1288	4.54
1289	1_1289	4.58
1290	1_1290	4.58
1291	1_1291	4.52
1292	1_1292	4.55
1293	1_1293	4.55
1294	1_1294	4.5
1295	1_1295	4.53
1296	1_1296	4.58
1297	1_1297	4.66
1298	1_1298	4.63
1299	1_1299	4.64
1300	1_1300	4.63
1301	1_1301	4.64
1302	1_1302	4.72
1303	1_1303	4.8
1304	1_1304	4.84
1305	1_1305	4.91
1306	1_1306	4.9
1307	1_1307	4.86
1308	1_1308	4.82
1309	1_1309	4.82
1310	1_1310	4.88
1311	1_1311	4.9
1312	1_1312	4.9
1313	1_1313	4.88
1314	1_1314	4.9
1315	1_1315	4.9
1316	1_1316	4.89
1317	1_1317	4.87
1318	1_1318	4.82
1319	1_1319	4.83
1320	1_1320	4.84
1321	1_1321	4.76
1322	1_1322	4.78
1323	1_1323	4.7
1324	1_1324	4.68
1325	1_1325	4.71
1326	1_1326	4.68
1327	1_1327	4.66
1328	1_1328	4.68
1329	1_1329	4.63
1330	1_1330	4.62
1331	1_1331	4.7
1332	1_1332	4.7
1333	1_1333	4.66
1334	1_1334	4.62
1335	1_1335	4.65
1336	1_1336	4.61
1337	1_1337	4.64
1338	1_1338	4.71
1339	1_1339	4.78
1340	1_1340	4.73
1341	1_1341	4.79
1342	1_1342	4.77
1343	1_1343	4.79
1344	1_1344	4.79
1345	1_1345	4.79
1346	1_1346	4.82
1347	1_1347	4.91
1348	1_1348	4.92
1349	1_1349	4.93
1350	1_1350	4.96
1351	1_1351	4.98
1352	1_1352	5.05
1353	1_1353	5.01
1354	1_1354	5.09
1355	1_1355	5.04
1356	1_1356	5.08
1357	1_1357	5.09
1358	1_1358	5.07
1359	1_1359	5.08
1360	1_1360	5.09
1361	1_1361	5.15
1362	1_1362	5.08
1363	1_1363	5.07
1364	1_1364	5.04
1365	1_1365	5.07
1366	1_1366	5.07
1367	1_1367	5.03
1368	1_1368	5.06
1369	1_1369	5.02
1370	1_1370	5.02
1371	1_1371	4.93
1372	1_1372	4.94
1373	1_1373	4.85
1374	1_1374	4.87
1375	1_1375	4.81
1376	1_1376	4.79
1377	1_1377	4.8
1378	1_1378	4.82
1379	1_1379	4.78
1380	1_1380	4.81
1381	1_1381	4.82
1382	1_1382	4.87
1383	1_1383	4.94
1384	1_1384	5.02
1385	1_1385	5.09
1386	1_1386	5
1387	1_1387	4.99
1388	1_1388	5
1389	1_1389	4.96
1390	1_1390	4.98
1391	1_1391	4.97
1392	1_1392	4.92
1393	1_1393	4.9
1394	1_1394	4.96
1395	1_1395	4.93
1396	1_1396	4.86
1397	1_1397	4.84
1398	1_1398	4.81
1399	1_1399	4.83
1400	1_1400	4.8
1401	1_1401	4.85
1402	1_1402	4.81
1403	1_1403	4.77
1404	1_1404	4.73
1405	1_1405	4.7
1406	1_1406	4.69
1407	1_1407	4.72
1408	1_1408	4.76
1409	1_1409	4.72
1410	1_1410	4.72
1411	1_1411	4.7
1412	1_1412	4.7
1413	1_1413	4.78
1414	1_1414	4.74
1415	1_1415	4.77
1416	1_1416	4.84
1417	1_1417	4.86
1418	1_1418	4.86
1419	1_1419	4.92
1420	1_1420	4.93
1421	1_1421	4.95
1422	1_1422	4.91
1423	1_1423	4.92
1424	1_1424	4.93
1425	1_1425	4.93
1426	1_1426	4.97
1427	1_1427	5.01
1428	1_1428	5
1429	1_1429	5.04
1430	1_1430	5.03
1431	1_1431	5
1432	1_1432	5
1433	1_1433	5.01
1434	1_1434	4.98
1435	1_1435	5.03
1436	1_1436	5.11
1437	1_1437	5.06
1438	1_1438	5.01
1439	1_1439	5.01
1440	1_1440	5.09
1441	1_1441	5.05
1442	1_1442	5.13
1443	1_1443	5.17
1444	1_1444	5.19
1445	1_1445	5.22
1446	1_1446	5.18
1447	1_1447	5.14
1448	1_1448	5.13
1449	1_1449	5.21
1450	1_1450	5.24
1451	1_1451	5.21
1452	1_1452	5.2
1453	1_1453	5.2
1454	1_1454	5.12
1455	1_1455	5.11
1456	1_1456	5.11
1457	1_1457	5.15
1458	1_1458	5.16
1459	1_1459	5.17
1460	1_1460	5.16
1461	1_1461	5.15
1462	1_1462	5.14
1463	1_1463	5.16
1464	1_1464	5.19
1465	1_1465	5.25
1466	1_1466	5.26
1467	1_1467	5.3
1468	1_1468	5.32
1469	1_1469	5.34
1470	1_1470	5.31
1471	1_1471	5.32
1472	1_1472	5.33
1473	1_1473	5.39
1474	1_1474	5.41
1475	1_1475	5.46
1476	1_1476	5.43
1477	1_1477	5.44
1478	1_1478	5.47
1479	1_1479	5.51
1480	1_1480	5.42
1481	1_1481	5.42
1482	1_1482	5.33
1483	1_1483	5.31
1484	1_1484	5.24
1485	1_1485	5.16
1486	1_1486	5.25
1487	1_1487	5.21
1488	1_1488	5.2
1489	1_1489	5.2
1490	1_1490	5.17
1491	1_1491	5.18
1492	1_1492	5.2
1493	1_1493	5.21
1494	1_1494	5.22
1495	1_1495	5.23
1496	1_1496	5.32
1497	1_1497	5.27
1498	1_1498	5.29
1499	1_1499	5.23
1500	1_1500	5.27
1501	1_1501	5.21
1502	1_1502	5.16
1503	1_1503	5.17
1504	1_1504	5.14
1505	1_1505	5.11
1506	1_1506	5.17
1507	1_1507	5.1
1508	1_1508	5.11
1509	1_1509	5.07
1510	1_1510	5.07
1511	1_1511	5.11
1512	1_1512	5.1
1513	1_1513	5.03
1514	1_1514	5.03
1515	1_1515	5.03
1516	1_1516	4.96
1517	1_1517	4.96
1518	1_1518	4.95
1519	1_1519	4.92
1520	1_1520	4.91
1521	1_1521	4.94
1522	1_1522	4.93
1523	1_1523	4.92
1524	1_1524	4.9
1525	1_1525	4.91
1526	1_1526	4.87
1527	1_1527	4.81
1528	1_1528	4.8
1529	1_1529	4.77
1530	1_1530	4.82
1531	1_1531	4.77
1532	1_1532	4.82
1533	1_1533	4.88
1534	1_1534	4.95
1535	1_1535	4.89
1536	1_1536	4.81
1537	1_1537	4.82
1538	1_1538	4.86
1539	1_1539	4.81
1540	1_1540	4.79
1541	1_1541	4.76
1542	1_1542	4.69
1543	1_1543	4.64
1544	1_1544	4.56
1545	1_1545	4.52
1546	1_1546	4.6
1547	1_1547	4.58
1548	1_1548	4.65
1549	1_1549	4.64
1550	1_1550	4.62
1551	1_1551	4.66
1552	1_1552	4.62
1553	1_1553	4.59
1554	1_1554	4.6
1555	1_1555	4.64
1556	1_1556	4.61
1557	1_1557	4.58
1558	1_1558	4.64
1559	1_1559	4.64
1560	1_1560	4.56
1561	1_1561	4.59
1562	1_1562	4.66
1563	1_1563	4.66
1564	1_1564	4.66
1565	1_1565	4.61
1566	1_1566	4.57
1567	1_1567	4.56
1568	1_1568	4.53
1569	1_1569	4.56
1570	1_1570	4.57
1571	1_1571	4.57
1572	1_1572	4.55
1573	1_1573	4.51
1574	1_1574	4.51
1575	1_1575	4.52
1576	1_1576	4.53
1577	1_1577	4.51
1578	1_1578	4.47
1579	1_1579	4.41
1580	1_1580	4.45
1581	1_1581	4.38
1582	1_1582	4.39
1583	1_1583	4.4
1584	1_1584	4.47
1585	1_1585	4.48
1586	1_1586	4.42
1587	1_1587	4.41
1588	1_1588	4.41
1589	1_1589	4.41
1590	1_1590	4.45
1591	1_1591	4.46
1592	1_1592	4.43
1593	1_1593	4.45
1594	1_1594	4.46
1595	1_1595	4.5
1596	1_1596	4.42
1597	1_1597	4.41
1598	1_1598	4.39
1599	1_1599	4.39
1600	1_1600	4.31
1601	1_1601	4.31
1602	1_1602	4.33
1603	1_1603	4.33
1604	1_1604	4.32
1605	1_1605	4.34
1606	1_1606	4.33
1607	1_1607	4.39
1608	1_1608	4.3
1609	1_1609	4.33
1610	1_1610	4.27
1611	1_1611	4.2
1612	1_1612	4.23
1613	1_1613	4.29
1614	1_1614	4.37
1615	1_1615	4.33
1616	1_1616	4.34
1617	1_1617	4.26
1618	1_1618	4.26
1619	1_1619	4.3
1620	1_1620	4.24
1621	1_1621	4.27
1622	1_1622	4.34
1623	1_1623	4.4
1624	1_1624	4.44
1625	1_1625	4.42
1626	1_1626	4.49
1627	1_1627	4.58
1628	1_1628	4.62
1629	1_1629	4.63
1630	1_1630	4.67
1631	1_1631	4.76
1632	1_1632	4.73
1633	1_1633	4.72
1634	1_1634	4.67
1635	1_1635	4.65
1636	1_1636	4.66
1637	1_1637	4.63
1638	1_1638	4.58
1639	1_1639	4.57
1640	1_1640	4.53
1641	1_1641	4.53
1642	1_1642	4.59
1643	1_1643	4.64
1644	1_1644	4.71
1645	1_1645	4.78
1646	1_1646	4.7
1647	1_1647	4.75
1648	1_1648	4.76
1649	1_1649	4.77
1650	1_1650	4.82
1651	1_1651	4.87
1652	1_1652	4.86
1653	1_1653	4.88
1654	1_1654	4.88
1655	1_1655	4.91
1656	1_1656	4.95
1657	1_1657	4.93
1658	1_1658	4.86
1659	1_1659	4.85
1660	1_1660	4.88
1661	1_1661	4.86
1662	1_1662	4.87
1663	1_1663	4.84
1664	1_1664	4.85
1665	1_1665	4.85
1666	1_1666	4.85
1667	1_1667	4.84
1668	1_1668	4.88
1669	1_1669	4.91
1670	1_1670	4.97
1671	1_1671	5.04
1672	1_1672	5.12
1673	1_1673	5.1
1674	1_1674	5.02
1675	1_1675	4.95
1676	1_1676	5.02
1677	1_1677	5.03
1678	1_1678	5.05
1679	1_1679	5.06
1680	1_1680	5.03
1681	1_1681	5.05
1682	1_1682	5.13
1683	1_1683	5.1
1684	1_1684	5.01
1685	1_1685	5.04
1686	1_1686	5.05
1687	1_1687	5.09
1688	1_1688	5.14
1689	1_1689	5.14
1690	1_1690	5.1
1691	1_1691	5.07
1692	1_1692	5.11
1693	1_1693	5.16
1694	1_1694	5.16
1695	1_1695	5.2
1696	1_1696	5.2
1697	1_1697	5.2
1698	1_1698	5.25
1699	1_1699	5.3
1700	1_1700	5.37
1701	1_1701	5.38
1702	1_1702	5.43
1703	1_1703	5.43
1704	1_1704	5.44
1705	1_1705	5.41
1706	1_1706	5.43
1707	1_1707	5.45
1708	1_1708	5.49
1709	1_1709	5.46
1710	1_1710	5.5
1711	1_1711	5.53
1712	1_1712	5.5
1713	1_1713	5.49
1714	1_1714	5.5
1715	1_1715	5.5
1716	1_1716	5.49
1717	1_1717	5.53
1718	1_1718	5.54
1719	1_1719	5.55
1720	1_1720	5.63
1721	1_1721	5.61
1722	1_1722	5.54
1723	1_1723	5.56
1724	1_1724	5.52
1725	1_1725	5.48
1726	1_1726	5.42
1727	1_1727	5.34
1728	1_1728	5.31
1729	1_1729	5.27
1730	1_1730	5.27
1731	1_1731	5.27
1732	1_1732	5.29
1733	1_1733	5.32
1734	1_1734	5.3
1735	1_1735	5.38
1736	1_1736	5.45
1737	1_1737	5.53
1738	1_1738	5.52
1739	1_1739	5.51
1740	1_1740	5.58
1741	1_1741	5.65
1742	1_1742	5.66
1743	1_1743	5.62
1744	1_1744	5.56
1745	1_1745	5.54
1746	1_1746	5.55
1747	1_1747	5.53
1748	1_1748	5.52
1749	1_1749	5.48
1750	1_1750	5.48
1751	1_1751	5.39
1752	1_1752	5.41
1753	1_1753	5.43
1754	1_1754	5.47
1755	1_1755	5.43
1756	1_1756	5.44
1757	1_1757	5.49
1758	1_1758	5.51
1759	1_1759	5.51
1760	1_1760	5.54
1761	1_1761	5.53
1762	1_1762	5.53
1763	1_1763	5.56
1764	1_1764	5.6
1765	1_1765	5.6
1766	1_1766	5.64
1767	1_1767	5.64
1768	1_1768	5.59
1769	1_1769	5.52
1770	1_1770	5.52
1771	1_1771	5.44
1772	1_1772	5.36
1773	1_1773	5.4
1774	1_1774	5.44
1775	1_1775	5.47
1776	1_1776	5.47
1777	1_1777	5.46
1778	1_1778	5.48
1779	1_1779	5.54
1780	1_1780	5.61
1781	1_1781	5.66
1782	1_1782	5.61
1783	1_1783	5.6
1784	1_1784	5.62
1785	1_1785	5.64
1786	1_1786	5.62
1787	1_1787	5.57
1788	1_1788	5.53
1789	1_1789	5.53
1790	1_1790	5.6
1791	1_1791	5.65
1792	1_1792	5.62
1793	1_1793	5.59
1794	1_1794	5.56
1795	1_1795	5.52
1796	1_1796	5.54
1797	1_1797	5.54
1798	1_1798	5.54
1799	1_1799	5.55
1800	1_1800	5.48
1801	1_1801	5.49
1802	1_1802	5.43
1803	1_1803	5.41
1804	1_1804	5.41
1805	1_1805	5.41
1806	1_1806	5.42
1807	1_1807	5.37
1808	1_1808	5.41
1809	1_1809	5.42
1810	1_1810	5.4
1811	1_1811	5.38
1812	1_1812	5.34
1813	1_1813	5.31
1814	1_1814	5.24
1815	1_1815	5.27
1816	1_1816	5.26
1817	1_1817	5.24
1818	1_1818	5.27
1819	1_1819	5.19
1820	1_1820	5.18
1821	1_1821	5.12
1822	1_1822	5.12
1823	1_1823	5.05
1824	1_1824	5.02
1825	1_1825	5.05
1826	1_1826	5.1
1827	1_1827	5.1
1828	1_1828	5.07
1829	1_1829	5.13
1830	1_1830	5.11
1831	1_1831	5.07
1832	1_1832	5.1
1833	1_1833	5.02
1834	1_1834	5.08
1835	1_1835	5.04
1836	1_1836	5
1837	1_1837	4.93
1838	1_1838	4.95
1839	1_1839	4.99
1840	1_1840	4.95
1841	1_1841	4.91
1842	1_1842	4.88
1843	1_1843	4.87
1844	1_1844	4.87
1845	1_1845	4.91
1846	1_1846	4.91
1847	1_1847	4.87
1848	1_1848	4.83
1849	1_1849	4.83
1850	1_1850	4.74
1851	1_1851	4.77
1852	1_1852	4.82
1853	1_1853	4.84
1854	1_1854	4.85
1855	1_1855	4.86
1856	1_1856	4.79
1857	1_1857	4.76
1858	1_1858	4.78
1859	1_1859	4.81
1860	1_1860	4.75
1861	1_1861	4.72
1862	1_1862	4.64
1863	1_1863	4.7
1864	1_1864	4.68
1865	1_1865	4.64
1866	1_1866	4.69
1867	1_1867	4.66
1868	1_1868	4.68
1869	1_1869	4.73
1870	1_1870	4.66
1871	1_1871	4.66
1872	1_1872	4.66
1873	1_1873	4.62
1874	1_1874	4.66
1875	1_1875	4.63
1876	1_1876	4.55
1877	1_1877	4.56
1878	1_1878	4.51
1879	1_1879	4.44
1880	1_1880	4.37
1881	1_1881	4.33
1882	1_1882	4.29
1883	1_1883	4.25
1884	1_1884	4.23
1885	1_1885	4.19
1886	1_1886	4.18
1887	1_1887	4.22
1888	1_1888	4.29
1889	1_1889	4.3
1890	1_1890	4.26
1891	1_1891	4.29
1892	1_1892	4.34
1893	1_1893	4.28
1894	1_1894	4.27
1895	1_1895	4.27
1896	1_1896	4.3
1897	1_1897	4.33
1898	1_1898	4.31
1899	1_1899	4.25
1900	1_1900	4.25
1901	1_1901	4.29
1902	1_1902	4.28
1903	1_1903	4.3
1904	1_1904	4.28
1905	1_1905	4.29
1906	1_1906	4.29
1907	1_1907	4.32
1908	1_1908	4.31
1909	1_1909	4.37
1910	1_1910	4.4
1911	1_1911	4.48
1912	1_1912	4.48
1913	1_1913	4.52
1914	1_1914	4.57
1915	1_1915	4.57
1916	1_1916	4.64
1917	1_1917	4.63
1918	1_1918	4.63
1919	1_1919	4.63
1920	1_1920	4.56
1921	1_1921	4.59
1922	1_1922	4.59
1923	1_1923	4.57
1924	1_1924	4.61
1925	1_1925	4.55
1926	1_1926	4.51
1927	1_1927	4.52
1928	1_1928	4.52
1929	1_1929	4.49
1930	1_1930	4.5
1931	1_1931	4.51
1932	1_1932	4.44
1933	1_1933	4.5
1934	1_1934	4.51
1935	1_1935	4.5
1936	1_1936	4.54
1937	1_1937	4.53
1938	1_1938	4.52
1939	1_1939	4.49
1940	1_1940	4.44
1941	1_1941	4.39
1942	1_1942	4.38
1943	1_1943	4.44
1944	1_1944	4.51
1945	1_1945	4.49
1946	1_1946	4.55
1947	1_1947	4.58
1948	1_1948	4.62
1949	1_1949	4.64
1950	1_1950	4.71
1951	1_1951	4.75
1952	1_1952	4.74
1953	1_1953	4.75
1954	1_1954	4.76
1955	1_1955	4.77
1956	1_1956	4.78
1957	1_1957	4.84
1958	1_1958	4.8
1959	1_1959	4.81
1960	1_1960	4.82
1961	1_1961	4.8
1962	1_1962	4.81
1963	1_1963	4.75
1964	1_1964	4.75
1965	1_1965	4.8
1966	1_1966	4.78
1967	1_1967	4.85
1968	1_1968	4.86
1969	1_1969	4.88
1970	1_1970	4.95
1971	1_1971	4.97
1972	1_1972	4.97
1973	1_1973	5.01
1974	1_1974	5
1975	1_1975	5.09
1976	1_1976	5.11
1977	1_1977	5.11
1978	1_1978	5.11
1979	1_1979	5.11
1980	1_1980	5.11
1981	1_1981	5.11
1982	1_1982	5.12
1983	1_1983	5.19
1984	1_1984	5.23
1985	1_1985	5.29
1986	1_1986	5.31
1987	1_1987	5.29
1988	1_1988	5.24
1989	1_1989	5.3
1990	1_1990	5.27
1991	1_1991	5.28
1992	1_1992	5.25
1993	1_1993	5.3
1994	1_1994	5.28
1995	1_1995	5.32
1996	1_1996	5.26
1997	1_1997	5.24
1998	1_1998	5.22
1999	1_1999	5.26
[truncated: 13,921 more rows]
