# Supplementary material for: Rice pseudomolecule-anchored cross-species DNA sequence alignments indicate regional genomic variation in expressed sequence conservation
Source: BMC Genomics. 2007 Aug 20;8:283. doi: 10.1186/1471-2164-8-283 (PMC2041955; doi:10.1186/1471-2164-8-283)
Supplement: Additional file 6 — Lists 1)TIGR rice loci model identifiers and annotation categories; 2) Arabidopsis gene models used in MegaBLAST analyses; 3) TIGR rice loci gene families and sizes based upon identical annotations. [file 1471-2164-8-283-S6.xls]

## Sheet: TRL gene models and annotations
TIGR rice locus(TRL)	Annotation	FAexpTRL	FA TRL	expressed	hypothetical proteins	retro/transposon	segmentally duplicated FAexpTRL
loc_Os01g01010	RabGAP/TBC domain-containing protein, putative, expressed	1	2
loc_Os01g01020	cytochrome P450 family protein, putative		2
loc_Os01g01030	Monocopper oxidase precursor, putative, expressed	1	2
loc_Os01g01040	expressed protein			3
loc_Os01g01050	R3H domain containing protein, expressed	1	2
loc_Os01g01060	40S ribosomal protein S5, putative, expressed	1	2
loc_Os01g01070	expressed protein			3
loc_Os01g01080	Sphingosine-1-phosphate lyase, putative, expressed	1	2
loc_Os01g01090	retrotransposon protein, putative, unclassified					5
loc_Os01g01100	retrotransposon protein, putative, Ty3-gypsy subclass					5
loc_Os01g01110	hypothetical protein				4
loc_Os01g01120	2,3-diketo-5-methylthio-1-phosphopentane phosphatase family protein, expressed	1	2
loc_Os01g01130	RNA, U transporter 1, putative, expressed	1	2
loc_Os01g01140	hypothetical protein				4
loc_Os01g01150	Filamin/ABP280 repeat family protein, expressed	1	2
loc_Os01g01160	Chaperone protein dnaJ 20, chloroplast precursor, putative, expressed	1	2
loc_Os01g01170	expressed protein			3
loc_Os01g01180	expressed protein			3
loc_Os01g01190	phosphoesterase family protein, putative, expressed	1	2
loc_Os01g01200	transposon protein, putative, unclassified					5
loc_Os01g01210	retrotransposon protein, putative, unclassified					5
loc_Os01g01230	transposon protein, putative, unclassified					5
loc_Os01g01240	retrotransposon protein, putative, Ty3-gypsy subclass					5
loc_Os01g01250	transposon protein, putative, unclassified					5
loc_Os01g01260	transposon protein, putative, unclassified					5
loc_Os01g01270	retrotransposon protein, putative, Ty3-gypsy subclass					5
loc_Os01g01280	expressed protein			3
loc_Os01g01290	Histone-like transcription factor and archaeal histone family protein, expressed	1	2
loc_Os01g01295	expressed protein			3
loc_Os01g01302	shikimate kinase family protein, expressed	1	2
loc_Os01g01307	Translocon-associated protein beta containing protein, expressed	1	2				6
loc_Os01g01312	SNF2 domain-containing protein, putative, expressed	1	2
loc_Os01g01320	retrotransposon protein, putative, Ty1-copia subclass					5
loc_Os01g01330	retrotransposon protein, putative, Ty1-copia subclass, expressed					5
loc_Os01g01340	cytokinin-repressed protein CR9, putative, expressed	1	2
loc_Os01g01350	SNF7 family protein, expressed	1	2				6
loc_Os01g01360	POT family protein, expressed	1	2
loc_Os01g01370	expressed protein			3
loc_Os01g01380	expressed protein			3
loc_Os01g01390	expressed protein			3
loc_Os01g01400	expressed protein			3
loc_Os01g01410	Protein kinase domain containing protein, expressed	1	2
loc_Os01g01420	expressed protein			3
loc_Os01g01430	NAM, putative, expressed	1	2
loc_Os01g01440	hypothetical protein				4
loc_Os01g01450	stress responsive protein, putative, expressed	1	2
loc_Os01g01460	retrotransposon protein, putative, Ty3-gypsy subclass					5
loc_Os01g01470	No apical meristem protein, expressed	1	2
loc_Os01g01484	Light-mediated development protein DET1, putative, expressed	1	2
loc_Os01g01500	hypothetical protein				4
loc_Os01g01510	expressed protein			3
loc_Os01g01520	Transferase family protein, expressed	1	2
loc_Os01g01530	transposon protein, putative, CACTA, En/Spm sub-class					5
loc_Os01g01540	hypothetical protein				4
loc_Os01g01550	transposon protein, putative, CACTA, En/Spm sub-class					5
loc_Os01g01560	hAT family dimerisation domain containing protein		2
loc_Os01g01570	kinesin heavy chain, putative, expressed	1	2
loc_Os01g01580	hypothetical protein				4
loc_Os01g01590	expressed protein			3
loc_Os01g01600	expressed protein			3
loc_Os01g01610	Iron-sulfur cluster assembly accessory protein, expressed	1	2
loc_Os01g01620	Ribokinase, putative, expressed	1	2
loc_Os01g01640	RER1A protein, putative, expressed	1	2
loc_Os01g01650	Isoflavone reductase homolog IRL, putative, expressed	1	2
loc_Os01g01660	Isoflavone reductase homolog IRL, putative, expressed	1	2
loc_Os01g01670	expressed protein			3
loc_Os01g01680	expressed protein			3
loc_Os01g01689	Phosphatidylinositol 3- and 4-kinase family protein, expressed	1	2
loc_Os01g01700	RING-box protein 1, putative, expressed	1	2
loc_Os01g01710	1-deoxy-D-xylulose 5-phosphate reductoisomerase, chloroplast precursor, putative, expressed	1	2
loc_Os01g01720	Peroxisomal membrane anchor protein conserved region containing protein, expressed	1	2				6
loc_Os01g01730	hypothetical protein				4
loc_Os01g01740	protein kinase, putative, expressed	1	2
loc_Os01g01760	hypothetical protein				4
loc_Os01g01770	exonuclease family protein, putative		2
loc_Os01g01780	exostosin family protein, putative, expressed	1	2
loc_Os01g01790	expressed protein			3
loc_Os01g01800	expressed protein			3
loc_Os01g01810	hypothetical protein				4
loc_Os01g01820	hypothetical protein				4
loc_Os01g01830	Prolyl endopeptidase, putative, expressed	1	2
loc_Os01g01840	Helix-loop-helix DNA-binding domain containing protein, expressed	1	2
loc_Os01g01850	transposon protein, putative, unclassified					5
loc_Os01g01860	transposon protein, putative, unclassified					5
loc_Os01g01870	Helix-loop-helix DNA-binding domain containing protein, expressed	1	2
loc_Os01g01880	expressed protein			3
loc_Os01g01890	expressed protein			3
loc_Os01g01900	retrotransposon protein, putative, Ty1-copia subclass					5
loc_Os01g01910	hypothetical protein				4
loc_Os01g01920	metal-dependent phosphohydrolase HD domain-containing protein, putative, expressed	1	2
loc_Os01g01930	hypothetical protein				4
loc_Os01g01940	expressed protein			3
loc_Os01g01950	hypothetical protein				4
loc_Os01g01960	Paired amphipathic helix repeat family protein, expressed	1	2				6
loc_Os01g01970	expressed protein			3
loc_Os01g01980	hypothetical protein				4
loc_Os01g01990	expressed protein			3
loc_Os01g02000	EXS family protein, expressed	1	2
loc_Os01g02010	expressed protein			3
loc_Os01g02020	acetyl-CoA acetyltransferase, cytosolic 2, putative, expressed	1	2
loc_Os01g02040	transposon protein, putative, CACTA, En/Spm sub-class, expressed					5
loc_Os01g02050	Phosphoenolpyruvate carboxylase 4, putative, expressed	1	2
loc_Os01g02060	Leucine Rich Repeat family protein, expressed	1	2
loc_Os01g02070	pectinesterase inhibitor domain containing protein		2
loc_Os01g02080	peptidyl-prolyl cis-trans isomerase cyclophilin-type family protein, putative, expressed	1	2
loc_Os01g02090	expressed protein			3
loc_Os01g02100	hAT family dimerisation domain containing protein, expressed	1	2
loc_Os01g02110	Helix-loop-helix DNA-binding domain containing protein, expressed	1	2
loc_Os01g02120	MOTHER of FT and TF1 protein, putative, expressed	1	2
loc_Os01g02130	expressed protein			3
loc_Os01g02140	expressed protein			3
loc_Os01g02150	expressed protein			3
loc_Os01g02160	expressed protein			3
loc_Os01g02170	expressed protein			3
loc_Os01g02180	expressed protein			3
loc_Os01g02190	Major intrinsic protein, expressed	1	2
loc_Os01g02200	armadillo/beta-catenin repeat family protein, putative, expressed	1	2
loc_Os01g02210	retrotransposon protein, putative, Ty3-gypsy subclass					5
loc_Os01g02220	retrotransposon protein, putative, Ty3-gypsy subclass					5
loc_Os01g02230	retrotransposon protein, putative, Ty3-gypsy subclass					5
loc_Os01g02240	transposon protein, putative, Mutator sub-class					5
loc_Os01g02250	NB-ARC domain containing protein		2
loc_Os01g02260	retrotransposon protein, putative, Ty3-gypsy subclass					5
loc_Os01g02270	hypothetical protein				4
loc_Os01g02280	NB-ARC domain containing protein		2
loc_Os01g02290	Ser/Thr receptor-like kinase, putative, expressed	1	2				6
loc_Os01g02300	receptor kinase ORK10, putative, expressed	1	2				6
loc_Os01g02310	Thaumatin family protein, expressed	1	2
loc_Os01g02320	TAK14, putative, expressed	1	2
loc_Os01g02340	Thaumatin family protein, expressed	1	2
loc_Os01g02350	receptor-like kinase ARK1AS, putative, expressed	1	2
loc_Os01g02360	LRK33, putative, expressed	1	2
loc_Os01g02370	receptor-like kinase ARK1AS, putative, expressed	1	2
loc_Os01g02380	retrotransposon protein, putative, Ty3-gypsy subclass					5
loc_Os01g02390	TAK14, putative, expressed	1	2
loc_Os01g02400	Ser/Thr receptor-like kinase, putative, expressed	1	2				6
loc_Os01g02410	Protein kinase domain containing protein, expressed	1	2				6
loc_Os01g02420	LRK14, putative		2
loc_Os01g02430	TAK14, putative, expressed	1	2				6
loc_Os01g02440	Ser/Thr receptor-like kinase, putative, expressed	1	2
loc_Os01g02450	hypothetical protein				4
loc_Os01g02460	receptor kinase LRK14, putative		2
loc_Os01g02470	hypothetical protein				4
loc_Os01g02480	retrotransposon, putative, centromere-specific					5
loc_Os01g02490	hypothetical protein				4
loc_Os01g02500	amidase family protein, putative		2
loc_Os01g02510	retrotransposon protein, putative, unclassified, expressed					5
loc_Os01g02520	retrotransposon protein, putative, unclassified					5
loc_Os01g02530	retrotransposon protein, putative, unclassified, expressed					5
loc_Os01g02540	retrotransposon protein, putative, Ty1-copia subclass					5
loc_Os01g02550	Protein kinase domain containing protein, expressed	1	2
loc_Os01g02560	Ser/Thr receptor-like kinase, putative, expressed	1	2				6
loc_Os01g02570	receptor-like kinase, putative, expressed	1	2				6
loc_Os01g02580	receptor kinase ORK10, putative		2
loc_Os01g02590	receptor-like kinase, putative, expressed	1	2
loc_Os01g02600	Ser/Thr receptor-like kinase, putative		2
loc_Os01g02610	Protein kinase domain containing protein		2
loc_Os01g02629	retrotransposon protein, putative, unclassified					5
loc_Os01g02650	retrotransposon protein, putative, unclassified					5
loc_Os01g02660	retrotransposon protein, putative, unclassified					5
loc_Os01g02670	retrotransposon protein, putative, Ty1-copia subclass, expressed					5
loc_Os01g02680	TAK33, putative, expressed	1	2
loc_Os01g02690	rust resistance kinase Lr10, putative		2
loc_Os01g02700	TAK14, putative, expressed	1	2
loc_Os01g02710	LRk-type protein, putative		2
loc_Os01g02720	Elongation factor Tu C-terminal domain containing protein, expressed	1	2
loc_Os01g02730	TAK14, putative, expressed	1	2
loc_Os01g02740	retrotransposon protein, putative, unclassified					5
loc_Os01g02750	receptor kinase LRK14, putative		2
loc_Os01g02760	receptor-like kinase, putative, expressed	1	2
loc_Os01g02770	YRK1, putative, expressed	1	2
loc_Os01g02780	TAK33, putative, expressed	1	2				6
loc_Os01g02790	receptor kinase LRK14, putative, expressed	1	2
loc_Os01g02800	TAK14, putative, expressed	1	2				6
loc_Os01g02810	receptor kinase LRK14, putative		2
loc_Os01g02830	receptor-like kinase ARK1AS, putative, expressed	1	2
loc_Os01g02840	LRK14, putative		2
loc_Os01g02850	hypothetical protein				4
loc_Os01g02860	expressed protein			3
loc_Os01g02870	nodulin MtN21 family protein, putative, expressed	1	2
loc_Os01g02880	Fructose-bisphosphate aldolase 1, chloroplast precursor, putative, expressed	1	2
loc_Os01g02890	Phosphatidyl serine synthase family protein		2
loc_Os01g02900	HGA6, putative, expressed	1	2
loc_Os01g02910	glycosyltransferase, putative, expressed	1	2
loc_Os01g02920	glycosyltransferase, putative, expressed	1	2
loc_Os01g02930	glycosyltransferase, putative, expressed	1	2
loc_Os01g02940	glycosyltransferase, putative, expressed	1	2
loc_Os01g02950	hypothetical protein				4
loc_Os01g02960	expressed protein			3
loc_Os01g02970	retrotransposon protein, putative, Ty3-gypsy subclass					5
loc_Os01g02980	hypothetical protein				4
loc_Os01g02990	hypothetical protein				4
loc_Os01g03010	hypothetical protein				4
loc_Os01g03020	Leucyl-tRNA synthetase, putative, expressed	1	2
loc_Os01g03030	alanyl-tRNA synthetase, putative, expressed	1	2
loc_Os01g03040	expressed protein			3
loc_Os01g03050	Oxidoreductase NAD-binding domain containing protein, expressed	1	2
loc_Os01g03060	expressed protein			3
loc_Os01g03070	transposon protein, putative, unclassified, expressed					5
loc_Os01g03080	expressed protein			3
loc_Os01g03090	SLL2, putative, expressed	1	2
loc_Os01g03100	zinc finger family protein, putative, expressed	1	2
loc_Os01g03110	expressed protein			3
loc_Os01g03130	expressed protein			3
loc_Os01g03144	ABC-2 type transporter family protein, expressed	1	2
loc_Os01g03160	Core-2/I-Branching enzyme family protein, expressed	1	2
loc_Os01g03170	Seven in absentia protein family protein, expressed	1	2
loc_Os01g03180	expressed protein			3
loc_Os01g03190	expressed protein			3
loc_Os01g03200	retrotransposon protein, putative, Ty1-copia subclass					5
loc_Os01g03210	hypothetical protein				4
loc_Os01g03220	hypothetical protein				4
loc_Os01g03230	retrotransposon protein, putative, Ty1-copia subclass, expressed					5
loc_Os01g03240	hypothetical protein				4
loc_Os01g03250	hypothetical protein				4
loc_Os01g03260	hypothetical protein				4
loc_Os01g03270	hypothetical protein				4
loc_Os01g03280	hypothetical protein				4
loc_Os01g03290	Seven in absentia protein family protein		2
loc_Os01g03300	Seven in absentia protein family protein		2
loc_Os01g03310	Bowman-Birk type bran trypsin inhibitor precursor, putative, expressed	1	2
loc_Os01g03320	Bowman-Birk type bran trypsin inhibitor precursor, putative, expressed	1	2
loc_Os01g03330	Bowman-Birk type bran trypsin inhibitor precursor, putative, expressed	1	2
loc_Os01g03340	Bowman-Birk type bran trypsin inhibitor precursor, putative, expressed	1	2
loc_Os01g03350	hypothetical protein				4
loc_Os01g03360	Bowman-Birk type bran trypsin inhibitor precursor, putative, expressed	1	2
loc_Os01g03370	Protein kinase domain containing protein		2
loc_Os01g03380	Bowman-Birk type bran trypsin inhibitor precursor, putative		2
loc_Os01g03390	Bowman-Birk type bran trypsin inhibitor precursor, putative, expressed	1	2
loc_Os01g03400	Ubiquitin ligase sina, putative		2
loc_Os01g03410	hypothetical protein				4
loc_Os01g03420	Seven in absentia protein family protein		2
loc_Os01g03429	hypothetical protein				4
loc_Os01g03440	hypothetical protein				4
loc_Os01g03452	hypothetical protein				4
loc_Os01g03464	hypothetical protein				4
loc_Os01g03480	expressed protein			3
loc_Os01g03490	heavy metal-associated domain containing protein, expressed	1	2
loc_Os01g03500	expressed protein			3
loc_Os01g03510	66 kDa stress protein, putative, expressed	1	2
loc_Os01g03520	Ubiquitin-conjugating enzyme family protein, expressed	1	2
loc_Os01g03530	Multicopper oxidase family protein, expressed	1	2
loc_Os01g03549	Spore coat protein A, putative, expressed	1	2
loc_Os01g03570	X1, putative, expressed	1	2
loc_Os01g03580	transposon protein, putative, CACTA, En/Spm sub-class					5
loc_Os01g03590	transposon protein, putative, CACTA, En/Spm sub-class					5
loc_Os01g03600	retrotransposon protein, putative, Ty3-gypsy subclass					5
loc_Os01g03610	retrotransposon protein, putative, unclassified					5
loc_Os01g03620	Multicopper oxidase family protein, expressed	1	2
loc_Os01g03630	Multicopper oxidase family protein, expressed	1	2
loc_Os01g03640	Multicopper oxidase family protein, expressed	1	2
loc_Os01g03650	sufB/sufD domain containing protein, expressed	1	2
loc_Os01g03660	Myb-like DNA-binding domain containing protein, expressed	1	2
loc_Os01g03670	NAD dependent epimerase/dehydratase family protein, expressed	1	2
loc_Os01g03680	Bowman-Birk serine protease inhibitor family protein, expressed	1	2
loc_Os01g03690	serine/threonine-protein kinase receptor precursor, putative, expressed	1	2
loc_Os01g03710	mannose-6-phosphate isomerase, class I family protein, expressed	1	2
loc_Os01g03720	Myb-like DNA-binding domain containing protein, expressed	1	2
loc_Os01g03730	S1/P1 Nuclease family protein, expressed	1	2
loc_Os01g03740	S1/P1 Nuclease family protein, expressed	1	2
loc_Os01g03750	expressed protein			3
loc_Os01g03760	expressed protein			3
loc_Os01g03770	hypothetical protein				4
loc_Os01g03780	retrotransposon protein, putative, unclassified, expressed					5
loc_Os01g03790	retrotransposon protein, putative, unclassified					5
loc_Os01g03800	transposon protein, putative, Mutator sub-class					5
loc_Os01g03810	expressed protein			3
loc_Os01g03820	C2 domain containing protein, expressed	1	2
loc_Os01g03830	retrotransposon protein, putative, unclassified					5
loc_Os01g03840	expressed protein			3
loc_Os01g03850	hypothetical protein				4
loc_Os01g03860	hypothetical protein				4
loc_Os01g03870	expressed protein			3
loc_Os01g03880	retrotransposon protein, putative, unclassified					5
loc_Os01g03890	seed specific protein Bn15D17A, putative		2
loc_Os01g03900	expressed protein			3
loc_Os01g03914	Metal tolerance protein C3, putative, expressed	1	2
loc_Os01g03930	hypothetical protein				4
loc_Os01g03940	expressed protein			3
loc_Os01g03950	alpha-D-xylosidase, putative, expressed	1	2
loc_Os01g03960	hypothetical protein				4
loc_Os01g03970	hypothetical protein				4
loc_Os01g03980	expressed protein			3
loc_Os01g03989	hypothetical protein				4
loc_Os01g04000	hypothetical protein				4
loc_Os01g04010	expressed protein			3
loc_Os01g04020	AP2 domain containing protein, expressed	1	2
loc_Os01g04030	Signal peptidase subunit family protein, expressed	1	2
loc_Os01g04040	Bowman-Birk type wound-induced proteinase inhibitor WIP1 precursor, putative		2
loc_Os01g04050	Bowman-Birk type wound-induced proteinase inhibitor WIP1 precursor, putative, expressed	1	2
loc_Os01g04070	Leucine Rich Repeat family protein, expressed	1	2
loc_Os01g04080	expressed protein			3
loc_Os01g04090	expressed protein			3
loc_Os01g04100	expressed protein			3
loc_Os01g04110	expressed protein			3
loc_Os01g04120	expressed protein			3
loc_Os01g04130	peptidyl-tRNA hydrolase family protein, expressed	1	2
loc_Os01g04140	transposon protein, putative, CACTA, En/Spm sub-class					5
loc_Os01g04150	transposon protein, putative, CACTA, En/Spm sub-class					5
loc_Os01g04160	expressed protein			3
loc_Os01g04170	expressed protein			3
loc_Os01g04180	hypothetical protein				4
loc_Os01g04190	hexose transporter, putative, expressed	1	2
loc_Os01g04200	metallo-beta-lactamase superfamily protein, expressed	1	2
loc_Os01g04210	hypothetical protein				4
loc_Os01g04220	hypothetical protein				4
loc_Os01g04230	Leucine Rich Repeat family protein, expressed	1	2
loc_Os01g04250	expressed protein			3
loc_Os01g04260	Delta-7-sterol-C5, putative, expressed	1	2
loc_Os01g04270	hypothetical protein				4
loc_Os01g04280	calmodulin-binding protein, putative, expressed	1	2
loc_Os01g04290	endo-1,4-beta-xylanase, putative		2
loc_Os01g04300	endo-1,4-beta-xylanase, putative, expressed	1	2
loc_Os01g04310	transposon protein, putative, unclassified					5
loc_Os01g04320	transposon protein, putative, unclassified					5
loc_Os01g04330	EF hand family protein, expressed	1	2
loc_Os01g04340	16.9 kDa class I heat shock protein, putative, expressed	1	2
loc_Os01g04350	Hsp20/alpha crystallin family protein, expressed	1	2
loc_Os01g04360	16.9 kDa class I heat shock protein, putative, expressed	1	2
loc_Os01g04370	16.9 kDa class I heat shock protein, putative, expressed	1	2
loc_Os01g04380	16.9 kDa class I heat shock protein, putative, expressed	1	2
loc_Os01g04390	expressed protein			3
loc_Os01g04409	protein kinase family protein, putative, expressed	1	2
loc_Os01g04430	hypothetical protein				4
loc_Os01g04440	hypothetical protein				4
loc_Os01g04450	Protein kinase domain containing protein, expressed	1	2
loc_Os01g04460	Protein kinase domain containing protein		2
loc_Os01g04470	hypothetical protein				4
loc_Os01g04480	Protein kinase domain containing protein, expressed	1	2
loc_Os01g04490	Protein kinase domain containing protein, expressed	1	2
loc_Os01g04500	hypothetical protein				4
loc_Os01g04510	hypothetical protein				4
loc_Os01g04520	Protein kinase domain containing protein		2
loc_Os01g04530	hypothetical protein				4
loc_Os01g04540	protein kinase family protein, putative, expressed	1	2
loc_Os01g04550	serine/threonine protein kinase, putative, expressed	1	2
loc_Os01g04560	expressed protein			3
loc_Os01g04570	Protein kinase domain containing protein, expressed	1	2
loc_Os01g04580	Protein kinase domain containing protein, expressed	1	2
loc_Os01g04590	expressed protein			3
loc_Os01g04600	expressed protein			3
loc_Os01g04610	hypothetical protein				4
loc_Os01g04620	expressed protein			3
loc_Os01g04630	muconate cycloisomerase, putative, expressed	1	2
loc_Os01g04640	Reticulon family protein, expressed	1	2
loc_Os01g04650	PB1 domain containing protein, expressed	1	2
loc_Os01g04660	Lipid phosphate phosphatase 2, putative, expressed	1	2
loc_Os01g04670	hypothetical protein				4
loc_Os01g04680	retrotransposon protein, putative, unclassified					5
loc_Os01g04690	hypothetical protein				4
loc_Os01g04699	hypothetical protein				4
loc_Os01g04710	Eukaryotic aspartyl protease family protein, expressed	1	2
loc_Os01g04720	leucine-rich repeat protein, putative, expressed	1	2
loc_Os01g04730	60S ribosomal protein L26-1, putative, expressed	1	2
loc_Os01g04740	hypothetical protein				4
loc_Os01g04750	DNA-binding protein RAV1, putative, expressed	1	2
loc_Os01g04760	hypothetical protein				4
loc_Os01g04770	retrotransposon protein, putative, unclassified					5
loc_Os01g04780	retrotransposon protein, putative, unclassified					5
loc_Os01g04790	hypothetical protein				4
loc_Os01g04800	B3 DNA binding domain containing protein, expressed	1	2
loc_Os01g04814	Vacuolar protein sorting-associated protein VPS4, putative, expressed	1	2
loc_Os01g04830	hypothetical protein				4
loc_Os01g04840	Vacuolar sorting protein 4b, putative		2
loc_Os01g04850	retrotransposon protein, putative, Ty3-gypsy subclass					5
loc_Os01g04860	expressed protein			3
loc_Os01g04870	transducin family protein, putative, expressed	1	2
loc_Os01g04880	expressed protein			3
loc_Os01g04900	peptidase M50 family protein, putative, expressed	1	2
loc_Os01g04910	My019 protein, putative, expressed	1	2
loc_Os01g04920	glycosyl transferase, group 1 family protein, expressed	1	2
loc_Os01g04930	Myb-like DNA-binding domain containing protein, expressed	1	2
loc_Os01g04950	Peptide transporter PTR2, putative, expressed	1	2
loc_Os01g04960	transposon protein, putative, Mutator sub-class					5
loc_Os01g04970	hypothetical protein				4
loc_Os01g04980	transposon protein, putative, unclassified					5
loc_Os01g04990	Mitochondrial carrier protein, expressed	1	2
loc_Os01g05000	hypothetical protein				4
loc_Os01g05010	Mitochondrial glycoprotein, expressed	1	2
loc_Os01g05020	hypothetical protein				4
loc_Os01g05030	hAT family dimerisation domain containing protein		2
loc_Os01g05040	hypothetical protein				4
loc_Os01g05050	Mitochondrial glycoprotein		2
loc_Os01g05060	Mitochondrial glycoprotein, expressed	1	2
loc_Os01g05070	expressed protein			3
loc_Os01g05080	Thylakoid lumenal 15 kDa protein, chloroplast precursor, putative, expressed	1	2
loc_Os01g05090	expressed protein			3
loc_Os01g05100	expressed protein			3
loc_Os01g05120	Ubiquitin fusion degradation protein UFD1 containing protein		2
loc_Os01g05130	scarecrow-like transcription factor 11, putative, expressed	1	2
loc_Os01g05140	expressed protein			3
loc_Os01g05150	expressed protein			3
loc_Os01g05160	hypothetical protein				4
loc_Os01g05170	expressed protein			3
loc_Os01g05180	hypothetical protein				4
loc_Os01g05190	expressed protein			3
loc_Os01g05200	retrotransposon protein, putative, Ty1-copia subclass					5
loc_Os01g05210	hypothetical protein				4
loc_Os01g05220	hypothetical protein				4
loc_Os01g05230	hypothetical protein				4
loc_Os01g05240	hypothetical protein				4
loc_Os01g05250	expressed protein			3
loc_Os01g05260	hypothetical protein				4
loc_Os01g05280	hypothetical protein				4
loc_Os01g05290	hypothetical protein				4
loc_Os01g05300	hypothetical protein				4
loc_Os01g05310	hypothetical protein				4
loc_Os01g05320	retrotransposon protein, putative, Ty1-copia subclass					5
loc_Os01g05330	expressed protein			3
loc_Os01g05340	hypothetical protein				4
loc_Os01g05350	hypothetical protein				4
loc_Os01g05360	hypothetical protein				4
loc_Os01g05370	retrotransposon protein, putative, Ty1-copia subclass					5
loc_Os01g05380	hypothetical protein				4
loc_Os01g05390	hypothetical protein				4
loc_Os01g05400	hypothetical protein				4
loc_Os01g05410	hypothetical protein				4
loc_Os01g05420	IWS1 C-terminus family protein, expressed	1	2
loc_Os01g05430	Rhomboid family protein, expressed	1	2
loc_Os01g05440	XH domain containing protein, expressed	1	2
loc_Os01g05450	hypothetical protein				4
loc_Os01g05460	hypothetical protein				4
loc_Os01g05470	XS domain containing protein, expressed	1	2
loc_Os01g05480	ternary complex factor MIP1, putative, expressed	1	2
loc_Os01g05490	Triosephosphate isomerase, cytosolic, putative, expressed	1	2
loc_Os01g05500	zinc finger in N-recognin family protein, expressed	1	2
loc_Os01g05510	expressed protein			3
loc_Os01g05520	expressed protein			3
loc_Os01g05530	expressed protein			3
loc_Os01g05540	expressed protein			3
loc_Os01g05550	expressed protein			3
loc_Os01g05560	expressed protein			3
loc_Os01g05570	hypothetical protein				4
loc_Os01g05580	expressed protein			3
loc_Os01g05590	retrotransposon protein, putative, LINE subclass					5
loc_Os01g05600	NBS-LRR disease resistance protein, putative		2
loc_Os01g05610	Histone H2B.2, putative, expressed	1	2
loc_Os01g05620	NBS-LRR disease resistance protein, putative, expressed	1	2
loc_Os01g05630	Histone H2B.2, putative, expressed	1	2
loc_Os01g05640	Leucine Rich Repeat family protein		2
loc_Os01g05650	Metallothionein-like protein type 2, putative		2
loc_Os01g05660	expressed protein			3
loc_Os01g05670	3-oxo-5-alpha-steroid 4-dehydrogenase family protein, expressed	1	2
loc_Os01g05680	Prenyltransferase and squalene oxidase repeat family protein, expressed	1	2
loc_Os01g05694	protein tyrosine phosphatase, putative, expressed	1	2
loc_Os01g05710	Protein tyrosine phosphatase-like protein, PTPLA containing protein		2
loc_Os01g05720	protein tyrosine phosphatase, putative		2
loc_Os01g05730	retrotransposon protein, putative, unclassified					5
loc_Os01g05744	protein tyrosine phosphatase, putative, expressed	1	2
loc_Os01g05760	protein tyrosine phosphatase, putative		2
loc_Os01g05770	expressed protein			3
loc_Os01g05780	expressed protein			3
loc_Os01g05790	SLT1 protein, putative, expressed	1	2
loc_Os01g05800	Inner membrane protein ALBINO3, chloroplast precursor, putative, expressed	1	2
loc_Os01g05810	gamma-glutamyltranspeptidase family protein, expressed	1	2
loc_Os01g05820	Gamma-glutamyltranspeptidase family protein, expressed	1	2
loc_Os01g05830	expressed protein			3
loc_Os01g05840	oxidoreductase, short chain dehydrogenase/reductase family protein, expressed	1	2
loc_Os01g05850	hypothetical protein				4
loc_Os01g05860	pentatricopeptide, putative		2
loc_Os01g05870	Leucine Rich Repeat family protein, expressed	1	2
loc_Os01g05880	F-box domain containing protein, expressed	1	2
loc_Os01g05890	F-box domain containing protein		2
loc_Os01g05900	Histone H2B.2, putative, expressed	1	2
loc_Os01g05910	hypothetical protein				4
loc_Os01g05920	hypothetical protein				4
loc_Os01g05930	SWIM zinc finger family protein, expressed	1	2
loc_Os01g05940	Leucine Rich Repeat family protein, expressed	1	2
loc_Os01g05950	Histone H2B.3, putative, expressed	1	2
loc_Os01g05960	Leucine Rich Repeat family protein, expressed	1	2
loc_Os01g05970	Core histone H2A/H2B/H3/H4 family protein, expressed	1	2
loc_Os01g05980	Leucine Rich Repeat family protein, expressed	1	2
loc_Os01g05990	Histone H2B, putative, expressed	1	2
loc_Os01g06000	pentatricopeptide, putative, expressed	1	2
loc_Os01g06010	Histone H2B, putative, expressed	1	2
loc_Os01g06020	Aspartyl-tRNA synthetase, putative, expressed	1	2
loc_Os01g06030	hypothetical protein				4
loc_Os01g06040	hypothetical protein				4
loc_Os01g06050	expressed protein			3
loc_Os01g06060	PrMC3, putative, expressed	1	2
loc_Os01g06070	hypothetical protein				4
loc_Os01g06080	hypothetical protein				4
loc_Os01g06090	expressed protein			3
loc_Os01g06100	transposon protein, putative, unclassified					5
loc_Os01g06110	transposon protein, putative, unclassified					5
loc_Os01g06120	hypothetical protein				4
loc_Os01g06130	expressed protein			3
loc_Os01g06140	expressed protein			3
loc_Os01g06150	expressed protein			3
loc_Os01g06160	retrotransposon protein, putative, Ty3-gypsy subclass					5
loc_Os01g06170	retrotransposon protein, putative, unclassified					5
loc_Os01g06180	transposon protein, putative, unclassified					5
loc_Os01g06200	retrotransposon protein, putative, unclassified					5
loc_Os01g06210	PrMC3, putative		2
loc_Os01g06220	PrMC3, putative, expressed	1	2
loc_Os01g06230	Auxin responsive protein		2
loc_Os01g06240	D-mannose binding lectin family protein, expressed	1	2
loc_Os01g06250	Dirigent-like protein		2
loc_Os01g06260	hypothetical protein				4
loc_Os01g06270	expressed protein			3
loc_Os01g06280	Protein kinase domain containing protein, expressed	1	2				6
loc_Os01g06290	RNA recognition motif family protein, expressed	1	2				6
loc_Os01g06300	transposon protein, putative, Mutator sub-class					5
loc_Os01g06310	expressed protein			3
loc_Os01g06320	myb-like DNA-binding domain, SHAQKYF class family protein, expressed	1	2				6
loc_Os01g06330	hypothetical protein				4
loc_Os01g06340	expressed protein			3
loc_Os01g06350	hypothetical protein				4
loc_Os01g06360	transposon protein, putative, unclassified					5
loc_Os01g06370	hypothetical protein				4
loc_Os01g06380	hypothetical protein				4
loc_Os01g06390	hypothetical protein				4
loc_Os01g06400	expressed protein			3
loc_Os01g06410	hypothetical protein				4
loc_Os01g06420	hypothetical protein				4
loc_Os01g06430	hypothetical protein				4
loc_Os01g06440	expressed protein			3
loc_Os01g06450	Glycosyltransferase family 43 protein, expressed	1	2
loc_Os01g06454	DNAJ protein, putative, expressed	1	2
loc_Os01g06460	SAT5, putative, expressed	1	2
loc_Os01g06470	Importin alpha-2 subunit, putative, expressed	1	2
loc_Os01g06480	Tha8, putative, expressed	1	2
loc_Os01g06490	Serine carboxypeptidase II precursor, putative, expressed	1	2
loc_Os01g06500	lectin, putative, expressed	1	2
loc_Os01g06510	arginyl-tRNA synthetase family protein, expressed	1	2				6
loc_Os01g06520	Leucine Rich Repeat family protein, expressed	1	2
loc_Os01g06530	retrotransposon protein, putative, unclassified					5
loc_Os01g06540	PHD finger protein, putative		2
loc_Os01g06550	zinc finger family protein, putative, expressed	1	2
loc_Os01g06560	tumor-related protein, putative, expressed	1	2
loc_Os01g06570	hypothetical protein				4
loc_Os01g06580	Fasciclin domain containing protein, expressed	1	2				6
loc_Os01g06590	Zinc finger, C3HC4 type family protein, expressed	1	2				6
loc_Os01g06600	Acyl-coenzyme A oxidase 4, peroxisomal, putative, expressed	1	2				6
loc_Os01g06610	retrotransposon protein, putative, Ty3-gypsy subclass					5
loc_Os01g06620	expressed protein			3
loc_Os01g06630	Small hydrophilic plant seed protein		2
loc_Os01g06640	Helix-loop-helix DNA-binding domain containing protein, expressed	1	2				6
loc_Os01g06650	hypothetical protein				4
loc_Os01g06660	Pyruvate decarboxylase isozyme 1, putative, expressed	1	2
loc_Os01g06670	Leucine Rich Repeat family protein, expressed	1	2
loc_Os01g06680	retrotransposon protein, putative, Ty1-copia subclass, expressed					5
loc_Os01g06690	hypothetical protein				4
loc_Os01g06700	retrotransposon protein, putative, unclassified					5
loc_Os01g06710	hypothetical protein				4
loc_Os01g06720	Leucine Rich Repeat family protein		2
loc_Os01g06730	Leucine Rich Repeat family protein		2
loc_Os01g06740	Ribosome inactivating protein, expressed	1	2
loc_Os01g06750	Leucine Rich Repeat family protein		2
loc_Os01g06760	Leucine Rich Repeat family protein		2
loc_Os01g06770	retrotransposon protein, putative, Ty3-gypsy subclass					5
loc_Os01g06780	retrotransposon protein, putative, Ty3-gypsy subclass					5
loc_Os01g06790	Leucine Rich Repeat family protein, expressed	1	2
loc_Os01g06800	hypothetical protein				4
loc_Os01g06810	retrotransposon protein, putative, Ty1-copia subclass					5
loc_Os01g06820	Leucine Rich Repeat family protein		2
loc_Os01g06836	Leucine Rich Repeat family protein		2
loc_Os01g06852	transposon protein, putative, unclassified					5
loc_Os01g06870	Leucine Rich Repeat family protein, expressed	1	2
loc_Os01g06876	Leucine Rich Repeat family protein, expressed	1	2
loc_Os01g06882	expressed protein			3
loc_Os01g06890	Leucine Rich Repeat family protein		2
loc_Os01g06900	Leucine Rich Repeat family protein, expressed	1	2
loc_Os01g06910	hypothetical protein				4
loc_Os01g06920	Leucine Rich Repeat family protein, expressed	1	2
loc_Os01g06940	pollen Ole e 1 allergen and extensin family protein, putative, expressed	1	2
loc_Os01g06950	hypothetical protein				4
loc_Os01g06960	Pollen proteins Ole e I family protein		2
loc_Os01g06970	hypothetical protein				4
loc_Os01g06980	pollen Ole e 1 allergen and extensin family protein, putative		2
loc_Os01g06990	Pollen proteins Ole e I family protein		2
loc_Os01g07000	pollen Ole e 1 allergen and extensin family protein, putative		2
loc_Os01g07010	Pollen proteins Ole e I family protein		2
loc_Os01g07020	Pollen proteins Ole e I family protein		2
loc_Os01g07030	Pollen proteins Ole e I family protein, expressed	1	2
loc_Os01g07040	Pollen proteins Ole e I family protein, expressed	1	2
loc_Os01g07050	Pollen proteins Ole e I family protein, expressed	1	2
loc_Os01g07060	Pollen proteins Ole e I family protein		2
loc_Os01g07070	transposon protein, putative, CACTA, En/Spm sub-class, expressed					5
loc_Os01g07080	DEAD/DEAH box helicase, putative, expressed	1	2
loc_Os01g07090	Senescence-associated protein, putative, expressed	1	2
loc_Os01g07100	hypothetical protein				4
loc_Os01g07110	BRCA2 repeat family protein, expressed	1	2
loc_Os01g07120	AP2 domain containing protein, expressed	1	2
loc_Os01g07130	expressed protein			3
loc_Os01g07140	Kelch motif family protein, expressed	1	2				6
loc_Os01g07150	expressed protein			3
loc_Os01g07160	F-box domain containing protein		2
loc_Os01g07170	HORMA domain containing protein, expressed	1	2
loc_Os01g07180	hypothetical protein				4
loc_Os01g07190	hypothetical protein				4
loc_Os01g07200	nuclease, putative, expressed	1	2
loc_Os01g07212	Staphylococcal nuclease homologue family protein, expressed	1	2				6
loc_Os01g07240	expressed protein			3
loc_Os01g07250	Saposin-like type B, region 1 family protein, expressed	1	2
loc_Os01g07260	expressed protein			3
loc_Os01g07270	transposon protein, putative, unclassified					5
loc_Os01g07280	Leucine Rich Repeat family protein, expressed	1	2
loc_Os01g07300	expressed protein			3
loc_Os01g07310	integral membrane protein, putative, expressed	1	2				6
loc_Os01g07320	hypothetical protein				4
loc_Os01g07330	expressed protein			3
loc_Os01g07340	expressed protein			3
loc_Os01g07350	calcineurin-like phosphoesterase family protein, putative, expressed	1	2
loc_Os01g07360	CENP-E like kinetochore protein, putative, expressed	1	2
loc_Os01g07364	expressed protein			3
loc_Os01g07370	CENP-E like kinetochore protein, putative, expressed	1	2				6
loc_Os01g07376	Thioredoxin H-type, putative, expressed	1	2				6
loc_Os01g07382	expressed protein			3
loc_Os01g07390	Zinc finger, C3HC4 type family protein, expressed	1	2
loc_Os01g07400	SVP1-like protein 2, putative, expressed	1	2				6
loc_Os01g07410	Axi 1 protein, putative, expressed	1	2
loc_Os01g07420	hydrolase, alpha/beta fold family protein, expressed	1	2
loc_Os01g07430	Myb-like DNA-binding domain containing protein		2
loc_Os01g07450	Myb-like DNA-binding domain containing protein		2
loc_Os01g07460	hypothetical protein				4
loc_Os01g07470	hypothetical protein				4
loc_Os01g07480	expressed protein			3
loc_Os01g07490	RST1, putative, expressed	1	2
loc_Os01g07500	Allinase, C-terminal domain containing protein, expressed	1	2				6
loc_Os01g07510	hypothetical protein				4
loc_Os01g07520	expressed protein			3
loc_Os01g07530	Raffinose synthase or seed imbibition protein Sip1 containing protein, expressed	1	2
loc_Os01g07540	D111/G-patch domain-containing protein, putative		2
loc_Os01g07550	hypothetical protein				4
loc_Os01g07560	Leucine Rich Repeat family protein, expressed	1	2				6
loc_Os01g07570	Carboxyl-terminal proteinase, putative, expressed	1	2				6
loc_Os01g07590	universal stress protein family protein, expressed	1	2				6
loc_Os01g07600	expressed protein			3
loc_Os01g07610	pentatricopeptide, putative, expressed	1	2
loc_Os01g07620	expressed protein			3
loc_Os01g07630	BRASSINOSTEROID INSENSITIVE 1-associated receptor kinase 1 precursor, putative, expressed	1	2				6
loc_Os01g07640	TPR Domain containing protein		2
loc_Os01g07650	hypothetical protein				4
loc_Os01g07660	expressed protein			3
loc_Os01g07670	hypothetical protein				4
loc_Os01g07680	hypothetical protein				4
loc_Os01g07700	expressed protein			3
loc_Os01g07710	hypothetical protein				4
loc_Os01g07720	ALG3 protein, expressed	1	2
loc_Os01g07730	Triose phosphate/phosphate translocator, non-green plastid, chloroplast precursor, putative, expressed	1	2				6
loc_Os01g07740	DEAD/DEAH box helicase family protein, expressed	1	2
loc_Os01g07750	expressed protein			3
loc_Os01g07760	Phospholipase D alpha 1 precursor, putative, expressed	1	2				6
loc_Os01g07770	Peroxidase 25 precursor, putative		2
loc_Os01g07780	Embryo-specific protein 3, containing protein, expressed	1	2				6
loc_Os01g07790	Polygalacturonase family protein, expressed	1	2
loc_Os01g07800	hypothetical protein				4
loc_Os01g07810	expressed protein			3
loc_Os01g07820	transposon protein, putative, CACTA, En/Spm sub-class					5
loc_Os01g07830	transposon protein, putative, CACTA, En/Spm sub-class					5
loc_Os01g07840	transposon protein, putative, CACTA, En/Spm sub-class					5
loc_Os01g07850	lactoylglutathione lyase family protein, putative		2
loc_Os01g07860	retrotransposon protein, putative, unclassified					5
loc_Os01g07870	multidrug resistance associated protein MRP2, putative, expressed	1	2
loc_Os01g07880	bZIP transcription factor family protein, expressed	1	2
loc_Os01g07890	expressed protein			3
loc_Os01g07900	expressed protein			3
loc_Os01g07910	NADH-cytochrome b5 reductase, putative, expressed	1	2
loc_Os01g07920	prolyl 4-hydroxylase, putative, expressed	1	2
loc_Os01g07930	Zinc finger C-x8-C-x5-C-x3-H type family protein, expressed	1	2
loc_Os01g07940	Protein kinase domain containing protein, expressed	1	2
loc_Os01g07950	glutaredoxin-related protein, expressed	1	2
loc_Os01g07960	Phospholipase/Carboxylesterase family protein, expressed	1	2
loc_Os01g07970	expressed protein			3
loc_Os01g07980	ankyrin-like protein, putative, expressed	1	2
loc_Os01g07990	expressed protein			3
loc_Os01g08000	Histone-lysine N-methyltransferase, H3 lysine-9 specific 5, putative, expressed	1	2
loc_Os01g08010	expressed protein			3
loc_Os01g08020	Boron transporter-like protein 2, putative, expressed	1	2				6
loc_Os01g08050	hypothetical protein				4
loc_Os01g08060	transposon protein, putative, CACTA, En/Spm sub-class					5
loc_Os01g08070	transposon protein, putative, CACTA, En/Spm sub-class					5
loc_Os01g08080	expressed protein			3
loc_Os01g08090	Flavonol-3-O-glycoside-7-O-glucosyltransferase 1, putative, expressed	1	2
loc_Os01g08100	Flavonol-3-O-glycoside-7-O-glucosyltransferase 1, putative		2
loc_Os01g08110	UDP-glucoronosyl and UDP-glucosyl transferase family protein, expressed	1	2				6
loc_Os01g08120	pentatricopeptide, putative, expressed	1	2
loc_Os01g08130	NPH3 family protein, expressed	1	2				6
loc_Os01g08140	non-phototropic hypocotyl protein, putative		2
loc_Os01g08150	expressed protein			3
loc_Os01g08160	myb-like DNA-binding domain, SHAQKYF class family protein, expressed	1	2
loc_Os01g08170	hypothetical protein				4
loc_Os01g08180	hypothetical protein				4
loc_Os01g08190	Transcriptional corepressor LEUNIG, putative, expressed	1	2
loc_Os01g08200	Ubiquitin carboxyl-terminal hydrolase 14, putative, expressed	1	2
loc_Os01g08220	oxidoreductase, 2OG-Fe oxygenase family protein, expressed	1	2				6
loc_Os01g08240	hypothetical protein				4
loc_Os01g08250	retrotransposon protein, putative, unclassified					5
loc_Os01g08260	ABC transporter, putative, expressed	1	2
loc_Os01g08270	aminotransferase class I and II family protein, putative, expressed	1	2
loc_Os01g08280	expressed protein			3
loc_Os01g08290	integral membrane family protein, putative, expressed	1	2
loc_Os01g08300	expressed protein			3
loc_Os01g08310	Protein phosphatase 2A regulatory B subunit containing protein, expressed	1	2
loc_Os01g08320	Auxin-induced protein 22B, putative, expressed	1	2				6
loc_Os01g08330	Eukaryotic aspartyl protease family protein		2
loc_Os01g08340	zinc finger family protein, putative, expressed	1	2				6
loc_Os01g08350	ATP synthase alpha chain, mitochondrial, putative		2
loc_Os01g08360	hypothetical protein				4
loc_Os01g08370	symbiosis-related disease resistance protein, putative, expressed	1	2
loc_Os01g08380	Transferase family protein, expressed	1	2				6
loc_Os01g08390	hypothetical protein				4
loc_Os01g08400	Syntaxin 32, putative, expressed	1	2
loc_Os01g08410	expressed protein			3
loc_Os01g08420	expressed protein			3
loc_Os01g08430	expressed protein			3
loc_Os01g08440	Indole-3-acetate beta-glucosyltransferase, putative, expressed	1	2				6
loc_Os01g08450	GTP-binding protein YPTM2, putative, expressed	1	2
loc_Os01g08460	TMS membrane family protein, putative, expressed	1	2
loc_Os01g08470	transposon protein, putative, CACTA, En/Spm sub-class, expressed					5
loc_Os01g08480	retrotransposon protein, putative, Ty1-copia subclass					5
loc_Os01g08490	hypothetical protein				4
loc_Os01g08500	transposon protein, putative, Pong sub-class					5
loc_Os01g08510	MAR binding filament-like protein 1, putative, expressed	1	2				6
loc_Os01g08520	expressed protein			3
loc_Os01g08530	transposon protein, putative, CACTA, En/Spm sub-class, expressed					5
loc_Os01g08540	MutS domain III family protein, expressed	1	2
loc_Os01g08550	expressed protein			3
loc_Os01g08560	dnaK protein, expressed	1	2				6
loc_Os01g08570	oxidoreductase, 2OG-Fe oxygenase family protein		2
loc_Os01g08580	expressed protein			3
loc_Os01g08590	hypothetical protein				4
loc_Os01g08600	expressed protein			3
loc_Os01g08610	transposase, putative					5
loc_Os01g08620	hypothetical protein				4
loc_Os01g08630	expressed protein			3
loc_Os01g08640	transposon protein, putative, unclassified					5
loc_Os01g08650	expressed protein			3
loc_Os01g08660	Major intrinsic protein, expressed	1	2
loc_Os01g08670	expressed protein			3
loc_Os01g08680	expressed protein			3
loc_Os01g08690	holocarboxylase synthetase, putative, expressed	1	2
loc_Os01g08700	GIGANTEA protein, putative, expressed	1	2
loc_Os01g08710	WRKY DNA binding domain containing protein, expressed	1	2
loc_Os01g08720	transposon protein, putative, CACTA, En/Spm sub-class					5
loc_Os01g08730	transposon protein, putative, CACTA, En/Spm sub-class					5
loc_Os01g08740	hypothetical protein				4
loc_Os01g08750	expressed protein			3
loc_Os01g08760	Choline/ethanolamine kinase family protein, expressed	1	2
loc_Os01g08770	WD-repeat protein 46, putative, expressed	1	2
loc_Os01g08780	inositol-1,4,5-trisphosphate 5-Phosphatase, putative, expressed	1	2
loc_Os01g08790	Histone-like transcription factor and archaeal histone family protein		2
loc_Os01g08800	Cytochrome P450 family protein, expressed	1	2				6
loc_Os01g08810	Cytochrome P450 family protein, expressed	1	2
loc_Os01g08820	PHD-finger family protein, expressed	1	2
loc_Os01g08830	F-box domain containing protein, expressed	1	2
loc_Os01g08840	hypothetical protein				4
loc_Os01g08850	expressed protein			3
loc_Os01g08860	17.5 kDa class II heat shock protein, putative, expressed	1	2
loc_Os01g08870	expressed protein			3
loc_Os01g08880	hypothetical protein				4
loc_Os01g08890	hypothetical protein				4
loc_Os01g08900	retrotransposon protein, putative, Ty3-gypsy subclass					5
loc_Os01g08910	retrotransposon protein, putative, Ty3-gypsy subclass					5
loc_Os01g08920	retrotransposon protein, putative, Ty3-gypsy subclass					5
loc_Os01g08930	DEAD/DEAH box helicase family protein, expressed	1	2
loc_Os01g08940	hypothetical protein				4
loc_Os01g08950	expressed protein			3
loc_Os01g08960	Phosducin family protein, expressed	1	2
loc_Os01g08970	Structure-specific recognition protein 1 homolog, putative, expressed	1	2				6
loc_Os01g08980	hypothetical protein				4
loc_Os01g08990	hypothetical protein				4
loc_Os01g09000	Glutaminyl-tRNA synthetase, putative, expressed	1	2				6
loc_Os01g09010	Transferase family protein, expressed	1	2
loc_Os01g09020	expressed protein			3
loc_Os01g09030	expressed protein			3
loc_Os01g09050	retrotransposon protein, putative, Ty1-copia subclass					5
loc_Os01g09060	retrotransposon protein, putative, Ty1-copia subclass					5
loc_Os01g09080	WRKY DNA binding domain containing protein, expressed	1	2
loc_Os01g09090	hypothetical protein				4
loc_Os01g09100	WRKY DNA binding domain containing protein, expressed	1	2				6
loc_Os01g09110	hypothetical protein				4
loc_Os01g09120	PAS domain S-box family protein, expressed	1	2
loc_Os01g09130	hypothetical protein				4
loc_Os01g09140	hypothetical protein				4
loc_Os01g09150	hypothetical protein				4
loc_Os01g09160	transposon protein, putative, unclassified					5
loc_Os01g09170	transposon protein, putative, unclassified					5
loc_Os01g09180	transposon protein, putative, unclassified					5
loc_Os01g09190	expressed protein			3
loc_Os01g09200	Protein kinase domain containing protein, expressed	1	2
loc_Os01g09206	retrotransposon protein, putative, Ty1-copia subclass					5
loc_Os01g09212	retrotransposon protein, putative, Ty1-copia subclass					5
loc_Os01g09220	transposon protein, putative, CACTA, En/Spm sub-class, expressed					5
loc_Os01g09230	expressed protein			3
loc_Os01g09240	retrotransposon protein, putative, LINE subclass					5
loc_Os01g09246	glycine-rich protein, putative, expressed	1	2				6
loc_Os01g09252	Myosin heavy chain kinase B, putative, expressed	1	2
loc_Os01g09260	Cytokinin dehydrogenase 1 precursor, putative, expressed	1	2
loc_Os01g09270	hypothetical protein				4
loc_Os01g09280	myb-like DNA-binding domain, SHAQKYF class family protein, expressed	1	2
loc_Os01g09290	transposon protein, putative, unclassified					5
loc_Os01g09300	oxidoreductase, 2OG-Fe oxygenase family protein, putative, expressed	1	2
loc_Os01g09310	expressed protein			3
loc_Os01g09320	NADP-dependent malic enzyme, chloroplast precursor, putative, expressed	1	2				6
loc_Os01g09330	hypothetical protein				4
loc_Os01g09340	hypothetical protein				4
loc_Os01g09350	hypothetical protein				4
loc_Os01g09360	hypothetical protein				4
loc_Os01g09370	Ankyrin repeat domain protein 28, putative		2
loc_Os01g09384	ankyrin-like protein, putative, expressed	1	2
loc_Os01g09400	transposon protein, putative, unclassified					5
loc_Os01g09410	expressed protein			3
loc_Os01g09420	expressed protein			3
loc_Os01g09430	SyrP, putative, expressed	1	2
loc_Os01g09440	hypothetical protein				4
loc_Os01g09450	AUX/IAA family protein, expressed	1	2				6
loc_Os01g09460	Hexokinase 1, putative, expressed	1	2				6
loc_Os01g09470	IQ calmodulin-binding motif family protein, expressed	1	2				6
loc_Os01g09480	hypothetical protein				4
loc_Os01g09490	transposon protein, putative, Mutator sub-class					5
loc_Os01g09500	expressed protein			3
loc_Os01g09510	60S acidic ribosomal protein P2A, putative, expressed	1	2
loc_Os01g09520	transposon protein, putative, unclassified, expressed					5
loc_Os01g09530	transposon protein, putative, unclassified					5
loc_Os01g09540	plant acid phosphatase family protein, expressed	1	2				6
loc_Os01g09550	No apical meristem protein, expressed	1	2				6
loc_Os01g09560	Mitochondrial processing peptidase alpha subunit, mitochondrial precursor, putative, expressed	1	2
loc_Os01g09570	Phosphofructokinase family protein, expressed	1	2				6
loc_Os01g09580	Serine/threonine-protein kinase Eg2, putative, expressed	1	2
loc_Os01g09590	Myb-like DNA-binding domain containing protein, expressed	1	2
loc_Os01g09600	retrotransposon protein, putative, Ty3-gypsy subclass					5
loc_Os01g09610	retrotransposon protein, putative, Ty3-gypsy subclass					5
loc_Os01g09620	zinc finger family protein, putative, expressed	1	2				6
loc_Os01g09640	myb-like DNA-binding domain, SHAQKYF class family protein, expressed	1	2				6
loc_Os01g09650	hypothetical protein				4
loc_Os01g09660	heavy metal-associated domain containing protein		2
loc_Os01g09670	Pollen-specific protein SF21, putative, expressed	1	2				6
loc_Os01g09680	hypothetical protein				4
loc_Os01g09690	hypothetical protein				4
loc_Os01g09700	1-aminocyclopropane-1-carboxylate synthase 7, putative, expressed	1	2				6
loc_Os01g09710	hypothetical protein				4
loc_Os01g09720	Dof domain, zinc finger family protein		2
loc_Os01g09730	expressed protein			3
loc_Os01g09740	F-box family protein, putative, expressed	1	2
loc_Os01g09750	23S rRNA methyltransferase RumA family protein, expressed	1	2
loc_Os01g09760	DIRP family protein, expressed	1	2
loc_Os01g09770	expressed protein			3
loc_Os01g09790	IQ calmodulin-binding motif family protein, expressed	1	2
loc_Os01g09800	Regulatory protein NPR1, putative, expressed	1	2
loc_Os01g09810	hypothetical protein				4
loc_Os01g09830	Glutaredoxin-like family protein, expressed	1	2				6
loc_Os01g09840	hypothetical protein				4
loc_Os01g09850	Zinc finger, C2H2 type family protein, expressed	1	2
loc_Os01g09860	protein kinase family protein, putative, expressed	1	2
loc_Os01g09870	expressed protein			3
loc_Os01g09880	Harpin-induced protein 1 containing protein, expressed	1	2				6
loc_Os01g09890	density-regulated protein DRP1 containing protein, expressed	1	2
loc_Os01g09900	Helix-loop-helix DNA-binding domain containing protein, expressed	1	2
loc_Os01g09930	Helix-loop-helix DNA-binding domain containing protein		2
loc_Os01g09940	hypothetical protein				4
loc_Os01g09950	hypothetical protein				4
loc_Os01g09960	SWIM zinc finger family protein		2
loc_Os01g09970	hypothetical protein				4
loc_Os01g09980	hypothetical protein				4
loc_Os01g09990	Helix-loop-helix DNA-binding domain containing protein, expressed	1	2				6
loc_Os01g10000	hypothetical protein				4
loc_Os01g10010	PRA1 family protein		2
loc_Os01g10020	Type I phosphodiesterase/nucleotide pyrophosphatase family protein, expressed	1	2
loc_Os01g10030	expressed protein			3
loc_Os01g10040	Cytochrome P450 90D2, putative, expressed	1	2				6
loc_Os01g10050	DEAD/DEAH box helicase family protein, expressed	1	2
loc_Os01g10060	hypothetical protein				4
loc_Os01g10070	expressed protein			3
loc_Os01g10080	expressed protein			3
loc_Os01g10090	pentatricopeptide, putative		2
loc_Os01g10100	expressed protein			3
loc_Os01g10110	Cytokinin dehydrogenase 1 precursor, putative, expressed	1	2
loc_Os01g10120	retrotransposon protein, putative, unclassified					5
loc_Os01g10130	RNA-dependent RNA polymerase family protein, putative, expressed	1	2
loc_Os01g10140	RNA dependent RNA polymerase family protein, expressed	1	2
loc_Os01g10150	protein kinase family protein, putative, expressed	1	2				6
loc_Os01g10160	hypothetical protein				4
loc_Os01g10170	hypothetical protein				4
loc_Os01g10180	expressed protein			3
loc_Os01g10190	hypothetical protein				4
loc_Os01g10200	hypothetical protein				4
loc_Os01g10210	expressed protein			3
loc_Os01g10230	hypothetical protein				4
loc_Os01g10240	organic cation transporter, putative, expressed	1	2
loc_Os01g10250	hydrolase, alpha/beta fold family protein, expressed	1	2
loc_Os01g10260	expressed protein			3
loc_Os01g10270	hypothetical protein				4
loc_Os01g10280	Phosphoribosylaminoimidazole carboxylase, chloroplast precursor, putative, expressed	1	2
loc_Os01g10290	Autophagocytosis associated protein, C-terminal domain containing protein, expressed	1	2
loc_Os01g10300	expressed protein			3
loc_Os01g10310	hypothetical protein				4
loc_Os01g10320	class III HD-Zip protein 6, putative, expressed	1	2
loc_Os01g10340	expressed protein			3
loc_Os01g10350	MPPN domain containing protein, expressed	1	2
loc_Os01g10370	AP2 domain containing protein, expressed	1	2				6
loc_Os01g10380	transposon protein, putative, CACTA, En/Spm sub-class					5
loc_Os01g10390	transposon protein, putative, CACTA, En/Spm sub-class					5
loc_Os01g10400	expressed protein			3
loc_Os01g10410	transposon protein, putative, unclassified					5
loc_Os01g10420	hypothetical protein				4
loc_Os01g10430	Cell division-related protein, putative, expressed	1	2
loc_Os01g10440	glycosyltransferase family 14 protein, putative, expressed	1	2
loc_Os01g10450	protein kinase, putative, expressed	1	2
loc_Os01g10460	expressed protein			3
loc_Os01g10470	Rapid ALkalinization Factor family protein, expressed	1	2				6
loc_Os01g10480	Plastocyanin-like domain containing protein		2
loc_Os01g10490	expressed protein			3
loc_Os01g10504	Floral homeotic protein AGAMOUS, putative, expressed	1	2				6
loc_Os01g10520	expressed protein			3
loc_Os01g10530	Major intrinsic protein, expressed	1	2
loc_Os01g10540	expressed protein			3
loc_Os01g10550	hypothetical protein				4
loc_Os01g10560	transposon protein, putative, unclassified					5
loc_Os01g10570	retrotransposon protein, putative, Ty3-gypsy subclass					5
loc_Os01g10580	B-box zinc finger family protein, expressed	1	2				6
loc_Os01g10590	TWIN SISTER of FT protein, putative, expressed	1	2				6
loc_Os01g10600	Aquaporin NIP1.2, putative, expressed	1	2				6
loc_Os01g10610	BES1/BZR1 homolog protein 4, putative, expressed	1	2				6
loc_Os01g10630	H+-ATPase FO-part b-subunit, putative, expressed	1	2
loc_Os01g10640	expressed protein			3
loc_Os01g10650	hypothetical protein				4
loc_Os01g10660	hypothetical protein				4
loc_Os01g10670	hypothetical protein				4
loc_Os01g10680	expressed protein			3
loc_Os01g10690	expressed protein			3
loc_Os01g10700	D-mannose binding lectin family protein		2
loc_Os01g10710	D-mannose binding lectin family protein		2
loc_Os01g10720	retrotransposon protein, putative, unclassified					5
loc_Os01g10740	hypothetical protein				4
loc_Os01g10750	hypothetical protein				4
loc_Os01g10760	hypothetical protein				4
loc_Os01g10770	hypothetical protein				4
loc_Os01g10780	hypothetical protein				4
loc_Os01g10790	WD-repeat protein 53, putative, expressed	1	2
loc_Os01g10800	pentatricopeptide, putative, expressed	1	2
loc_Os01g10810	Rho termination factor, N-terminal domain containing protein, expressed	1	2
loc_Os01g10820	60S ribosomal protein L11, putative, expressed	1	2				6
loc_Os01g10830	enoyl-CoA hydratase/isomerase family protein, expressed	1	2
loc_Os01g10840	Shaggy-related protein kinase iota, putative, expressed	1	2				6
loc_Os01g10850	Peroxidase family protein, expressed	1	2				6
loc_Os01g10860	expressed protein			3
loc_Os01g10870	CBL-interacting serine/threonine-protein kinase 15, putative, expressed	1	2				6
loc_Os01g10880	expressed protein			3
loc_Os01g10890	CBL-interacting serine/threonine-protein kinase 15, putative, expressed	1	2				6
loc_Os01g10900	Leucine Rich Repeat family protein, expressed	1	2
loc_Os01g10910	hAT family dimerisation domain containing protein		2
loc_Os01g10920	Peptide-N4-asparagine amidase A, putative		2
loc_Os01g10930	Peptide-N4-asparagine amidase A, putative, expressed	1	2
loc_Os01g10940	S-adenosylmethionine synthetase 1, putative		2
loc_Os01g10950	Peptide-N4-asparagine amidase A, putative, expressed	1	2
loc_Os01g10960	Peptide-N4-asparagine amidase A, putative		2
loc_Os01g10970	Integral membrane protein DUF6 containing protein		2
loc_Os01g10980	Integral membrane protein DUF6 containing protein, expressed	1	2
loc_Os01g10990	Integral membrane protein DUF6 containing protein, expressed	1	2
loc_Os01g11000	transposon protein, putative, unclassified					5
loc_Os01g11010	Peptide-N4-asparagine amidase A, putative, expressed	1	2
loc_Os01g11020	hypothetical protein				4
loc_Os01g11040	WH2 motif family protein, expressed	1	2
loc_Os01g11054	Phosphoenolpyruvate carboxylase 1, putative, expressed	1	2				6
loc_Os01g11070	curculin-like lectin family protein, putative, expressed	1	2
loc_Os01g11080	Transposable element protein, putative, Retrotrans_gag					5
loc_Os01g11110	14-3-3, putative, expressed	1	2
loc_Os01g11120	RNA-binding protein, putative, expressed	1	2				6
loc_Os01g11130	RNA recognition motif family protein, expressed	1	2
loc_Os01g11140	retrotransposon protein, putative, Ty1-copia subclass					5
loc_Os01g11150	oxidoreductase, 2OG-Fe oxygenase family protein, expressed	1	2				6
loc_Os01g11160	Amino acid permease family protein, expressed	1	2				6
loc_Os01g11170	expressed protein			3
loc_Os01g11190	hypothetical protein				4
loc_Os01g11200	Myb-like DNA-binding domain containing protein		2
loc_Os01g11210	expressed protein			3
loc_Os01g11220	expressed protein			3
loc_Os01g11230	SOUL, putative, expressed	1	2
loc_Os01g11240	expressed protein			3
loc_Os01g11250	Potassium channel KAT1, putative, expressed	1	2				6
loc_Os01g11260	Glycosyl transferase family protein, expressed	1	2
loc_Os01g11270	cytochrome P450 family protein, putative, expressed	1	2
loc_Os01g11280	cytochrome P450 family protein, putative		2
loc_Os01g11300	cytochrome P450 family protein, putative, expressed	1	2
loc_Os01g11310	transposon protein, putative, Pong sub-class					5
loc_Os01g11320	transposon protein, putative, Pong sub-class					5
loc_Os01g11330	retrotransposon protein, putative, Ty3-gypsy subclass					5
loc_Os01g11340	cytochrome P450 family protein, putative, expressed	1	2
loc_Os01g11350	bZIP transcription factor family protein, expressed	1	2				6
loc_Os01g11360	hypothetical protein				4
loc_Os01g11370	Helicase associated domain family protein, expressed	1	2
loc_Os01g11390	hypothetical protein				4
loc_Os01g11400	hypothetical protein				4
loc_Os01g11414	Sodium/calcium exchanger protein, expressed	1	2				6
loc_Os01g11430	expressed protein			3
loc_Os01g11450	retrotransposon protein, putative, Ty1-copia subclass					5
loc_Os01g11460	Zinc finger, C3HC4 type family protein, expressed	1	2
loc_Os01g11470	hypothetical protein				4
loc_Os01g11480	Zinc finger, C3HC4 type family protein, expressed	1	2				6
loc_Os01g11490	Zinc finger, C3HC4 type family protein		2
loc_Os01g11500	Zinc finger, C3HC4 type family protein		2
loc_Os01g11510	SRF-type transcription factor family protein		2
loc_Os01g11520	Zinc finger, C3HC4 type family protein, expressed	1	2				6
loc_Os01g11530	hypothetical protein				4
loc_Os01g11550	TCP family transcription factor containing protein, expressed	1	2				6
loc_Os01g11570	GDSL-like Lipase/Acylhydrolase family protein, expressed	1	2
loc_Os01g11580	DNA-binding bromodomain-containing protein, putative, expressed	1	2				6
loc_Os01g11590	3-oxoacyl-synthase, putative, expressed	1	2
loc_Os01g11600	hypothetical protein				4
loc_Os01g11620	GDSL-like Lipase/Acylhydrolase family protein, expressed	1	2				6
loc_Os01g11640	hypothetical protein				4
loc_Os01g11650	GDSL-like Lipase/Acylhydrolase family protein, expressed	1	2				6
loc_Os01g11660	GDSL-like Lipase/Acylhydrolase family protein, expressed	1	2
loc_Os01g11670	Serine carboxypeptidase family protein		2
loc_Os01g11680	transposon protein, putative, unclassified					5
loc_Os01g11690	hypothetical protein				4
loc_Os01g11700	GDSL-like Lipase/Acylhydrolase family protein, expressed	1	2
loc_Os01g11704	hypothetical protein				4
loc_Os01g11710	GDSL-like Lipase/Acylhydrolase family protein, expressed	1	2
loc_Os01g11720	Transposable element protein, putative, Transposase_24					5
loc_Os01g11730	GDSL-like Lipase/Acylhydrolase family protein, expressed	1	2
loc_Os01g11740	GDSL-like Lipase/Acylhydrolase family protein, expressed	1	2
loc_Os01g11750	GDSL-like Lipase/Acylhydrolase family protein, expressed	1	2				6
loc_Os01g11760	GDSL-like Lipase/Acylhydrolase family protein		2
loc_Os01g11770	hypothetical protein				4
loc_Os01g11780	hypothetical protein				4
loc_Os01g11790	GDSL-like Lipase/Acylhydrolase family protein		2
loc_Os01g11800	hypothetical protein				4
loc_Os01g11810	expressed protein			3
loc_Os01g11820	expressed protein			3
loc_Os01g11830	Papain family cysteine protease containing protein, expressed	1	2
loc_Os01g11840	Papain family cysteine protease containing protein		2
loc_Os01g11850	hypothetical protein				4
loc_Os01g11860	DJ-1 family protein, expressed	1	2
loc_Os01g11870	hypothetical protein				4
loc_Os01g11880	4-methyl-5-thiazole monophosphate biosynthesis protein, putative, expressed	1	2				6
loc_Os01g11900	HhH-GPD superfamily base excision DNA repair protein, expressed	1	2
loc_Os01g11910	Helix-loop-helix DNA-binding domain containing protein, expressed	1	2
loc_Os01g11920	retrotransposon protein, putative, unclassified					5
loc_Os01g11940	TWIN SISTER of FT protein, putative, expressed	1	2
loc_Os01g11946	ABC transporter family protein, putative, expressed	1	2
loc_Os01g11952	PHD finger protein, putative, expressed	1	2
loc_Os01g11960	PHD-finger family protein, expressed	1	2
loc_Os01g11970	hypothetical protein				4
loc_Os01g11980	expressed protein			3
loc_Os01g11990	expressed protein			3
loc_Os01g12000	expressed protein			3
loc_Os01g12010	hypothetical protein				4
loc_Os01g12020	Protease inhibitor/seed storage/LTP family protein, expressed	1	2
loc_Os01g12030	Glycosyl hydrolase family 9 protein		2
loc_Os01g12040	Transposable element protein, putative, MuDR					5
loc_Os01g12060	hypothetical protein				4
loc_Os01g12070	Glycosyl hydrolase family 9 protein, expressed	1	2				6
loc_Os01g12080	uncharacterized plant-specific domain TIGR01589 family protein, expressed	1	2				6
loc_Os01g12090	expressed protein			3
loc_Os01g12100	expressed protein			3
loc_Os01g12110	expressed protein			3
loc_Os01g12120	hypothetical protein				4
loc_Os01g12130	nodulin MtN3 family protein, putative, expressed	1	2				6
loc_Os01g12140	hypothetical protein				4
loc_Os01g12150	hypothetical protein				4
loc_Os01g12160	GH3 auxin-responsive promoter family protein, expressed	1	2
loc_Os01g12170	retrotransposon protein, putative, unclassified					5
loc_Os01g12180	expressed protein			3
loc_Os01g12190	expressed protein			3
loc_Os01g12200	expressed protein			3
loc_Os01g12210	Uncharacterized protein family UPF0005 containing protein, expressed	1	2
loc_Os01g12220	Uncharacterized protein family UPF0016 containing protein, expressed	1	2
loc_Os01g12230	Acyl-coenzyme A:6-aminopenicillanic acid acyl-transferase family protein, expressed	1	2
loc_Os01g12240	hypothetical protein				4
loc_Os01g12250	expressed protein			3
loc_Os01g12260	Vacuolar ATP synthase subunit E, putative, expressed	1	2
loc_Os01g12270	expressed protein			3
loc_Os01g12280	hAT dimerisation domain-containing protein, putative, expressed	1	2
loc_Os01g12290	D-mannose binding lectin family protein		2
loc_Os01g12300	Protein kinase domain containing protein, expressed	1	2
loc_Os01g12310	Histone deacetylase RPD3, putative		2
loc_Os01g12320	GDSL-like Lipase/Acylhydrolase family protein, expressed	1	2
loc_Os01g12330	expressed protein			3
loc_Os01g12340	retrotransposon protein, putative, unclassified					5
loc_Os01g12350	retrotransposon protein, putative, unclassified					5
loc_Os01g12360	retrotransposon protein, putative, unclassified, expressed					5
loc_Os01g12374	expressed protein			3
loc_Os01g12390	leucine-rich repeat transmembrane protein kinase, putative, expressed	1	2
loc_Os01g12400	Protein kinase domain containing protein, expressed	1	2
loc_Os01g12410	D-mannose binding lectin family protein		2
loc_Os01g12420	D-mannose binding lectin family protein, expressed	1	2
loc_Os01g12430	D-mannose binding lectin family protein, expressed	1	2
loc_Os01g12440	AP2 domain containing protein, expressed	1	2
loc_Os01g12460	expressed protein			3
loc_Os01g12470	Mitochondrial carrier protein, expressed	1	2
loc_Os01g12480	expressed protein			3
loc_Os01g12490	expressed protein			3
loc_Os01g12500	hypothetical protein				4
loc_Os01g12510	hypothetical protein				4
loc_Os01g12520	Mitochondrial carrier protein, expressed	1	2
loc_Os01g12530	Smr domain containing protein, expressed	1	2
loc_Os01g12540	small GTP-binding protein domain containing protein, expressed	1	2
loc_Os01g12550	expressed protein			3
loc_Os01g12560	3-methyl-2-oxobutanoate hydroxymethyltransferase family protein, expressed	1	2
loc_Os01g12570	3-methyl-2-oxobutanoate hydroxymethyltransferase family protein, expressed	1	2
loc_Os01g12580	Late embryogenesis abundant protein Lea14-A, putative, expressed	1	2
loc_Os01g12590	retrotransposon protein, putative, unclassified					5
loc_Os01g12600	retrotransposon protein, putative, unclassified, expressed					5
loc_Os01g12610	hypothetical protein				4
loc_Os01g12630	retrotransposon protein, putative, unclassified					5
loc_Os01g12640	expressed protein			3
loc_Os01g12650	reticulon family protein, putative, expressed	1	2
loc_Os01g12660	AAA-type ATPase family protein, putative, expressed	1	2
loc_Os01g12670	expressed protein			3
loc_Os01g12680	C4-dicarboxylate transporter/malic acid transport family protein, putative, expressed	1	2				6
loc_Os01g12690	uncharacterized plant-specific domain TIGR01568 family protein, expressed	1	2
loc_Os01g12700	Myb-like DNA-binding domain containing protein		2
loc_Os01g12710	oxidoreductase, short chain dehydrogenase/reductase family protein, expressed	1	2
loc_Os01g12720	protein kinase, putative, expressed	1	2
loc_Os01g12730	Ras-related protein Rab7, putative, expressed	1	2
loc_Os01g12740	Cytochrome P450 family protein, expressed	1	2
loc_Os01g12750	Cytochrome P450 family protein, expressed	1	2
loc_Os01g12760	Cytochrome P450 family protein, expressed	1	2
loc_Os01g12770	Cytochrome P450 family protein, expressed	1	2
loc_Os01g12780	hypothetical protein				4
loc_Os01g12790	Leucine Rich Repeat family protein		2
loc_Os01g12800	Mpv17/PMP22 family protein, expressed	1	2
loc_Os01g12810	leaf protein, putative, expressed	1	2
loc_Os01g12820	Harpin-induced protein 1 containing protein, expressed	1	2
loc_Os01g12830	D-isomer specific 2-hydroxyacid dehydrogenase, NAD binding domain containing protein, expressed	1	2
loc_Os01g12840	expressed protein			3
loc_Os01g12850	hypothetical protein				4
loc_Os01g12860	Myb-like DNA-binding domain containing protein, expressed	1	2
loc_Os01g12870	Eukaryotic translation initiation factor 3 subunit 6 interactingprotein, putative, expressed	1	2				6
loc_Os01g12880	VHS domain containing protein, expressed	1	2
loc_Os01g12890	expressed protein			3
loc_Os01g12900	RAC-like GTP binding protein ARAC7, putative, expressed	1	2
loc_Os01g12910	thioesterase family protein, expressed	1	2
loc_Os01g12920	thioesterase family protein, expressed	1	2
loc_Os01g12930	U-box domain containing protein, expressed	1	2
loc_Os01g12940	Phosphorylase family protein		2
loc_Os01g12950	Ubiquitin-conjugating enzyme family protein, expressed	1	2
loc_Os01g12970	retrotransposon protein, putative, Ty3-gypsy subclass					5
loc_Os01g12980	retrotransposon protein, putative, unclassified					5
loc_Os01g12990	hypothetical protein				4
loc_Os01g13000	ethylene-responsive family protein, putative, expressed	1	2				6
loc_Os01g13010	hypothetical protein				4
loc_Os01g13020	hypothetical protein				4
loc_Os01g13024	expressed protein			3
loc_Os01g13030	Auxin-responsive protein IAA8, putative, expressed	1	2				6
loc_Os01g13040	expressed protein			3
loc_Os01g13050	hypothetical protein				4
loc_Os01g13060	Casein kinase I homolog hhp1, putative, expressed	1	2
loc_Os01g13070	expressed protein			3
loc_Os01g13080	60S acidic ribosomal protein P3, putative, expressed	1	2
loc_Os01g13090	expressed protein			3
loc_Os01g13100	KH domain containing protein, expressed	1	2
loc_Os01g13120	MIP family channel proteins containing protein, expressed	1	2
loc_Os01g13130	Major intrinsic protein, expressed	1	2				6
loc_Os01g13140	transducin family protein, putative, expressed	1	2
loc_Os01g13150	metallo-beta-lactamase superfamily protein, expressed	1	2
loc_Os01g13160	expressed protein			3
loc_Os01g13170	Ubiquitin-conjugating enzyme, putative, expressed	1	2				6
loc_Os01g13180	expressed protein			3
loc_Os01g13190	Histidinol dehydrogenase, chloroplast precursor, putative, expressed	1	2
loc_Os01g13200	elongation defective 1 protein, putative, expressed	1	2
loc_Os01g13210	DREPP plasma membrane polypeptide family protein, expressed	1	2
loc_Os01g13229	Cyclin, N-terminal domain containing protein, expressed	1	2
loc_Os01g13250	expressed protein			3
loc_Os01g13260	Cyclin, N-terminal domain containing protein, expressed	1	2				6
loc_Os01g13270	Protein kinase PVPK-1, putative, expressed	1	2				6
loc_Os01g13280	Ubiquitin-conjugating enzyme family protein, expressed	1	2
loc_Os01g13300	B3 DNA binding domain containing protein, expressed	1	2
loc_Os01g13310	DNA topoisomerase 2, putative		2
loc_Os01g13320	Pectinesterase family protein, expressed	1	2
loc_Os01g13330	hypothetical protein				4
loc_Os01g13340	Harpin-induced protein 1 containing protein, expressed	1	2
loc_Os01g13350	25.3 kDa vesicle transport protein, putative, expressed	1	2
loc_Os01g13360	Phosphatidylinositol 3- and 4-kinase family protein, expressed	1	2
loc_Os01g13370	Ubiquitin ligase SINAT3, putative, expressed	1	2				6
loc_Os01g13380	hypothetical protein				4
loc_Os01g13390	expressed protein			3
loc_Os01g13404	expressed protein			3
loc_Os01g13420	SOUL heme-binding protein, expressed	1	2
loc_Os01g13430	CAS/CSE protein, C-terminus containing protein, expressed	1	2
loc_Os01g13440	expressed protein			3
loc_Os01g13450	hypothetical protein				4
loc_Os01g13460	Helix-loop-helix DNA-binding domain containing protein, expressed	1	2
loc_Os01g13470	KH domain containing protein, expressed	1	2
loc_Os01g13480	Glutaredoxin family protein, expressed	1	2
loc_Os01g13490	expressed protein			3
loc_Os01g13500	hypothetical protein				4
loc_Os01g13510	hypothetical protein				4
loc_Os01g13520	Auxin response factor family protein, expressed	1	2
loc_Os01g13530	expressed protein			3
loc_Os01g13540	RWP-RK domain containing protein, expressed	1	2
loc_Os01g13550	Glycosyl hydrolase family 14 protein, expressed	1	2
loc_Os01g13560	plant integral membrane protein TIGR01569 containing protein, expressed	1	2
loc_Os01g13570	phosphoglycerate mutase family protein, expressed	1	2
loc_Os01g13590	Isoflavone reductase homolog IRL, putative		2
loc_Os01g13600	NmrA-like family protein, expressed	1	2
loc_Os01g13610	NmrA-like family protein, expressed	1	2
loc_Os01g13620	retrotransposon protein, putative, unclassified					5
loc_Os01g13630	retrotransposon protein, putative, unclassified					5
loc_Os01g13640	hypothetical protein				4
loc_Os01g13650	retrotransposon protein, putative, Ty3-gypsy subclass					5
loc_Os01g13660	expressed protein			3
loc_Os01g13670	hypothetical protein				4
loc_Os01g13680	hypothetical protein				4
loc_Os01g13690	expressed protein			3
loc_Os01g13700	DNA-binding protein, putative, expressed	1	2
loc_Os01g13710	transposon protein, putative, unclassified, expressed					5
loc_Os01g13720	expressed protein			3
loc_Os01g13730	Sof1-like domain containing protein, expressed	1	2
loc_Os01g13740	myb-like DNA-binding domain, SHAQKYF class family protein, expressed	1	2
loc_Os01g13760	DnaJ domain containing protein, expressed	1	2
loc_Os01g13770	Triose phosphate/phosphate translocator, chloroplast precursor, putative, expressed	1	2
loc_Os01g13780	expressed protein			3
loc_Os01g13800	Receptor-like protein kinase 5 precursor, putative, expressed	1	2
loc_Os01g13810	expressed protein			3
loc_Os01g13820	retrotransposon protein, putative, unclassified					5
loc_Os01g13830	expressed protein			3
loc_Os01g13840	hypothetical protein				4
loc_Os01g13850	hypothetical protein				4
loc_Os01g13860	hypothetical protein				4
loc_Os01g13870	expressed protein			3
loc_Os01g13880	hypothetical protein				4
loc_Os01g13890	retrotransposon protein, putative, unclassified					5
loc_Os01g13900	retrotransposon protein, putative, unclassified					5
loc_Os01g13910	hypothetical protein				4
loc_Os01g13920	hypothetical protein				4
loc_Os01g13930	expressed protein			3
loc_Os01g13940	expressed protein			3
loc_Os01g13950	Glutaredoxin-like family protein, expressed	1	2
loc_Os01g13960	hypothetical protein				4
loc_Os01g13970	retrotransposon protein, putative, Ty3-gypsy subclass					5
loc_Os01g13980	transposon protein, putative, unclassified					5
loc_Os01g13990	hypothetical protein				4
loc_Os01g14000	hypothetical protein				4
loc_Os01g14010	Zinc finger, C2H2 type family protein, expressed	1	2
loc_Os01g14020	Optic atrophy 3 protein containing protein, expressed	1	2
loc_Os01g14030	expressed protein			3
loc_Os01g14040	D-tyrosyl-tRNA deacylase family protein, expressed	1	2
loc_Os01g14050	C2 domain-containing protein, putative, expressed	1	2
loc_Os01g14060	expressed protein			3
loc_Os01g14070	expressed protein			3
loc_Os01g14080	lipase class 3, putative, expressed	1	2
loc_Os01g14090	Kinesin-4, putative, expressed	1	2
loc_Os01g14100	folate/biopterin transporter family protein, expressed	1	2
loc_Os01g14110	expressed protein			3
loc_Os01g14120	hypothetical protein				4
loc_Os01g14130	expressed protein			3
loc_Os01g14140	Glucan endo-1,3-beta-glucosidase precursor, putative, expressed	1	2
loc_Os01g14160	retrotransposon protein, putative, Ty3-gypsy subclass					5
loc_Os01g14170	hypothetical protein				4
loc_Os01g14180	expressed protein			3
loc_Os01g14190	hAT family dimerisation domain containing protein		2
loc_Os01g14200	AT hook motif-containing protein, putative, expressed	1	2
loc_Os01g14210	hypothetical protein				4
loc_Os01g14220	hypothetical protein				4
loc_Os01g14230	hypothetical protein				4
loc_Os01g14240	hypothetical protein				4
loc_Os01g14250	hypothetical protein				4
loc_Os01g14260	hAT family dimerisation domain containing protein		2
loc_Os01g14270	F-box domain containing protein		2
loc_Os01g14280	hypothetical protein				4
loc_Os01g14290	hypothetical protein				4
loc_Os01g14300	transposon protein, putative, CACTA, En/Spm sub-class					5
loc_Os01g14310	hypothetical protein				4
loc_Os01g14320	hypothetical protein				4
loc_Os01g14330	hypothetical protein				4
loc_Os01g14340	hypothetical protein				4
loc_Os01g14350	hypothetical protein				4
loc_Os01g14360	hypothetical protein				4
loc_Os01g14370	TAZ zinc finger family protein, expressed	1	2
loc_Os01g14380	hypothetical protein				4
loc_Os01g14390	hypothetical protein				4
loc_Os01g14400	hypothetical protein				4
loc_Os01g14410	Early light-induced protein, chloroplast precursor, putative, expressed	1	2
loc_Os01g14420	RWP-RK domain containing protein, expressed	1	2
loc_Os01g14430	expressed protein			3
loc_Os01g14440	WRKY DNA binding domain containing protein, expressed	1	2
loc_Os01g14450	retrotransposon protein, putative, Ty3-gypsy subclass					5
loc_Os01g14460	retrotransposon protein, putative, Ty3-gypsy subclass					5
loc_Os01g14470	hypothetical protein				4
loc_Os01g14490	retrotransposon protein, putative, unclassified					5
loc_Os01g14510	Protein kinase domain containing protein, expressed	1	2
loc_Os01g14514	expressed protein			3
loc_Os01g14520	C4-dicarboxylate transporter/malic acid transport protein, expressed	1	2
loc_Os01g14530	AWPM-19-like membrane family protein, putative, expressed	1	2
loc_Os01g14540	Stigma-specific protein, Stig1 containing protein, expressed	1	2
loc_Os01g14550	Pathogen-related protein, putative, expressed	1	2
loc_Os01g14570	transposon protein, putative, unclassified					5
loc_Os01g14580	Isocitrate dehydrogenase, putative, expressed	1	2
loc_Os01g14590	Pathogen-related protein, putative, expressed	1	2
loc_Os01g14610	DNA replication complex GINS protein PSF2, putative, expressed	1	2
loc_Os01g14620	hypothetical protein				4
loc_Os01g14630	Polyprenyl synthetase family protein, expressed	1	2
loc_Os01g14640	expressed protein			3
loc_Os01g14650	Alpha-expansin 15 precursor, putative, expressed	1	2				6
loc_Os01g14660	Alpha-expansin 4 precursor, putative, expressed	1	2				6
loc_Os01g14670	Nectarin-1 precursor, putative, expressed	1	2				6
loc_Os01g14690	expressed protein			3
loc_Os01g14700	hypothetical protein				4
loc_Os01g14710	heavy metal-associated domain containing protein		2
loc_Os01g14720	expressed protein			3
loc_Os01g14730	hypothetical protein				4
loc_Os01g14750	hypothetical protein				4
loc_Os01g14760	hypothetical protein				4
loc_Os01g14770	expressed protein			3
loc_Os01g14780	hypothetical protein				4
loc_Os01g14790	expressed protein			3
loc_Os01g14800	hypothetical protein				4
loc_Os01g14810	5' nucleotidase family protein, putative, expressed	1	2
loc_Os01g14820	expressed protein			3
loc_Os01g14830	50S ribosomal protein L3-2, chloroplast precursor, putative, expressed	1	2
loc_Os01g14840	expressed protein			3
loc_Os01g14850	expressed protein			3
loc_Os01g14860	Glycogen synthase kinase-3 homolog MsK-3, putative, expressed	1	2
loc_Os01g14870	U1 zinc finger family protein, expressed	1	2
loc_Os01g14880	hypothetical protein				4
loc_Os01g14890	hypothetical protein				4
loc_Os01g14900	Acyltransferase family protein		2
loc_Os01g14910	hypothetical protein				4
loc_Os01g14920	zinc knuckle family protein, putative, expressed	1	2
loc_Os01g14926	protein kinase family protein, putative, expressed	1	2				6
loc_Os01g14932	NAK-like ser/thr protein kinase, putative, expressed	1	2
loc_Os01g14940	pectinesterase inhibitor domain containing protein, expressed	1	2
loc_Os01g14950	Importin alpha-1b subunit, putative, expressed	1	2
loc_Os01g14960	expressed protein			3
loc_Os01g14970	hypothetical protein				4
loc_Os01g14980	pollen-specific protein, putative, expressed	1	2
loc_Os01g14990	hypothetical protein				4
loc_Os01g15000	lipase class 3 family protein, putative, expressed	1	2
loc_Os01g15010	GTP-binding protein SAR1A, putative, expressed	1	2
loc_Os01g15020	WD-40 repeat family protein, putative, expressed	1	2
loc_Os01g15039	pectinesterase family protein, putative, expressed	1	2
loc_Os01g15060	hypothetical protein				4
loc_Os01g15070	hypothetical protein				4
loc_Os01g15080	hypothetical protein				4
loc_Os01g15090	hypothetical protein				4
loc_Os01g15100	hypothetical protein				4
loc_Os01g15110	Syntaxin 23, putative, expressed	1	2
loc_Os01g15120	hydrolase, alpha/beta fold family protein, expressed	1	2
loc_Os01g15130	hydrolase, alpha/beta fold family protein, expressed	1	2
loc_Os01g15139	hypothetical protein				4
loc_Os01g15150	hypothetical protein				4
loc_Os01g15170	hypothetical protein				4
loc_Os01g15180	retrotransposon protein, putative, Ty3-gypsy subclass					5
loc_Os01g15190	retrotransposon protein, putative, unclassified					5
loc_Os01g15200	hypothetical protein				4
loc_Os01g15210	hypothetical protein				4
loc_Os01g15220	expressed protein			3
loc_Os01g15229	hypothetical protein				4
loc_Os01g15240	hypothetical protein				4
loc_Os01g15250	expressed protein			3
loc_Os01g15260	Dynein light chain 1, cytoplasmic, putative, expressed	1	2
loc_Os01g15270	expressed protein			3
loc_Os01g15280	hAT family dimerisation domain containing protein, expressed	1	2
loc_Os01g15290	50S ribosomal protein L18, putative, expressed	1	2
loc_Os01g15300	zinc finger helicase family protein, putative, expressed	1	2
loc_Os01g15310	U6 snRNA-associated Sm-like protein LSm4, putative, expressed	1	2
loc_Os01g15320	Rapid ALkalinization Factor family protein, expressed	1	2
loc_Os01g15330	hypothetical protein				4
loc_Os01g15340	FPF1 protein, putative, expressed	1	2
loc_Os01g15350	Zinc finger CCCH type domain containing protein ZFN-like 3, putative, expressed	1	2
loc_Os01g15360	retrotransposon protein, putative, Ty3-gypsy subclass					5
loc_Os01g15370	retrotransposon protein, putative, Ty3-gypsy subclass					5
loc_Os01g15380	hAT family dimerisation domain containing protein		2
loc_Os01g15390	expressed protein			3
loc_Os01g15400	hypothetical protein				4
loc_Os01g15410	hypothetical protein				4
loc_Os01g15420	retrotransposon protein, putative, Ty3-gypsy subclass					5
loc_Os01g15429	retrotransposon protein, putative, Ty3-gypsy subclass					5
loc_Os01g15438	retrotransposon protein, putative, Ty3-gypsy subclass					5
loc_Os01g15450	hypothetical protein				4
loc_Os01g15460	Zinc finger CCCH type domain containing protein ZFN-like 1, putative, expressed	1	2
loc_Os01g15470	Serine/threonine-protein kinase RLCKVII, putative, expressed	1	2
loc_Os01g15480	protein kinase, putative, expressed	1	2
loc_Os01g15490	phosphoadenosine phosphosulfate, putative, expressed	1	2
loc_Os01g15500	hypothetical protein				4
loc_Os01g15510	hypothetical protein				4
loc_Os01g15520	hypothetical protein				4
loc_Os01g15530	pentatricopeptide, putative, expressed	1	2
loc_Os01g15540	Kinesin motor domain containing protein, expressed	1	2
loc_Os01g15550	hypothetical protein				4
loc_Os01g15560	hypothetical protein				4
loc_Os01g15570	hypothetical protein				4
loc_Os01g15580	NB-ARC domain containing protein, expressed	1	2
loc_Os01g15590	hypothetical protein				4
loc_Os01g15600	Purine-rich single-stranded DNA-binding protein, putative, expressed	1	2
loc_Os01g15610	hypothetical protein				4
loc_Os01g15620	transposon protein, putative, Mutator sub-class					5
loc_Os01g15630	C3H2C3 RING-finger protein, putative, expressed	1	2
loc_Os01g15640	No apical meristem protein, expressed	1	2
loc_Os01g15650	transposon protein, putative, Mutator sub-class, expressed					5
loc_Os01g15660	NAD dependent epimerase/dehydratase family protein, expressed	1	2
loc_Os01g15669	Transferase family protein		2
loc_Os01g15680	expressed protein			3
loc_Os01g15690	retrotransposon protein, putative, Ty1-copia subclass					5
loc_Os01g15700	transposon protein, putative, Pong sub-class					5
loc_Os01g15709	Transferase family protein		2
loc_Os01g15720	Tobamovirus movement protein containing protein		2
loc_Os01g15730	hypothetical protein				4
loc_Os01g15740	expressed protein			3
loc_Os01g15750	retrotransposon protein, putative, unclassified					5
loc_Os01g15760	retrotransposon protein, putative, unclassified					5
loc_Os01g15770	expressed protein			3
loc_Os01g15780	glycosyl transferase family 1 protein, putative, expressed	1	2
loc_Os01g15790	expressed protein			3
loc_Os01g15800	hypothetical protein				4
loc_Os01g15810	Peroxidase 9 precursor, putative, expressed	1	2
loc_Os01g15830	Peroxidase 72 precursor, putative, expressed	1	2
loc_Os01g15840	cytochrome P450 71B10, putative		2
loc_Os01g15850	expressed protein			3
loc_Os01g15860	PRP1 splicing factor, N-terminal family protein, expressed	1	2
loc_Os01g15880	retrotransposon protein, putative, unclassified, expressed					5
loc_Os01g15890	retrotransposon protein, putative, unclassified, expressed					5
loc_Os01g15900	Dof domain, zinc finger family protein, expressed	1	2
loc_Os01g15910	UTP-glucose-1-phosphate uridylyltransferase family protein		2
loc_Os01g15920	hypothetical protein				4
loc_Os01g15934	retrotransposon, putative, centromere-specific					5
loc_Os01g15950	expressed protein			3
loc_Os01g15960	hypothetical protein				4
loc_Os01g15970	expressed protein			3
loc_Os01g15979	gb protein, putative, expressed	1	2
loc_Os01g15990	expressed protein			3
loc_Os01g16000	SEC14 cytosolic factor family protein, putative, expressed	1	2
loc_Os01g16010	Breast carcinoma amplified sequence 2 family protein, expressed	1	2
loc_Os01g16020	Geranylgeranyl hydrogenase, putative, expressed	1	2
loc_Os01g16030	ADP-ribosylation factor, putative, expressed	1	2
loc_Os01g16040	Carrier protein, putative, expressed	1	2
loc_Os01g16050	transposon protein, putative, Mutator sub-class					5
loc_Os01g16060	expressed protein			3
loc_Os01g16070	hypothetical protein				4
loc_Os01g16080	expressed protein			3
loc_Os01g16090	RNA recognition motif family protein, expressed	1	2
loc_Os01g16100	Translin family protein, expressed	1	2
loc_Os01g16110	La domain containing protein, expressed	1	2
loc_Os01g16120	Zinc finger, C3HC4 type family protein, expressed	1	2
loc_Os01g16130	AT hook motif-containing protein, putative, expressed	1	2
loc_Os01g16140	expressed protein			3
loc_Os01g16146	phenazine biosynthesis protein PhzF family protein, expressed	1	2
loc_Os01g16152	AhpC/TSA family protein, expressed	1	2
loc_Os01g16160	retrotransposon protein, putative, unclassified					5
loc_Os01g16170	PQ loop repeat family protein, expressed	1	2
loc_Os01g16180	MT-A70 family protein, expressed	1	2
loc_Os01g16190	26S proteasome non-ATPase regulatory subunit 14, putative, expressed	1	2
loc_Os01g16200	Serpin family protein		2
loc_Os01g16210	Protein of unknown function, DUF614 containing protein, expressed	1	2
loc_Os01g16220	expressed protein			3
loc_Os01g16230	Protein kinase domain containing protein		2
loc_Os01g16240	Calmodulin, putative, expressed	1	2
loc_Os01g16250	expressed protein			3
loc_Os01g16260	transporter, putative, expressed	1	2
loc_Os01g16270	retrotransposon protein, putative, Ty1-copia subclass					5
loc_Os01g16280	hypothetical protein				4
loc_Os01g16290	DNA gyrase, B subunit family protein, expressed	1	2
loc_Os01g16300	hypothetical protein				4
loc_Os01g16310	Glycosyl hydrolases family 31 protein, expressed	1	2
loc_Os01g16320	uncharacterized plant-specific domain TIGR01570 family protein		2
loc_Os01g16330	UBA/TS-N domain containing protein, expressed	1	2
loc_Os01g16340	expressed protein			3
loc_Os01g16350	Hydroxymethylglutaryl-CoA lyase, mitochondrial precursor, putative, expressed	1	2
loc_Os01g16360	hypothetical protein				4
loc_Os01g16370	NB-ARC domain containing protein, expressed	1	2
loc_Os01g16380	hypothetical protein				4
loc_Os01g16390	NB-ARC domain containing protein		2
loc_Os01g16400	NB-ARC domain containing protein, expressed	1	2
loc_Os01g16414	Actin family protein, expressed	1	2
loc_Os01g16430	Cystatin, putative, expressed	1	2
loc_Os01g16440	hypothetical protein				4
loc_Os01g16450	Peroxidase family protein, expressed	1	2
loc_Os01g16460	hypothetical protein				4
loc_Os01g16470	Phosphatidylinositol 3- and 4-kinase family protein, expressed	1	2
loc_Os01g16480	retrotransposon protein, putative, Ty3-gypsy subclass					5
loc_Os01g16490	retrotransposon protein, putative, unclassified					5
loc_Os01g16500	retrotransposon protein, putative, Ty3-gypsy subclass					5
loc_Os01g16510	expressed protein			3
loc_Os01g16520	glutamyl-tRNA synthetase family protein, expressed	1	2
loc_Os01g16530	Clp protease family protein, expressed	1	2
loc_Os01g16540	RUB-activating enzyme, putative, expressed	1	2
loc_Os01g16550	expressed protein			3
loc_Os01g16560	hypothetical protein				4
loc_Os01g16570	retrotransposon protein, putative, Ty1-copia subclass					5
loc_Os01g16580	retrotransposon protein, putative, Ty1-copia subclass					5
loc_Os01g16590	hypothetical protein				4
loc_Os01g16600	expressed protein			3
loc_Os01g16610	Plastocyanin-like domain containing protein		2
loc_Os01g16620	expressed protein			3
loc_Os01g16630	hypothetical protein				4
loc_Os01g16640	DSS1/SEM1 family protein, expressed	1	2
loc_Os01g16650	Ubiquitin-conjugating enzyme X, putative, expressed	1	2
loc_Os01g16660	transposon protein, putative, unclassified, expressed					5
loc_Os01g16670	BSD domain containing protein, expressed	1	2
loc_Os01g16680	DNAJ heat shock N-terminal domain-containing protein, putative, expressed	1	2
loc_Os01g16690	retrotransposon protein, putative, unclassified					5
loc_Os01g16700	retrotransposon protein, putative, LINE subclass					5
loc_Os01g16714	Flavin-binding monooxygenase-like family protein, expressed	1	2
loc_Os01g16730	hypothetical protein				4
loc_Os01g16740	transposon protein, putative, unclassified					5
loc_Os01g16750	Flavin-binding monooxygenase-like family protein		2
loc_Os01g16760	hypothetical protein				4
loc_Os01g16770	Alpha-expansin 15 precursor, putative, expressed	1	2
loc_Os01g16780	retrotransposon protein, putative, unclassified, expressed					5
loc_Os01g16790	retrotransposon protein, putative, unclassified					5
loc_Os01g16800	hypothetical protein				4
loc_Os01g16810	myb family transcription factor, putative, expressed	1	2
loc_Os01g16820	retrotransposon protein, putative, Ty1-copia subclass					5
loc_Os01g16830	transposon protein, putative, Mariner sub-class					5
loc_Os01g16840	microneme protein Sm70, putative		2
loc_Os01g16850	retrotransposon protein, putative, Ty1-copia subclass					5
loc_Os01g16860	Argonaute AGO1 protein, putative		2
loc_Os01g16870	Piwi domain containing protein, expressed	1	2
loc_Os01g16880	expressed protein			3
loc_Os01g16890	60S ribosomal protein L30, putative, expressed	1	2
loc_Os01g16900	3-isopropylmalate dehydrogenase, chloroplast precursor, putative, expressed	1	2
loc_Os01g16910	mitochondrial import receptor subunit TOM40 homolog, putative, expressed	1	2
loc_Os01g16920	expressed protein			3
loc_Os01g16930	Presenilin family protein, expressed	1	2
loc_Os01g16940	Histidine biosynthesis bifunctional protein hisIE, chloroplast precursor, putative, expressed	1	2
loc_Os01g16950	Zinc finger, C3HC4 type family protein, expressed	1	2
loc_Os01g16960	Pyruvate kinase, cytosolic isozyme, putative, expressed	1	2
loc_Os01g16970	calmodulin-binding protein, putative, expressed	1	2
loc_Os01g16980	expressed protein			3
loc_Os01g16990	expressed protein			3
loc_Os01g17000	Dof domain, zinc finger family protein, expressed	1	2
loc_Os01g17010	Phospholipid-transporting ATPase 1, putative, expressed	1	2
loc_Os01g17020	expressed protein			3
loc_Os01g17030	DnaJ domain containing protein		2
loc_Os01g17040	DnaJ domain containing protein, expressed	1	2
loc_Os01g17050	VQ motif family protein, expressed	1	2
loc_Os01g17060	expressed protein			3
loc_Os01g17070	expressed protein			3
loc_Os01g17080	transposon protein, putative, Mutator sub-class					5
loc_Os01g17090	hypothetical protein				4
loc_Os01g17100	hypothetical protein				4
loc_Os01g17110	retrotransposon protein, putative, Ty3-gypsy subclass					5
loc_Os01g17120	retrotransposon protein, putative, Ty3-gypsy subclass					5
loc_Os01g17130	retrotransposon protein, putative, Ty3-gypsy subclass					5
loc_Os01g17150	expressed protein			3
loc_Os01g17160	DHHC zinc finger domain containing protein, expressed	1	2
loc_Os01g17170	Magnesium-protoporphyrin IX monomethyl ester cyclase, chloroplast precursor, putative, expressed	1	2
loc_Os01g17180	COP9 signalosome complex subunit 2, putative, expressed	1	2
loc_Os01g17190	Calmodulin, putative, expressed	1	2
loc_Os01g17214	transporter, putative, expressed	1	2
loc_Os01g17240	Major Facilitator Superfamily protein, expressed	1	2
loc_Os01g17250	BRASSINOSTEROID INSENSITIVE 1-associated receptor kinase 1 precursor, putative, expressed	1	2
loc_Os01g17260	Transcription factor HBP-1b, putative, expressed	1	2
loc_Os01g17279	exonuclease family protein, expressed	1	2
loc_Os01g17300	hypothetical protein				4
loc_Os01g17310	retrotransposon, putative, centromere-specific					5
loc_Os01g17320	DNA-binding protein, putative, expressed	1	2
loc_Os01g17330	Eukaryotic translation initiation factor 6, putative, expressed	1	2
loc_Os01g17360	retrotransposon protein, putative, unclassified					5
loc_Os01g17370	retrotransposon protein, putative, unclassified					5
loc_Os01g17380	retrotransposon protein, putative, unclassified					5
loc_Os01g17390	F-box family protein, putative, expressed	1	2
loc_Os01g17396	expressed protein			3
loc_Os01g17402	Cyclin, N-terminal domain containing protein, expressed	1	2
loc_Os01g17410	hypothetical protein				4
loc_Os01g17420	hypothetical protein				4
loc_Os01g17430	Adaptin N terminal region family protein, expressed	1	2
loc_Os01g17440	retrotransposon protein, putative, unclassified					5
loc_Os01g17450	retrotransposon protein, putative, unclassified					5
loc_Os01g17460	retrotransposon protein, putative, unclassified					5
loc_Os01g17470	Plastocyanin-like domain containing protein, expressed	1	2
loc_Os01g17970	retrotransposon protein, putative, Ty1-copia subclass					5
loc_Os01g17980	hypothetical protein				4
loc_Os01g17990	transcription elongation factor, putative		2
loc_Os01g18000	transposon protein, putative, unclassified					5
loc_Os01g18010	hypothetical protein				4
loc_Os01g18020	hypothetical protein				4
loc_Os01g18030	hypothetical protein				4
loc_Os01g18040	retrotransposon protein, putative, Ty3-gypsy subclass					5
loc_Os01g18050	Tubulin beta-4 chain, putative, expressed	1	2
loc_Os01g18060	expressed protein			3
loc_Os01g18070	expressed protein			3
loc_Os01g18080	transposon protein, putative, CACTA, En/Spm sub-class, expressed					5
loc_Os01g18090	expressed protein			3
loc_Os01g18100	rhomboid family protein, putative, expressed	1	2
loc_Os01g18110	NmrA-like family protein, expressed	1	2
loc_Os01g18120	NmrA-like family protein, expressed	1	2
loc_Os01g18130	hypothetical protein				4
loc_Os01g18140	expressed protein			3
loc_Os01g18150	Protein kinase domain containing protein		2
loc_Os01g18160	hypothetical protein				4
loc_Os01g18170	Nectarin-1 precursor, putative, expressed	1	2
loc_Os01g18180	transposon protein, putative, CACTA, En/Spm sub-class					5
loc_Os01g18190	transposon protein, putative, CACTA, En/Spm sub-class					5
loc_Os01g18200	transposon protein, putative, CACTA, En/Spm sub-class					5
loc_Os01g18210	Peptidyl-prolyl cis-trans isomerase, chloroplast precursor, putative, expressed	1	2
loc_Os01g18220	expressed protein			3
loc_Os01g18230	expressed protein			3
loc_Os01g18240	Myb-like DNA-binding domain containing protein, expressed	1	2				6
loc_Os01g18250	hypothetical protein				4
loc_Os01g18260	transposon protein, putative, CACTA, En/Spm sub-class					5
loc_Os01g18270	transposon protein, putative, CACTA, En/Spm sub-class					5
loc_Os01g18280	SNF7 family protein, expressed	1	2
loc_Os01g18290	Helix-loop-helix DNA-binding domain containing protein, expressed	1	2				6
loc_Os01g18300	hypothetical protein				4
loc_Os01g18310	hypothetical protein				4
loc_Os01g18320	Protoporphyrinogen oxidase, chloroplast precursor, putative, expressed	1	2
loc_Os01g18330	hypothetical protein				4
loc_Os01g18340	retrotransposon protein, putative, Ty3-gypsy subclass					5
loc_Os01g18350	hypothetical protein				4
loc_Os01g18360	AUX/IAA family protein, expressed	1	2
loc_Os01g18370	hypothetical protein				4
loc_Os01g18390	hypothetical protein				4
loc_Os01g18400	26 kDa endochitinase 1 precursor, putative, expressed	1	2				6
loc_Os01g18410	hypothetical protein				4
loc_Os01g18420	SRF-type transcription factor family protein		2
loc_Os01g18440	SRF-type transcription factor family protein		2
loc_Os01g18450	expressed protein			3
loc_Os01g18460	hypothetical protein				4
loc_Os01g18470	transposon protein, putative, Mutator sub-class					5
loc_Os01g18480	transposon protein, putative, Mutator sub-class					5
loc_Os01g18490	hypothetical protein				4
loc_Os01g18500	transposon protein, putative, unclassified					5
loc_Os01g18510	retrotransposon protein, putative, Ty3-gypsy subclass					5
loc_Os01g18520	retrotransposon protein, putative, Ty3-gypsy subclass					5
loc_Os01g18530	hypothetical protein				4
loc_Os01g18550	transposon protein, putative, CACTA, En/Spm sub-class					5
loc_Os01g18560	transposon protein, putative, CACTA, En/Spm sub-class					5
loc_Os01g18570	transposon protein, putative, CACTA, En/Spm sub-class					5
loc_Os01g18584	WRKY DNA binding domain containing protein, expressed	1	2
loc_Os01g18600	expressed protein			3
loc_Os01g18610	retrotransposon protein, putative, LINE subclass					5
loc_Os01g18620	Transferase family protein		2
loc_Os01g18630	Aspartic proteinase precursor, putative, expressed	1	2				6
loc_Os01g18640	epimerase, putative, expressed	1	2
loc_Os01g18650	hAT family dimerisation domain containing protein		2
loc_Os01g18660	Isopenicillin N epimerase, putative, expressed	1	2
loc_Os01g18670	CjMDR1, putative, expressed	1	2				6
loc_Os01g18680	retrotransposon protein, putative, unclassified					5
loc_Os01g18690	retrotransposon protein, putative, unclassified					5
loc_Os01g18700	retrotransposon protein, putative, unclassified					5
loc_Os01g18710	hypothetical protein				4
loc_Os01g18720	hypothetical protein				4
loc_Os01g18730	hypothetical protein				4
loc_Os01g18744	Transferase family protein, expressed	1	2				6
loc_Os01g18760	hypothetical protein				4
loc_Os01g18770	hypothetical protein				4
loc_Os01g18780	hypothetical protein				4
loc_Os01g18790	hypothetical protein				4
loc_Os01g18800	CBL-interacting serine/threonine-protein kinase 1, putative, expressed	1	2				6
loc_Os01g18810	hypothetical protein				4
loc_Os01g18830	hypothetical protein				4
loc_Os01g18840	expressed protein			3
loc_Os01g18850	SBP domain containing protein, expressed	1	2
loc_Os01g18860	S-adenosylmethionine synthetase 1, putative, expressed	1	2				6
loc_Os01g18870	Helix-loop-helix DNA-binding domain containing protein, expressed	1	2
loc_Os01g18880	membrane associated salt-inducible protein, putative, expressed	1	2
loc_Os01g18890	Peroxidase family protein		2
loc_Os01g18900	stigma specific peroxidase precursor, putative		2
loc_Os01g18910	Peroxidase family protein		2
loc_Os01g18920	hAT family dimerisation domain containing protein		2
loc_Os01g18930	Peroxidase family protein		2
loc_Os01g18940	hypothetical protein				4
loc_Os01g18950	Peroxidase family protein		2
loc_Os01g18960	hypothetical protein				4
loc_Os01g18970	Peroxidase family protein		2
loc_Os01g18980	transposon protein, putative, unclassified					5
loc_Os01g18990	retrotransposon protein, putative, Ty3-gypsy subclass					5
loc_Os01g19000	retrotransposon protein, putative, Ty3-gypsy subclass					5
loc_Os01g19010	transposon protein, putative, unclassified					5
loc_Os01g19020	Peroxidase family protein, expressed	1	2				6
loc_Os01g19030	retrotransposon protein, putative, unclassified					5
loc_Os01g19040	hypothetical protein				4
loc_Os01g19050	transposon protein, putative, unclassified					5
loc_Os01g19060	transposon protein, putative, CACTA, En/Spm sub-class					5
loc_Os01g19070	transposon protein, putative, CACTA, En/Spm sub-class					5
loc_Os01g19080	hypothetical protein				4
loc_Os01g19090	hypothetical protein				4
loc_Os01g19100	retrotransposon protein, putative, Ty3-gypsy subclass					5
loc_Os01g19110	transposon protein, putative, CACTA, En/Spm sub-class					5
loc_Os01g19120	hypothetical protein				4
loc_Os01g19130	Protein phosphatase 2C containing protein, expressed	1	2				6
loc_Os01g19140	Glycoprotease family protein, expressed	1	2
loc_Os01g19150	Shaggy-related protein kinase NtK-1, putative, expressed	1	2				6
loc_Os01g19160	Protein kinase domain containing protein, expressed	1	2
loc_Os01g19170	Polygalacturonase family protein, expressed	1	2
loc_Os01g19180	hypothetical protein				4
loc_Os01g19190	retrotransposon protein, putative, unclassified					5
loc_Os01g19200	retrotransposon protein, putative, unclassified					5
loc_Os01g19210	retrotransposon protein, putative, unclassified					5
loc_Os01g19220	Glycosyl hydrolase family 3 C terminal domain containing protein, expressed	1	2
loc_Os01g19230	hypothetical protein				4
loc_Os01g19240	Integral membrane protein DUF6 containing protein		2
loc_Os01g19250	hypothetical protein				4
loc_Os01g19260	ATPase, AAA family protein, expressed	1	2
loc_Os01g19270	hypothetical protein				4
loc_Os01g19280	hypothetical protein				4
loc_Os01g19290	integral membrane family protein, putative, expressed	1	2
loc_Os01g19300	hypothetical protein				4
loc_Os01g19310	retrotransposon protein, putative, LINE subclass					5
loc_Os01g19320	hypothetical protein				4
loc_Os01g19330	Cpm7, putative, expressed	1	2				6
loc_Os01g19340	hypothetical protein				4
loc_Os01g19350	hypothetical protein				4
loc_Os01g19360	retrotransposon protein, putative, Ty1-copia subclass					5
loc_Os01g19370	expressed protein			3
loc_Os01g19380	pentatricopeptide, putative		2
loc_Os01g19390	Acyltransferase family protein, expressed	1	2
loc_Os01g19400	expressed protein			3
loc_Os01g19410	expressed protein			3
loc_Os01g19420	transposon protein, putative, unclassified, expressed					5
loc_Os01g19430	3'-5' exonuclease family protein, expressed	1	2
loc_Os01g19440	Pectinesterase family protein		2
loc_Os01g19450	ATP-citrate synthase subunit 1, putative, expressed	1	2
loc_Os01g19460	hypothetical protein				4
loc_Os01g19470	Cna protein B-type domain containing protein, expressed	1	2
loc_Os01g19480	Kelch motif family protein, expressed	1	2
loc_Os01g19490	pentatricopeptide, putative, expressed	1	2
loc_Os01g19500	hypothetical protein				4
loc_Os01g19510	hypothetical protein				4
loc_Os01g19529	pentatricopeptide, putative, expressed	1	2
loc_Os01g19548	pentatricopeptide, putative, expressed	1	2
loc_Os01g19570	hypothetical protein				4
loc_Os01g19580	hypothetical protein				4
loc_Os01g19590	transposon protein, putative, CACTA, En/Spm sub-class					5
loc_Os01g19600	transposon protein, putative, CACTA, En/Spm sub-class					5
loc_Os01g19610	expressed protein			3
loc_Os01g19620	retrotransposon protein, putative, unclassified					5
loc_Os01g19630	expressed protein			3
loc_Os01g19640	hypothetical protein				4
loc_Os01g19650	retrotransposon protein, putative, Ty3-gypsy subclass					5
loc_Os01g19660	retrotransposon protein, putative, unclassified					5
loc_Os01g19670	expressed protein			3
loc_Os01g19680	retrotransposon protein, putative, unclassified					5
loc_Os01g19694	KNOX2 domain containing protein, expressed	1	2				6
loc_Os01g19710	transposon protein, putative, CACTA, En/Spm sub-class					5
loc_Os01g19720	transposon protein, putative, CACTA, En/Spm sub-class					5
loc_Os01g19730	hypothetical protein				4
loc_Os01g19740	chloroplast protein 12, putative, expressed	1	2
loc_Os01g19750	Acidic endochitinase precursor, putative, expressed	1	2
loc_Os01g19760	expressed protein			3
loc_Os01g19770	stress-inducible membrane pore protein, putative, expressed	1	2
loc_Os01g19780	hypothetical protein				4
loc_Os01g19790	hypothetical protein				4
loc_Os01g19800	Zinc finger, C3HC4 type family protein, expressed	1	2				6
loc_Os01g19820	universal stress protein family protein, expressed	1	2				6
loc_Os01g19830	hypothetical protein				4
loc_Os01g19840	60S ribosomal protein L29, putative, expressed	1	2				6
loc_Os01g19850	cation-chloride co-transporter, putative, expressed	1	2
loc_Os01g19860	hypothetical protein				4
loc_Os01g19870	expressed protein			3
loc_Os01g19880	expressed protein			3
loc_Os01g19894	transposon protein, putative, Mutator sub-class					5
loc_Os01g19910	hypothetical protein				4
loc_Os01g19920	retrotransposon protein, putative, Ty1-copia subclass					5
loc_Os01g19930	retrotransposon protein, putative, Ty1-copia subclass					5
loc_Os01g19940	Negatively light-regulated protein, putative, expressed	1	2
loc_Os01g19950	hypothetical protein				4
loc_Os01g19960	transposon protein, putative, CACTA, En/Spm sub-class					5
loc_Os01g19970	Myb-like DNA-binding domain containing protein, expressed	1	2
loc_Os01g19980	hypothetical protein				4
loc_Os01g19990	expressed protein			3
loc_Os01g20000	hypothetical protein				4
loc_Os01g20010	hypothetical protein				4
loc_Os01g20020	hypothetical protein				4
loc_Os01g20030	expressed protein			3
loc_Os01g20040	retrotransposon protein, putative, unclassified					5
loc_Os01g20050	retrotransposon protein, putative, unclassified					5
loc_Os01g20060	hypothetical protein				4
loc_Os01g20070	retrotransposon protein, putative, unclassified					5
loc_Os01g20080	transposon protein, putative, CACTA, En/Spm sub-class					5
loc_Os01g20090	transposon protein, putative, CACTA, En/Spm sub-class					5
loc_Os01g20100	expressed protein			3
loc_Os01g20110	expressed protein			3
loc_Os01g20120	expressed protein			3
loc_Os01g20130	transposon protein, putative, CACTA, En/Spm sub-class					5
loc_Os01g20140	hypothetical protein				4
loc_Os01g20150	transposon protein, putative, CACTA, En/Spm sub-class					5
loc_Os01g20160	Cation transport protein, expressed	1	2
loc_Os01g20170	hypothetical protein				4
loc_Os01g20190	transposon protein, putative, CACTA, En/Spm sub-class					5
loc_Os01g20200	transposon protein, putative, CACTA, En/Spm sub-class					5
loc_Os01g20700	hypothetical protein				4
loc_Os01g20710	hypothetical protein				4
loc_Os01g20720	NB-ARC domain containing protein		2
loc_Os01g20730	expressed protein			3
loc_Os01g20740	retrotransposon protein, putative, Ty3-gypsy subclass, expressed					5
loc_Os01g20750	hypothetical protein				4
loc_Os01g20760	SWIM zinc finger family protein		2
loc_Os01g20770	hypothetical protein				4
loc_Os01g20780	expressed protein			3
loc_Os01g20800	hypothetical protein				4
loc_Os01g20810	hypothetical protein				4
loc_Os01g20820	hypothetical protein				4
loc_Os01g20830	heavy metal-associated domain containing protein, expressed	1	2
loc_Os01g20840	lipase class 3 family protein, putative, expressed	1	2
loc_Os01g20850	hypothetical protein				4
loc_Os01g20860	Phospholipase D. Active site motif family protein, expressed	1	2				6
loc_Os01g20870	hypothetical protein				4
loc_Os01g20880	Protein kinase domain containing protein		2
loc_Os01g20890	hypothetical protein				4
loc_Os01g20894	expressed protein			3
loc_Os01g20900	Protein kinase domain containing protein, expressed	1	2
loc_Os01g20910	Zinc finger, C3HC4 type family protein, expressed	1	2
loc_Os01g20920	expressed protein			3
loc_Os01g20930	Zinc finger, C3HC4 type family protein, expressed	1	2				6
loc_Os01g20940	dual specificity protein phosphatase family protein, putative, expressed	1	2
loc_Os01g20950	Sulfotransferase domain containing protein, expressed	1	2
loc_Os01g20960	hypothetical protein				4
loc_Os01g20970	pectinesterase inhibitor domain containing protein, expressed	1	2				6
loc_Os01g20980	Pectinesterase family protein, expressed	1	2				6
loc_Os01g20990	retrotransposon protein, putative, unclassified					5
loc_Os01g21000	hypothetical protein				4
loc_Os01g21010	hypothetical protein				4
loc_Os01g21020	hypothetical protein				4
loc_Os01g21034	Pectinesterase-2 precursor, putative, expressed	1	2
loc_Os01g21050	hypothetical protein				4
loc_Os01g21060	hypothetical protein				4
loc_Os01g21070	Endoglucanase 1 precursor, putative, expressed	1	2
loc_Os01g21080	retrotransposon protein, putative, unclassified					5
loc_Os01g21090	retrotransposon protein, putative, unclassified					5
loc_Os01g21100	expressed protein			3
loc_Os01g21110	hypothetical protein				4
loc_Os01g21120	AP2 domain containing protein, expressed	1	2				6
loc_Os01g21130	expressed protein			3
loc_Os01g21144	expressed protein			3
loc_Os01g21160	2-oxo acid dehydrogenases acyltransferase family protein, expressed	1	2
loc_Os01g21170	hypothetical protein				4
loc_Os01g21180	MLL, putative, expressed	1	2
loc_Os01g21190	SWIM zinc finger family protein		2
loc_Os01g21200	hypothetical protein				4
loc_Os01g21210	retrotransposon protein, putative, unclassified					5
loc_Os01g21220	retrotransposon, putative, centromere-specific					5
loc_Os01g21230	MtN3/saliva family protein		2
loc_Os01g21240	NB-ARC domain containing protein, expressed	1	2
loc_Os01g21250	Late embryogenesis abundant protein		2
loc_Os01g21260	hypothetical protein				4
loc_Os01g21270	hypothetical protein				4
loc_Os01g21280	hypothetical protein				4
loc_Os01g21290	hypothetical protein				4
loc_Os01g21300	Phospholipase, putative, expressed	1	2
loc_Os01g21310	esterase/lipase/thioesterase family protein, putative, expressed	1	2				6
loc_Os01g21320	UDP-D-glucuronate decarboxylase, putative, expressed	1	2				6
loc_Os01g21330	hypothetical protein				4
loc_Os01g21340	hypothetical protein				4
loc_Os01g21350	hypothetical protein				4
loc_Os01g21360	retrotransposon protein, putative, Ty1-copia subclass					5
loc_Os01g21370	transposon protein, putative, unclassified					5
loc_Os01g21380	FAD dependent oxidoreductase family protein, expressed	1	2
loc_Os01g21390	hypothetical protein				4
loc_Os01g21400	retrotransposon protein, putative, Ty1-copia subclass					5
loc_Os01g21410	expressed protein			3
loc_Os01g21420	RNA recognition motif family protein		2
loc_Os01g21430	hypothetical protein				4
loc_Os01g21440	expressed protein			3
loc_Os01g21450	expressed protein			3
loc_Os01g21460	expressed protein			3
loc_Os01g21480	transposon protein, putative, CACTA, En/Spm sub-class					5
loc_Os01g21490	transposon protein, putative, CACTA, En/Spm sub-class					5
loc_Os01g21500	retrotransposon protein, putative, unclassified					5
loc_Os01g21510	transposon protein, putative, CACTA, En/Spm sub-class					5
loc_Os01g21520	esterase/lipase/thioesterase family protein, putative		2
loc_Os01g21530	retrotransposon protein, putative, unclassified					5
loc_Os01g21536	retrotransposon protein, putative, Ty3-gypsy subclass					5
loc_Os01g21542	retrotransposon protein, putative, unclassified					5
loc_Os01g21550	hypothetical protein				4
loc_Os01g21560	esterase/lipase/thioesterase family protein, putative, expressed	1	2
loc_Os01g21580	esterase/lipase/thioesterase family protein, putative		2
loc_Os01g21590	expressed protein			3
loc_Os01g21600	retrotransposon protein, putative, unclassified					5
loc_Os01g21610	Chaperone-activity of bc1 complex-like, mitochondrial precursor, putative, expressed	1	2
loc_Os01g21620	expressed protein			3
loc_Os01g21630	Pectinesterase, putative, expressed	1	2
loc_Os01g21640	expressed protein			3
loc_Os01g21650	expressed protein			3
loc_Os01g21660	hypothetical protein				4
loc_Os01g21670	expressed protein			3
loc_Os01g21680	hypothetical protein				4
loc_Os01g21690	retrotransposon protein, putative, unclassified					5
loc_Os01g21700	hypothetical protein				4
loc_Os01g21710	hypothetical protein				4
loc_Os01g21720	retrotransposon protein, putative, Ty3-gypsy subclass					5
loc_Os01g21730	hypothetical protein				4
loc_Os01g21740	hypothetical protein				4
loc_Os01g21750	hypothetical protein				4
loc_Os01g21760	hypothetical protein				4
loc_Os01g21770	expressed protein			3
loc_Os01g21780	hypothetical protein				4
loc_Os01g21790	hypothetical protein				4
loc_Os01g21800	hypothetical protein				4
loc_Os01g21810	hypothetical protein				4
loc_Os01g21820	Preprotein translocase secA subunit, chloroplast precursor, putative, expressed	1	2
loc_Os01g21830	hypothetical protein				4
loc_Os01g21840	transposon protein, putative, Mutator sub-class					5
loc_Os01g21850	protein transport protein, putative, expressed	1	2
loc_Os01g21860	expressed protein			3
loc_Os01g21870	expressed protein			3
loc_Os01g21880	expressed protein			3
loc_Os01g21900	Soluble inorganic pyrophosphatase, putative		2
loc_Os01g21909	hypothetical protein				4
loc_Os01g21920	hypothetical protein				4
loc_Os01g21930	hypothetical protein				4
loc_Os01g21940	Will die slowly protein, putative, expressed	1	2
loc_Os01g21950	hypothetical protein				4
loc_Os01g21960	Protein kinase domain containing protein, expressed	1	2
loc_Os01g21970	Protein kinase domain containing protein, expressed	1	2
loc_Os01g21980	hypothetical protein				4
loc_Os01g21990	CRS2-associated factor 2, putative, expressed	1	2
loc_Os01g22000	expressed protein			3
loc_Os01g22010	S-adenosylmethionine synthetase 2, putative, expressed	1	2
loc_Os01g22030	hypothetical protein				4
loc_Os01g22039	hypothetical protein				4
loc_Os01g22050	retrotransposon protein, putative, Ty1-copia subclass					5
loc_Os01g22070	transposon protein, putative, Mutator sub-class					5
loc_Os01g22080	hypothetical protein				4
loc_Os01g22090	expressed protein			3
loc_Os01g22100	retrotransposon protein, putative, Ty1-copia subclass					5
loc_Os01g22110	retrotransposon protein, putative, Ty1-copia subclass					5
loc_Os01g22120	retrotransposon protein, putative, Ty3-gypsy subclass					5
loc_Os01g22140	transposon protein, putative, CACTA, En/Spm sub-class					5
loc_Os01g22150	transposon protein, putative, CACTA, En/Spm sub-class					5
loc_Os01g22160	retrotransposon protein, putative, Ty3-gypsy subclass					5
loc_Os01g22170	retrotransposon protein, putative, Ty3-gypsy subclass					5
loc_Os01g22180	retrotransposon protein, putative, Ty3-gypsy subclass					5
loc_Os01g22190	transposon protein, putative, CACTA, En/Spm sub-class					5
loc_Os01g22200	transposon protein, putative, CACTA, En/Spm sub-class					5
loc_Os01g22209	hypothetical protein				4
loc_Os01g22220	hypothetical protein				4
loc_Os01g22230	Peroxidase family protein, expressed	1	2
loc_Os01g22249	Peroxidase family protein, expressed	1	2
loc_Os01g22270	retrotransposon protein, putative, unclassified					5
loc_Os01g22280	retrotransposon protein, putative, unclassified					5
loc_Os01g22289	hypothetical protein				4
loc_Os01g22300	retrotransposon protein, putative, Ty3-gypsy subclass					5
loc_Os01g22309	hypothetical protein				4
loc_Os01g22320	transposon protein, putative, unclassified					5
loc_Os01g22336	Peroxidase family protein, expressed	1	2
loc_Os01g22352	Peroxidase family protein, expressed	1	2
loc_Os01g22370	Peroxidase family protein, expressed	1	2				6
loc_Os01g22380	expressed protein			3
loc_Os01g22390	Beige/BEACH domain containing protein, expressed	1	2
loc_Os01g22400	F-box domain containing protein, expressed	1	2
loc_Os01g22410	transposon protein, putative, unclassified					5
loc_Os01g22420	transposon protein, putative, unclassified					5
loc_Os01g22430	F-box domain containing protein		2
loc_Os01g22440	hypothetical protein				4
loc_Os01g22450	hypothetical protein				4
loc_Os01g22480	F-box domain containing protein, expressed	1	2
loc_Os01g22490	ubiquitin, putative, expressed	1	2				6
loc_Os01g22500	Bucentaur or craniofacial development family protein, expressed	1	2
loc_Os01g22510	Streptomyces cyclase/dehydrase family protein, expressed	1	2
loc_Os01g22520	Dihydrolipoyl dehydrogenase, mitochondrial precursor, putative, expressed	1	2				6
loc_Os01g22530	hypothetical protein				4
loc_Os01g22540	hypothetical protein				4
loc_Os01g22550	Galactosyltransferase family protein, expressed	1	2
loc_Os01g22560	Acyltransferase family protein, expressed	1	2
loc_Os01g22570	Glycerol-3-phosphate acyltransferase 1, putative		2
loc_Os01g22590	transposon protein, putative, CACTA, En/Spm sub-class, expressed					5
loc_Os01g22600	mitochondrial substrate carrier family protein, putative, expressed	1	2
loc_Os01g22620	hypothetical protein				4
loc_Os01g22630	YT521-B-like family protein, expressed	1	2
loc_Os01g22640	GDSL-like Lipase/Acylhydrolase family protein, expressed	1	2				6
loc_Os01g22650	hypothetical protein				4
loc_Os01g22660	GDSL-like Lipase/Acylhydrolase family protein, expressed	1	2
loc_Os01g22670	Papain family cysteine protease containing protein		2
loc_Os01g22680	Papain family cysteine protease containing protein		2
loc_Os01g22700	transporter, putative		2
loc_Os01g22710	major facilitator superfamily protein, expressed	1	2
loc_Os01g22720	hypothetical protein				4
loc_Os01g22730	mutator transposable element, putative		2
loc_Os01g22740	transposon protein, putative, unclassified					5
loc_Os01g22750	retrotransposon protein, putative, unclassified					5
loc_Os01g22760	retrotransposon protein, putative, unclassified					5
loc_Os01g22770	transposon protein, putative, unclassified					5
loc_Os01g22780	GDSL-like Lipase/Acylhydrolase family protein, expressed	1	2
loc_Os01g22794	transposon protein, putative, CACTA, En/Spm sub-class					5
loc_Os01g22810	hypothetical protein				4
loc_Os01g22820	hypothetical protein				4
loc_Os01g22830	retrotransposon protein, putative, unclassified					5
loc_Os01g22840	retrotransposon protein, putative, unclassified					5
loc_Os01g22850	retrotransposon protein, putative, unclassified					5
loc_Os01g22860	retrotransposon protein, putative, unclassified					5
loc_Os01g22870	FAM18-like protein At1g09330, putative, expressed	1	2				6
loc_Os01g22880	expressed protein			3
loc_Os01g22890	retrotransposon protein, putative, Ty1-copia subclass					5
loc_Os01g22900	beta-fructofuranosidase, putative, expressed	1	2
loc_Os01g22910	oxidoreductase, 2OG-Fe oxygenase family protein		2
loc_Os01g22920	Gibberellin 2-beta-dioxygenase, putative		2
loc_Os01g22930	hypothetical protein				4
loc_Os01g22954	Serine carboxypeptidase II precursor, putative, expressed	1	2				6
loc_Os01g22980	Serine carboxypeptidase family protein, expressed	1	2
loc_Os01g22990	expressed protein			3
loc_Os01g23000	hypothetical protein				4
loc_Os01g23010	hypothetical protein				4
loc_Os01g23020	retrotransposon protein, putative, Ty3-gypsy subclass					5
loc_Os01g23040	retrotransposon protein, putative, Ty3-gypsy subclass					5
loc_Os01g23050	retrotransposon protein, putative, Ty3-gypsy subclass					5
loc_Os01g23060	hypothetical protein				4
loc_Os01g23070	hypothetical protein				4
loc_Os01g23080	hypothetical protein				4
loc_Os01g23090	retrotransposon protein, putative, Ty1-copia subclass					5
loc_Os01g23100	hypothetical protein				4
loc_Os01g23110	retrotransposon protein, putative, Ty3-gypsy subclass					5
loc_Os01g23120	retrotransposon protein, putative, Ty3-gypsy subclass					5
loc_Os01g23130	transposon protein, putative, Mutator sub-class					5
loc_Os01g23144	retrotransposon protein, putative, unclassified					5
loc_Os01g23160	retrotransposon protein, putative, Ty3-gypsy subclass					5
loc_Os01g23180	retrotransposon protein, putative, unclassified					5
loc_Os01g23190	hypothetical protein				4
loc_Os01g23200	retrotransposon protein, putative, Ty3-gypsy subclass					5
loc_Os01g23210	retrotransposon protein, putative, unclassified					5
loc_Os01g23219	hypothetical protein				4
loc_Os01g23230	retrotransposon protein, putative, unclassified					5
loc_Os01g23239	hypothetical protein				4
loc_Os01g23260	hypothetical protein				4
[truncated: 53,891 more rows]

## Sheet: FAexp
TIGR rice locus(TRL)	Annotation
loc_Os01g01010	RabGAP/TBC domain-containing protein, putative, expressed
loc_Os01g01030	Monocopper oxidase precursor, putative, expressed
loc_Os01g01050	R3H domain containing protein, expressed
loc_Os01g01060	40S ribosomal protein S5, putative, expressed
loc_Os01g01080	Sphingosine-1-phosphate lyase, putative, expressed
loc_Os01g01120	2,3-diketo-5-methylthio-1-phosphopentane phosphatase family protein, expressed
loc_Os01g01130	RNA, U transporter 1, putative, expressed
loc_Os01g01150	Filamin/ABP280 repeat family protein, expressed
loc_Os01g01160	Chaperone protein dnaJ 20, chloroplast precursor, putative, expressed
loc_Os01g01190	phosphoesterase family protein, putative, expressed
loc_Os01g01290	Histone-like transcription factor and archaeal histone family protein, expressed
loc_Os01g01302	shikimate kinase family protein, expressed
loc_Os01g01307	Translocon-associated protein beta containing protein, expressed
loc_Os01g01312	SNF2 domain-containing protein, putative, expressed
loc_Os01g01340	cytokinin-repressed protein CR9, putative, expressed
loc_Os01g01350	SNF7 family protein, expressed
loc_Os01g01360	POT family protein, expressed
loc_Os01g01410	Protein kinase domain containing protein, expressed
loc_Os01g01430	NAM, putative, expressed
loc_Os01g01450	stress responsive protein, putative, expressed
loc_Os01g01470	No apical meristem protein, expressed
loc_Os01g01484	Light-mediated development protein DET1, putative, expressed
loc_Os01g01520	Transferase family protein, expressed
loc_Os01g01570	kinesin heavy chain, putative, expressed
loc_Os01g01610	Iron-sulfur cluster assembly accessory protein, expressed
loc_Os01g01620	Ribokinase, putative, expressed
loc_Os01g01640	RER1A protein, putative, expressed
loc_Os01g01650	Isoflavone reductase homolog IRL, putative, expressed
loc_Os01g01660	Isoflavone reductase homolog IRL, putative, expressed
loc_Os01g01689	Phosphatidylinositol 3- and 4-kinase family protein, expressed
loc_Os01g01700	RING-box protein 1, putative, expressed
loc_Os01g01710	1-deoxy-D-xylulose 5-phosphate reductoisomerase, chloroplast precursor, putative, expressed
loc_Os01g01720	Peroxisomal membrane anchor protein conserved region containing protein, expressed
loc_Os01g01740	protein kinase, putative, expressed
loc_Os01g01780	exostosin family protein, putative, expressed
loc_Os01g01830	Prolyl endopeptidase, putative, expressed
loc_Os01g01840	Helix-loop-helix DNA-binding domain containing protein, expressed
loc_Os01g01870	Helix-loop-helix DNA-binding domain containing protein, expressed
loc_Os01g01920	metal-dependent phosphohydrolase HD domain-containing protein, putative, expressed
loc_Os01g01960	Paired amphipathic helix repeat family protein, expressed
loc_Os01g02000	EXS family protein, expressed
loc_Os01g02020	acetyl-CoA acetyltransferase, cytosolic 2, putative, expressed
loc_Os01g02050	Phosphoenolpyruvate carboxylase 4, putative, expressed
loc_Os01g02060	Leucine Rich Repeat family protein, expressed
loc_Os01g02080	peptidyl-prolyl cis-trans isomerase cyclophilin-type family protein, putative, expressed
loc_Os01g02100	hAT family dimerisation domain containing protein, expressed
loc_Os01g02110	Helix-loop-helix DNA-binding domain containing protein, expressed
loc_Os01g02120	MOTHER of FT and TF1 protein, putative, expressed
loc_Os01g02190	Major intrinsic protein, expressed
loc_Os01g02200	armadillo/beta-catenin repeat family protein, putative, expressed
loc_Os01g02290	Ser/Thr receptor-like kinase, putative, expressed
loc_Os01g02300	receptor kinase ORK10, putative, expressed
loc_Os01g02310	Thaumatin family protein, expressed
loc_Os01g02320	TAK14, putative, expressed
loc_Os01g02340	Thaumatin family protein, expressed
loc_Os01g02350	receptor-like kinase ARK1AS, putative, expressed
loc_Os01g02360	LRK33, putative, expressed
loc_Os01g02370	receptor-like kinase ARK1AS, putative, expressed
loc_Os01g02390	TAK14, putative, expressed
loc_Os01g02400	Ser/Thr receptor-like kinase, putative, expressed
loc_Os01g02410	Protein kinase domain containing protein, expressed
loc_Os01g02430	TAK14, putative, expressed
loc_Os01g02440	Ser/Thr receptor-like kinase, putative, expressed
loc_Os01g02550	Protein kinase domain containing protein, expressed
loc_Os01g02560	Ser/Thr receptor-like kinase, putative, expressed
loc_Os01g02570	receptor-like kinase, putative, expressed
loc_Os01g02590	receptor-like kinase, putative, expressed
loc_Os01g02680	TAK33, putative, expressed
loc_Os01g02700	TAK14, putative, expressed
loc_Os01g02720	Elongation factor Tu C-terminal domain containing protein, expressed
loc_Os01g02730	TAK14, putative, expressed
loc_Os01g02760	receptor-like kinase, putative, expressed
loc_Os01g02770	YRK1, putative, expressed
loc_Os01g02780	TAK33, putative, expressed
loc_Os01g02790	receptor kinase LRK14, putative, expressed
loc_Os01g02800	TAK14, putative, expressed
loc_Os01g02830	receptor-like kinase ARK1AS, putative, expressed
loc_Os01g02870	nodulin MtN21 family protein, putative, expressed
loc_Os01g02880	Fructose-bisphosphate aldolase 1, chloroplast precursor, putative, expressed
loc_Os01g02900	HGA6, putative, expressed
loc_Os01g02910	glycosyltransferase, putative, expressed
loc_Os01g02920	glycosyltransferase, putative, expressed
loc_Os01g02930	glycosyltransferase, putative, expressed
loc_Os01g02940	glycosyltransferase, putative, expressed
loc_Os01g03020	Leucyl-tRNA synthetase, putative, expressed
loc_Os01g03030	alanyl-tRNA synthetase, putative, expressed
loc_Os01g03050	Oxidoreductase NAD-binding domain containing protein, expressed
loc_Os01g03090	SLL2, putative, expressed
loc_Os01g03100	zinc finger family protein, putative, expressed
loc_Os01g03144	ABC-2 type transporter family protein, expressed
loc_Os01g03160	Core-2/I-Branching enzyme family protein, expressed
loc_Os01g03170	Seven in absentia protein family protein, expressed
loc_Os01g03310	Bowman-Birk type bran trypsin inhibitor precursor, putative, expressed
loc_Os01g03320	Bowman-Birk type bran trypsin inhibitor precursor, putative, expressed
loc_Os01g03330	Bowman-Birk type bran trypsin inhibitor precursor, putative, expressed
loc_Os01g03340	Bowman-Birk type bran trypsin inhibitor precursor, putative, expressed
loc_Os01g03360	Bowman-Birk type bran trypsin inhibitor precursor, putative, expressed
loc_Os01g03390	Bowman-Birk type bran trypsin inhibitor precursor, putative, expressed
loc_Os01g03490	heavy metal-associated domain containing protein, expressed
loc_Os01g03510	66 kDa stress protein, putative, expressed
loc_Os01g03520	Ubiquitin-conjugating enzyme family protein, expressed
loc_Os01g03530	Multicopper oxidase family protein, expressed
loc_Os01g03549	Spore coat protein A, putative, expressed
loc_Os01g03570	X1, putative, expressed
loc_Os01g03620	Multicopper oxidase family protein, expressed
loc_Os01g03630	Multicopper oxidase family protein, expressed
loc_Os01g03640	Multicopper oxidase family protein, expressed
loc_Os01g03650	sufB/sufD domain containing protein, expressed
loc_Os01g03660	Myb-like DNA-binding domain containing protein, expressed
loc_Os01g03670	NAD dependent epimerase/dehydratase family protein, expressed
loc_Os01g03680	Bowman-Birk serine protease inhibitor family protein, expressed
loc_Os01g03690	serine/threonine-protein kinase receptor precursor, putative, expressed
loc_Os01g03710	mannose-6-phosphate isomerase, class I family protein, expressed
loc_Os01g03720	Myb-like DNA-binding domain containing protein, expressed
loc_Os01g03730	S1/P1 Nuclease family protein, expressed
loc_Os01g03740	S1/P1 Nuclease family protein, expressed
loc_Os01g03820	C2 domain containing protein, expressed
loc_Os01g03914	Metal tolerance protein C3, putative, expressed
loc_Os01g03950	alpha-D-xylosidase, putative, expressed
loc_Os01g04020	AP2 domain containing protein, expressed
loc_Os01g04030	Signal peptidase subunit family protein, expressed
loc_Os01g04050	Bowman-Birk type wound-induced proteinase inhibitor WIP1 precursor, putative, expressed
loc_Os01g04070	Leucine Rich Repeat family protein, expressed
loc_Os01g04130	peptidyl-tRNA hydrolase family protein, expressed
loc_Os01g04190	hexose transporter, putative, expressed
loc_Os01g04200	metallo-beta-lactamase superfamily protein, expressed
loc_Os01g04230	Leucine Rich Repeat family protein, expressed
loc_Os01g04260	Delta-7-sterol-C5, putative, expressed
loc_Os01g04280	calmodulin-binding protein, putative, expressed
loc_Os01g04300	endo-1,4-beta-xylanase, putative, expressed
loc_Os01g04330	EF hand family protein, expressed
loc_Os01g04340	16.9 kDa class I heat shock protein, putative, expressed
loc_Os01g04350	Hsp20/alpha crystallin family protein, expressed
loc_Os01g04360	16.9 kDa class I heat shock protein, putative, expressed
loc_Os01g04370	16.9 kDa class I heat shock protein, putative, expressed
loc_Os01g04380	16.9 kDa class I heat shock protein, putative, expressed
loc_Os01g04409	protein kinase family protein, putative, expressed
loc_Os01g04450	Protein kinase domain containing protein, expressed
loc_Os01g04480	Protein kinase domain containing protein, expressed
loc_Os01g04490	Protein kinase domain containing protein, expressed
loc_Os01g04540	protein kinase family protein, putative, expressed
loc_Os01g04550	serine/threonine protein kinase, putative, expressed
loc_Os01g04570	Protein kinase domain containing protein, expressed
loc_Os01g04580	Protein kinase domain containing protein, expressed
loc_Os01g04630	muconate cycloisomerase, putative, expressed
loc_Os01g04640	Reticulon family protein, expressed
loc_Os01g04650	PB1 domain containing protein, expressed
loc_Os01g04660	Lipid phosphate phosphatase 2, putative, expressed
loc_Os01g04710	Eukaryotic aspartyl protease family protein, expressed
loc_Os01g04720	leucine-rich repeat protein, putative, expressed
loc_Os01g04730	60S ribosomal protein L26-1, putative, expressed
loc_Os01g04750	DNA-binding protein RAV1, putative, expressed
loc_Os01g04800	B3 DNA binding domain containing protein, expressed
loc_Os01g04814	Vacuolar protein sorting-associated protein VPS4, putative, expressed
loc_Os01g04870	transducin family protein, putative, expressed
loc_Os01g04900	peptidase M50 family protein, putative, expressed
loc_Os01g04910	My019 protein, putative, expressed
loc_Os01g04920	glycosyl transferase, group 1 family protein, expressed
loc_Os01g04930	Myb-like DNA-binding domain containing protein, expressed
loc_Os01g04950	Peptide transporter PTR2, putative, expressed
loc_Os01g04990	Mitochondrial carrier protein, expressed
loc_Os01g05010	Mitochondrial glycoprotein, expressed
loc_Os01g05060	Mitochondrial glycoprotein, expressed
loc_Os01g05080	Thylakoid lumenal 15 kDa protein, chloroplast precursor, putative, expressed
loc_Os01g05130	scarecrow-like transcription factor 11, putative, expressed
loc_Os01g05420	IWS1 C-terminus family protein, expressed
loc_Os01g05430	Rhomboid family protein, expressed
loc_Os01g05440	XH domain containing protein, expressed
loc_Os01g05470	XS domain containing protein, expressed
loc_Os01g05480	ternary complex factor MIP1, putative, expressed
loc_Os01g05490	Triosephosphate isomerase, cytosolic, putative, expressed
loc_Os01g05500	zinc finger in N-recognin family protein, expressed
loc_Os01g05610	Histone H2B.2, putative, expressed
loc_Os01g05620	NBS-LRR disease resistance protein, putative, expressed
loc_Os01g05630	Histone H2B.2, putative, expressed
loc_Os01g05670	3-oxo-5-alpha-steroid 4-dehydrogenase family protein, expressed
loc_Os01g05680	Prenyltransferase and squalene oxidase repeat family protein, expressed
loc_Os01g05694	protein tyrosine phosphatase, putative, expressed
loc_Os01g05744	protein tyrosine phosphatase, putative, expressed
loc_Os01g05790	SLT1 protein, putative, expressed
loc_Os01g05800	Inner membrane protein ALBINO3, chloroplast precursor, putative, expressed
loc_Os01g05810	gamma-glutamyltranspeptidase family protein, expressed
loc_Os01g05820	Gamma-glutamyltranspeptidase family protein, expressed
loc_Os01g05840	oxidoreductase, short chain dehydrogenase/reductase family protein, expressed
loc_Os01g05870	Leucine Rich Repeat family protein, expressed
loc_Os01g05880	F-box domain containing protein, expressed
loc_Os01g05900	Histone H2B.2, putative, expressed
loc_Os01g05930	SWIM zinc finger family protein, expressed
loc_Os01g05940	Leucine Rich Repeat family protein, expressed
loc_Os01g05950	Histone H2B.3, putative, expressed
loc_Os01g05960	Leucine Rich Repeat family protein, expressed
loc_Os01g05970	Core histone H2A/H2B/H3/H4 family protein, expressed
loc_Os01g05980	Leucine Rich Repeat family protein, expressed
loc_Os01g05990	Histone H2B, putative, expressed
loc_Os01g06000	pentatricopeptide, putative, expressed
loc_Os01g06010	Histone H2B, putative, expressed
loc_Os01g06020	Aspartyl-tRNA synthetase, putative, expressed
loc_Os01g06060	PrMC3, putative, expressed
loc_Os01g06220	PrMC3, putative, expressed
loc_Os01g06240	D-mannose binding lectin family protein, expressed
loc_Os01g06280	Protein kinase domain containing protein, expressed
loc_Os01g06290	RNA recognition motif family protein, expressed
loc_Os01g06320	myb-like DNA-binding domain, SHAQKYF class family protein, expressed
loc_Os01g06450	Glycosyltransferase family 43 protein, expressed
loc_Os01g06454	DNAJ protein, putative, expressed
loc_Os01g06460	SAT5, putative, expressed
loc_Os01g06470	Importin alpha-2 subunit, putative, expressed
loc_Os01g06480	Tha8, putative, expressed
loc_Os01g06490	Serine carboxypeptidase II precursor, putative, expressed
loc_Os01g06500	lectin, putative, expressed
loc_Os01g06510	arginyl-tRNA synthetase family protein, expressed
loc_Os01g06520	Leucine Rich Repeat family protein, expressed
loc_Os01g06550	zinc finger family protein, putative, expressed
loc_Os01g06560	tumor-related protein, putative, expressed
loc_Os01g06580	Fasciclin domain containing protein, expressed
loc_Os01g06590	Zinc finger, C3HC4 type family protein, expressed
loc_Os01g06600	Acyl-coenzyme A oxidase 4, peroxisomal, putative, expressed
loc_Os01g06640	Helix-loop-helix DNA-binding domain containing protein, expressed
loc_Os01g06660	Pyruvate decarboxylase isozyme 1, putative, expressed
loc_Os01g06670	Leucine Rich Repeat family protein, expressed
loc_Os01g06740	Ribosome inactivating protein, expressed
loc_Os01g06790	Leucine Rich Repeat family protein, expressed
loc_Os01g06870	Leucine Rich Repeat family protein, expressed
loc_Os01g06876	Leucine Rich Repeat family protein, expressed
loc_Os01g06900	Leucine Rich Repeat family protein, expressed
loc_Os01g06920	Leucine Rich Repeat family protein, expressed
loc_Os01g06940	pollen Ole e 1 allergen and extensin family protein, putative, expressed
loc_Os01g07030	Pollen proteins Ole e I family protein, expressed
loc_Os01g07040	Pollen proteins Ole e I family protein, expressed
loc_Os01g07050	Pollen proteins Ole e I family protein, expressed
loc_Os01g07080	DEAD/DEAH box helicase, putative, expressed
loc_Os01g07090	Senescence-associated protein, putative, expressed
loc_Os01g07110	BRCA2 repeat family protein, expressed
loc_Os01g07120	AP2 domain containing protein, expressed
loc_Os01g07140	Kelch motif family protein, expressed
loc_Os01g07170	HORMA domain containing protein, expressed
loc_Os01g07200	nuclease, putative, expressed
loc_Os01g07212	Staphylococcal nuclease homologue family protein, expressed
loc_Os01g07250	Saposin-like type B, region 1 family protein, expressed
loc_Os01g07280	Leucine Rich Repeat family protein, expressed
loc_Os01g07310	integral membrane protein, putative, expressed
loc_Os01g07350	calcineurin-like phosphoesterase family protein, putative, expressed
loc_Os01g07360	CENP-E like kinetochore protein, putative, expressed
loc_Os01g07370	CENP-E like kinetochore protein, putative, expressed
loc_Os01g07376	Thioredoxin H-type, putative, expressed
loc_Os01g07390	Zinc finger, C3HC4 type family protein, expressed
loc_Os01g07400	SVP1-like protein 2, putative, expressed
loc_Os01g07410	Axi 1 protein, putative, expressed
loc_Os01g07420	hydrolase, alpha/beta fold family protein, expressed
loc_Os01g07490	RST1, putative, expressed
loc_Os01g07500	Allinase, C-terminal domain containing protein, expressed
loc_Os01g07530	Raffinose synthase or seed imbibition protein Sip1 containing protein, expressed
loc_Os01g07560	Leucine Rich Repeat family protein, expressed
loc_Os01g07570	Carboxyl-terminal proteinase, putative, expressed
loc_Os01g07590	universal stress protein family protein, expressed
loc_Os01g07610	pentatricopeptide, putative, expressed
loc_Os01g07630	BRASSINOSTEROID INSENSITIVE 1-associated receptor kinase 1 precursor, putative, expressed
loc_Os01g07720	ALG3 protein, expressed
loc_Os01g07730	Triose phosphate/phosphate translocator, non-green plastid, chloroplast precursor, putative, expressed
loc_Os01g07740	DEAD/DEAH box helicase family protein, expressed
loc_Os01g07760	Phospholipase D alpha 1 precursor, putative, expressed
loc_Os01g07780	Embryo-specific protein 3, containing protein, expressed
loc_Os01g07790	Polygalacturonase family protein, expressed
loc_Os01g07870	multidrug resistance associated protein MRP2, putative, expressed
loc_Os01g07880	bZIP transcription factor family protein, expressed
loc_Os01g07910	NADH-cytochrome b5 reductase, putative, expressed
loc_Os01g07920	prolyl 4-hydroxylase, putative, expressed
loc_Os01g07930	Zinc finger C-x8-C-x5-C-x3-H type family protein, expressed
loc_Os01g07940	Protein kinase domain containing protein, expressed
loc_Os01g07950	glutaredoxin-related protein, expressed
loc_Os01g07960	Phospholipase/Carboxylesterase family protein, expressed
loc_Os01g07980	ankyrin-like protein, putative, expressed
loc_Os01g08000	Histone-lysine N-methyltransferase, H3 lysine-9 specific 5, putative, expressed
loc_Os01g08020	Boron transporter-like protein 2, putative, expressed
loc_Os01g08090	Flavonol-3-O-glycoside-7-O-glucosyltransferase 1, putative, expressed
loc_Os01g08110	UDP-glucoronosyl and UDP-glucosyl transferase family protein, expressed
loc_Os01g08120	pentatricopeptide, putative, expressed
loc_Os01g08130	NPH3 family protein, expressed
loc_Os01g08160	myb-like DNA-binding domain, SHAQKYF class family protein, expressed
loc_Os01g08190	Transcriptional corepressor LEUNIG, putative, expressed
loc_Os01g08200	Ubiquitin carboxyl-terminal hydrolase 14, putative, expressed
loc_Os01g08220	oxidoreductase, 2OG-Fe oxygenase family protein, expressed
loc_Os01g08260	ABC transporter, putative, expressed
loc_Os01g08270	aminotransferase class I and II family protein, putative, expressed
loc_Os01g08290	integral membrane family protein, putative, expressed
loc_Os01g08310	Protein phosphatase 2A regulatory B subunit containing protein, expressed
loc_Os01g08320	Auxin-induced protein 22B, putative, expressed
loc_Os01g08340	zinc finger family protein, putative, expressed
loc_Os01g08370	symbiosis-related disease resistance protein, putative, expressed
loc_Os01g08380	Transferase family protein, expressed
loc_Os01g08400	Syntaxin 32, putative, expressed
loc_Os01g08440	Indole-3-acetate beta-glucosyltransferase, putative, expressed
loc_Os01g08450	GTP-binding protein YPTM2, putative, expressed
loc_Os01g08460	TMS membrane family protein, putative, expressed
loc_Os01g08510	MAR binding filament-like protein 1, putative, expressed
loc_Os01g08540	MutS domain III family protein, expressed
loc_Os01g08560	dnaK protein, expressed
loc_Os01g08660	Major intrinsic protein, expressed
loc_Os01g08690	holocarboxylase synthetase, putative, expressed
loc_Os01g08700	GIGANTEA protein, putative, expressed
loc_Os01g08710	WRKY DNA binding domain containing protein, expressed
loc_Os01g08760	Choline/ethanolamine kinase family protein, expressed
loc_Os01g08770	WD-repeat protein 46, putative, expressed
loc_Os01g08780	inositol-1,4,5-trisphosphate 5-Phosphatase, putative, expressed
loc_Os01g08800	Cytochrome P450 family protein, expressed
loc_Os01g08810	Cytochrome P450 family protein, expressed
loc_Os01g08820	PHD-finger family protein, expressed
loc_Os01g08830	F-box domain containing protein, expressed
loc_Os01g08860	17.5 kDa class II heat shock protein, putative, expressed
loc_Os01g08930	DEAD/DEAH box helicase family protein, expressed
loc_Os01g08960	Phosducin family protein, expressed
loc_Os01g08970	Structure-specific recognition protein 1 homolog, putative, expressed
loc_Os01g09000	Glutaminyl-tRNA synthetase, putative, expressed
loc_Os01g09010	Transferase family protein, expressed
loc_Os01g09080	WRKY DNA binding domain containing protein, expressed
loc_Os01g09100	WRKY DNA binding domain containing protein, expressed
loc_Os01g09120	PAS domain S-box family protein, expressed
loc_Os01g09200	Protein kinase domain containing protein, expressed
loc_Os01g09246	glycine-rich protein, putative, expressed
loc_Os01g09252	Myosin heavy chain kinase B, putative, expressed
loc_Os01g09260	Cytokinin dehydrogenase 1 precursor, putative, expressed
loc_Os01g09280	myb-like DNA-binding domain, SHAQKYF class family protein, expressed
loc_Os01g09300	oxidoreductase, 2OG-Fe oxygenase family protein, putative, expressed
loc_Os01g09320	NADP-dependent malic enzyme, chloroplast precursor, putative, expressed
loc_Os01g09384	ankyrin-like protein, putative, expressed
loc_Os01g09430	SyrP, putative, expressed
loc_Os01g09450	AUX/IAA family protein, expressed
loc_Os01g09460	Hexokinase 1, putative, expressed
loc_Os01g09470	IQ calmodulin-binding motif family protein, expressed
loc_Os01g09510	60S acidic ribosomal protein P2A, putative, expressed
loc_Os01g09540	plant acid phosphatase family protein, expressed
loc_Os01g09550	No apical meristem protein, expressed
loc_Os01g09560	Mitochondrial processing peptidase alpha subunit, mitochondrial precursor, putative, expressed
loc_Os01g09570	Phosphofructokinase family protein, expressed
loc_Os01g09580	Serine/threonine-protein kinase Eg2, putative, expressed
loc_Os01g09590	Myb-like DNA-binding domain containing protein, expressed
loc_Os01g09620	zinc finger family protein, putative, expressed
loc_Os01g09640	myb-like DNA-binding domain, SHAQKYF class family protein, expressed
loc_Os01g09670	Pollen-specific protein SF21, putative, expressed
loc_Os01g09700	1-aminocyclopropane-1-carboxylate synthase 7, putative, expressed
loc_Os01g09740	F-box family protein, putative, expressed
loc_Os01g09750	23S rRNA methyltransferase RumA family protein, expressed
loc_Os01g09760	DIRP family protein, expressed
loc_Os01g09790	IQ calmodulin-binding motif family protein, expressed
loc_Os01g09800	Regulatory protein NPR1, putative, expressed
loc_Os01g09830	Glutaredoxin-like family protein, expressed
loc_Os01g09850	Zinc finger, C2H2 type family protein, expressed
loc_Os01g09860	protein kinase family protein, putative, expressed
loc_Os01g09880	Harpin-induced protein 1 containing protein, expressed
loc_Os01g09890	density-regulated protein DRP1 containing protein, expressed
loc_Os01g09900	Helix-loop-helix DNA-binding domain containing protein, expressed
loc_Os01g09990	Helix-loop-helix DNA-binding domain containing protein, expressed
loc_Os01g10020	Type I phosphodiesterase/nucleotide pyrophosphatase family protein, expressed
loc_Os01g10040	Cytochrome P450 90D2, putative, expressed
loc_Os01g10050	DEAD/DEAH box helicase family protein, expressed
loc_Os01g10110	Cytokinin dehydrogenase 1 precursor, putative, expressed
loc_Os01g10130	RNA-dependent RNA polymerase family protein, putative, expressed
loc_Os01g10140	RNA dependent RNA polymerase family protein, expressed
loc_Os01g10150	protein kinase family protein, putative, expressed
loc_Os01g10240	organic cation transporter, putative, expressed
loc_Os01g10250	hydrolase, alpha/beta fold family protein, expressed
loc_Os01g10280	Phosphoribosylaminoimidazole carboxylase, chloroplast precursor, putative, expressed
loc_Os01g10290	Autophagocytosis associated protein, C-terminal domain containing protein, expressed
loc_Os01g10320	class III HD-Zip protein 6, putative, expressed
loc_Os01g10350	MPPN domain containing protein, expressed
loc_Os01g10370	AP2 domain containing protein, expressed
loc_Os01g10430	Cell division-related protein, putative, expressed
loc_Os01g10440	glycosyltransferase family 14 protein, putative, expressed
loc_Os01g10450	protein kinase, putative, expressed
loc_Os01g10470	Rapid ALkalinization Factor family protein, expressed
loc_Os01g10504	Floral homeotic protein AGAMOUS, putative, expressed
loc_Os01g10530	Major intrinsic protein, expressed
loc_Os01g10580	B-box zinc finger family protein, expressed
loc_Os01g10590	TWIN SISTER of FT protein, putative, expressed
loc_Os01g10600	Aquaporin NIP1.2, putative, expressed
loc_Os01g10610	BES1/BZR1 homolog protein 4, putative, expressed
loc_Os01g10630	H+-ATPase FO-part b-subunit, putative, expressed
loc_Os01g10790	WD-repeat protein 53, putative, expressed
loc_Os01g10800	pentatricopeptide, putative, expressed
loc_Os01g10810	Rho termination factor, N-terminal domain containing protein, expressed
loc_Os01g10820	60S ribosomal protein L11, putative, expressed
loc_Os01g10830	enoyl-CoA hydratase/isomerase family protein, expressed
loc_Os01g10840	Shaggy-related protein kinase iota, putative, expressed
loc_Os01g10850	Peroxidase family protein, expressed
loc_Os01g10870	CBL-interacting serine/threonine-protein kinase 15, putative, expressed
loc_Os01g10890	CBL-interacting serine/threonine-protein kinase 15, putative, expressed
loc_Os01g10900	Leucine Rich Repeat family protein, expressed
loc_Os01g10930	Peptide-N4-asparagine amidase A, putative, expressed
loc_Os01g10950	Peptide-N4-asparagine amidase A, putative, expressed
loc_Os01g10980	Integral membrane protein DUF6 containing protein, expressed
loc_Os01g10990	Integral membrane protein DUF6 containing protein, expressed
loc_Os01g11010	Peptide-N4-asparagine amidase A, putative, expressed
loc_Os01g11040	WH2 motif family protein, expressed
loc_Os01g11054	Phosphoenolpyruvate carboxylase 1, putative, expressed
loc_Os01g11070	curculin-like lectin family protein, putative, expressed
loc_Os01g11110	14-3-3, putative, expressed
loc_Os01g11120	RNA-binding protein, putative, expressed
loc_Os01g11130	RNA recognition motif family protein, expressed
loc_Os01g11150	oxidoreductase, 2OG-Fe oxygenase family protein, expressed
loc_Os01g11160	Amino acid permease family protein, expressed
loc_Os01g11230	SOUL, putative, expressed
loc_Os01g11250	Potassium channel KAT1, putative, expressed
loc_Os01g11260	Glycosyl transferase family protein, expressed
loc_Os01g11270	cytochrome P450 family protein, putative, expressed
loc_Os01g11300	cytochrome P450 family protein, putative, expressed
loc_Os01g11340	cytochrome P450 family protein, putative, expressed
loc_Os01g11350	bZIP transcription factor family protein, expressed
loc_Os01g11370	Helicase associated domain family protein, expressed
loc_Os01g11414	Sodium/calcium exchanger protein, expressed
loc_Os01g11460	Zinc finger, C3HC4 type family protein, expressed
loc_Os01g11480	Zinc finger, C3HC4 type family protein, expressed
loc_Os01g11520	Zinc finger, C3HC4 type family protein, expressed
loc_Os01g11550	TCP family transcription factor containing protein, expressed
loc_Os01g11570	GDSL-like Lipase/Acylhydrolase family protein, expressed
loc_Os01g11580	DNA-binding bromodomain-containing protein, putative, expressed
loc_Os01g11590	3-oxoacyl-synthase, putative, expressed
loc_Os01g11620	GDSL-like Lipase/Acylhydrolase family protein, expressed
loc_Os01g11650	GDSL-like Lipase/Acylhydrolase family protein, expressed
loc_Os01g11660	GDSL-like Lipase/Acylhydrolase family protein, expressed
loc_Os01g11700	GDSL-like Lipase/Acylhydrolase family protein, expressed
loc_Os01g11710	GDSL-like Lipase/Acylhydrolase family protein, expressed
loc_Os01g11730	GDSL-like Lipase/Acylhydrolase family protein, expressed
loc_Os01g11740	GDSL-like Lipase/Acylhydrolase family protein, expressed
loc_Os01g11750	GDSL-like Lipase/Acylhydrolase family protein, expressed
loc_Os01g11830	Papain family cysteine protease containing protein, expressed
loc_Os01g11860	DJ-1 family protein, expressed
loc_Os01g11880	4-methyl-5-thiazole monophosphate biosynthesis protein, putative, expressed
loc_Os01g11900	HhH-GPD superfamily base excision DNA repair protein, expressed
loc_Os01g11910	Helix-loop-helix DNA-binding domain containing protein, expressed
loc_Os01g11940	TWIN SISTER of FT protein, putative, expressed
loc_Os01g11946	ABC transporter family protein, putative, expressed
loc_Os01g11952	PHD finger protein, putative, expressed
loc_Os01g11960	PHD-finger family protein, expressed
loc_Os01g12020	Protease inhibitor/seed storage/LTP family protein, expressed
loc_Os01g12070	Glycosyl hydrolase family 9 protein, expressed
loc_Os01g12080	uncharacterized plant-specific domain TIGR01589 family protein, expressed
loc_Os01g12130	nodulin MtN3 family protein, putative, expressed
loc_Os01g12160	GH3 auxin-responsive promoter family protein, expressed
loc_Os01g12210	Uncharacterized protein family UPF0005 containing protein, expressed
loc_Os01g12220	Uncharacterized protein family UPF0016 containing protein, expressed
loc_Os01g12230	Acyl-coenzyme A:6-aminopenicillanic acid acyl-transferase family protein, expressed
loc_Os01g12260	Vacuolar ATP synthase subunit E, putative, expressed
loc_Os01g12280	hAT dimerisation domain-containing protein, putative, expressed
loc_Os01g12300	Protein kinase domain containing protein, expressed
loc_Os01g12320	GDSL-like Lipase/Acylhydrolase family protein, expressed
loc_Os01g12390	leucine-rich repeat transmembrane protein kinase, putative, expressed
loc_Os01g12400	Protein kinase domain containing protein, expressed
loc_Os01g12420	D-mannose binding lectin family protein, expressed
loc_Os01g12430	D-mannose binding lectin family protein, expressed
loc_Os01g12440	AP2 domain containing protein, expressed
loc_Os01g12470	Mitochondrial carrier protein, expressed
loc_Os01g12520	Mitochondrial carrier protein, expressed
loc_Os01g12530	Smr domain containing protein, expressed
loc_Os01g12540	small GTP-binding protein domain containing protein, expressed
loc_Os01g12560	3-methyl-2-oxobutanoate hydroxymethyltransferase family protein, expressed
loc_Os01g12570	3-methyl-2-oxobutanoate hydroxymethyltransferase family protein, expressed
loc_Os01g12580	Late embryogenesis abundant protein Lea14-A, putative, expressed
loc_Os01g12650	reticulon family protein, putative, expressed
loc_Os01g12660	AAA-type ATPase family protein, putative, expressed
loc_Os01g12680	C4-dicarboxylate transporter/malic acid transport family protein, putative, expressed
loc_Os01g12690	uncharacterized plant-specific domain TIGR01568 family protein, expressed
loc_Os01g12710	oxidoreductase, short chain dehydrogenase/reductase family protein, expressed
loc_Os01g12720	protein kinase, putative, expressed
loc_Os01g12730	Ras-related protein Rab7, putative, expressed
loc_Os01g12740	Cytochrome P450 family protein, expressed
loc_Os01g12750	Cytochrome P450 family protein, expressed
loc_Os01g12760	Cytochrome P450 family protein, expressed
loc_Os01g12770	Cytochrome P450 family protein, expressed
loc_Os01g12800	Mpv17/PMP22 family protein, expressed
loc_Os01g12810	leaf protein, putative, expressed
loc_Os01g12820	Harpin-induced protein 1 containing protein, expressed
loc_Os01g12830	D-isomer specific 2-hydroxyacid dehydrogenase, NAD binding domain containing protein, expressed
loc_Os01g12860	Myb-like DNA-binding domain containing protein, expressed
loc_Os01g12870	Eukaryotic translation initiation factor 3 subunit 6 interactingprotein, putative, expressed
loc_Os01g12880	VHS domain containing protein, expressed
loc_Os01g12900	RAC-like GTP binding protein ARAC7, putative, expressed
loc_Os01g12910	thioesterase family protein, expressed
loc_Os01g12920	thioesterase family protein, expressed
loc_Os01g12930	U-box domain containing protein, expressed
loc_Os01g12950	Ubiquitin-conjugating enzyme family protein, expressed
loc_Os01g13000	ethylene-responsive family protein, putative, expressed
loc_Os01g13030	Auxin-responsive protein IAA8, putative, expressed
loc_Os01g13060	Casein kinase I homolog hhp1, putative, expressed
loc_Os01g13080	60S acidic ribosomal protein P3, putative, expressed
loc_Os01g13100	KH domain containing protein, expressed
loc_Os01g13120	MIP family channel proteins containing protein, expressed
loc_Os01g13130	Major intrinsic protein, expressed
loc_Os01g13140	transducin family protein, putative, expressed
loc_Os01g13150	metallo-beta-lactamase superfamily protein, expressed
loc_Os01g13170	Ubiquitin-conjugating enzyme, putative, expressed
loc_Os01g13190	Histidinol dehydrogenase, chloroplast precursor, putative, expressed
loc_Os01g13200	elongation defective 1 protein, putative, expressed
loc_Os01g13210	DREPP plasma membrane polypeptide family protein, expressed
loc_Os01g13229	Cyclin, N-terminal domain containing protein, expressed
loc_Os01g13260	Cyclin, N-terminal domain containing protein, expressed
loc_Os01g13270	Protein kinase PVPK-1, putative, expressed
loc_Os01g13280	Ubiquitin-conjugating enzyme family protein, expressed
loc_Os01g13300	B3 DNA binding domain containing protein, expressed
loc_Os01g13320	Pectinesterase family protein, expressed
loc_Os01g13340	Harpin-induced protein 1 containing protein, expressed
loc_Os01g13350	25.3 kDa vesicle transport protein, putative, expressed
loc_Os01g13360	Phosphatidylinositol 3- and 4-kinase family protein, expressed
loc_Os01g13370	Ubiquitin ligase SINAT3, putative, expressed
loc_Os01g13420	SOUL heme-binding protein, expressed
loc_Os01g13430	CAS/CSE protein, C-terminus containing protein, expressed
loc_Os01g13460	Helix-loop-helix DNA-binding domain containing protein, expressed
loc_Os01g13470	KH domain containing protein, expressed
loc_Os01g13480	Glutaredoxin family protein, expressed
loc_Os01g13520	Auxin response factor family protein, expressed
loc_Os01g13540	RWP-RK domain containing protein, expressed
loc_Os01g13550	Glycosyl hydrolase family 14 protein, expressed
loc_Os01g13560	plant integral membrane protein TIGR01569 containing protein, expressed
loc_Os01g13570	phosphoglycerate mutase family protein, expressed
loc_Os01g13600	NmrA-like family protein, expressed
loc_Os01g13610	NmrA-like family protein, expressed
loc_Os01g13700	DNA-binding protein, putative, expressed
loc_Os01g13730	Sof1-like domain containing protein, expressed
loc_Os01g13740	myb-like DNA-binding domain, SHAQKYF class family protein, expressed
loc_Os01g13760	DnaJ domain containing protein, expressed
loc_Os01g13770	Triose phosphate/phosphate translocator, chloroplast precursor, putative, expressed
loc_Os01g13800	Receptor-like protein kinase 5 precursor, putative, expressed
loc_Os01g13950	Glutaredoxin-like family protein, expressed
loc_Os01g14010	Zinc finger, C2H2 type family protein, expressed
loc_Os01g14020	Optic atrophy 3 protein containing protein, expressed
loc_Os01g14040	D-tyrosyl-tRNA deacylase family protein, expressed
loc_Os01g14050	C2 domain-containing protein, putative, expressed
loc_Os01g14080	lipase class 3, putative, expressed
loc_Os01g14090	Kinesin-4, putative, expressed
loc_Os01g14100	folate/biopterin transporter family protein, expressed
loc_Os01g14140	Glucan endo-1,3-beta-glucosidase precursor, putative, expressed
loc_Os01g14200	AT hook motif-containing protein, putative, expressed
loc_Os01g14370	TAZ zinc finger family protein, expressed
loc_Os01g14410	Early light-induced protein, chloroplast precursor, putative, expressed
loc_Os01g14420	RWP-RK domain containing protein, expressed
loc_Os01g14440	WRKY DNA binding domain containing protein, expressed
loc_Os01g14510	Protein kinase domain containing protein, expressed
loc_Os01g14520	C4-dicarboxylate transporter/malic acid transport protein, expressed
loc_Os01g14530	AWPM-19-like membrane family protein, putative, expressed
loc_Os01g14540	Stigma-specific protein, Stig1 containing protein, expressed
loc_Os01g14550	Pathogen-related protein, putative, expressed
loc_Os01g14580	Isocitrate dehydrogenase, putative, expressed
loc_Os01g14590	Pathogen-related protein, putative, expressed
loc_Os01g14610	DNA replication complex GINS protein PSF2, putative, expressed
loc_Os01g14630	Polyprenyl synthetase family protein, expressed
loc_Os01g14650	Alpha-expansin 15 precursor, putative, expressed
loc_Os01g14660	Alpha-expansin 4 precursor, putative, expressed
loc_Os01g14670	Nectarin-1 precursor, putative, expressed
loc_Os01g14810	5' nucleotidase family protein, putative, expressed
loc_Os01g14830	50S ribosomal protein L3-2, chloroplast precursor, putative, expressed
loc_Os01g14860	Glycogen synthase kinase-3 homolog MsK-3, putative, expressed
loc_Os01g14870	U1 zinc finger family protein, expressed
loc_Os01g14920	zinc knuckle family protein, putative, expressed
loc_Os01g14926	protein kinase family protein, putative, expressed
loc_Os01g14932	NAK-like ser/thr protein kinase, putative, expressed
loc_Os01g14940	pectinesterase inhibitor domain containing protein, expressed
loc_Os01g14950	Importin alpha-1b subunit, putative, expressed
loc_Os01g14980	pollen-specific protein, putative, expressed
loc_Os01g15000	lipase class 3 family protein, putative, expressed
loc_Os01g15010	GTP-binding protein SAR1A, putative, expressed
loc_Os01g15020	WD-40 repeat family protein, putative, expressed
loc_Os01g15039	pectinesterase family protein, putative, expressed
loc_Os01g15110	Syntaxin 23, putative, expressed
loc_Os01g15120	hydrolase, alpha/beta fold family protein, expressed
loc_Os01g15130	hydrolase, alpha/beta fold family protein, expressed
loc_Os01g15260	Dynein light chain 1, cytoplasmic, putative, expressed
loc_Os01g15280	hAT family dimerisation domain containing protein, expressed
loc_Os01g15290	50S ribosomal protein L18, putative, expressed
loc_Os01g15300	zinc finger helicase family protein, putative, expressed
loc_Os01g15310	U6 snRNA-associated Sm-like protein LSm4, putative, expressed
loc_Os01g15320	Rapid ALkalinization Factor family protein, expressed
loc_Os01g15340	FPF1 protein, putative, expressed
loc_Os01g15350	Zinc finger CCCH type domain containing protein ZFN-like 3, putative, expressed
loc_Os01g15460	Zinc finger CCCH type domain containing protein ZFN-like 1, putative, expressed
loc_Os01g15470	Serine/threonine-protein kinase RLCKVII, putative, expressed
loc_Os01g15480	protein kinase, putative, expressed
loc_Os01g15490	phosphoadenosine phosphosulfate, putative, expressed
loc_Os01g15530	pentatricopeptide, putative, expressed
loc_Os01g15540	Kinesin motor domain containing protein, expressed
loc_Os01g15580	NB-ARC domain containing protein, expressed
loc_Os01g15600	Purine-rich single-stranded DNA-binding protein, putative, expressed
loc_Os01g15630	C3H2C3 RING-finger protein, putative, expressed
loc_Os01g15640	No apical meristem protein, expressed
loc_Os01g15660	NAD dependent epimerase/dehydratase family protein, expressed
loc_Os01g15780	glycosyl transferase family 1 protein, putative, expressed
loc_Os01g15810	Peroxidase 9 precursor, putative, expressed
loc_Os01g15830	Peroxidase 72 precursor, putative, expressed
loc_Os01g15860	PRP1 splicing factor, N-terminal family protein, expressed
loc_Os01g15900	Dof domain, zinc finger family protein, expressed
loc_Os01g15979	gb protein, putative, expressed
loc_Os01g16000	SEC14 cytosolic factor family protein, putative, expressed
loc_Os01g16010	Breast carcinoma amplified sequence 2 family protein, expressed
loc_Os01g16020	Geranylgeranyl hydrogenase, putative, expressed
loc_Os01g16030	ADP-ribosylation factor, putative, expressed
loc_Os01g16040	Carrier protein, putative, expressed
loc_Os01g16090	RNA recognition motif family protein, expressed
loc_Os01g16100	Translin family protein, expressed
loc_Os01g16110	La domain containing protein, expressed
loc_Os01g16120	Zinc finger, C3HC4 type family protein, expressed
loc_Os01g16130	AT hook motif-containing protein, putative, expressed
loc_Os01g16146	phenazine biosynthesis protein PhzF family protein, expressed
loc_Os01g16152	AhpC/TSA family protein, expressed
loc_Os01g16170	PQ loop repeat family protein, expressed
loc_Os01g16180	MT-A70 family protein, expressed
loc_Os01g16190	26S proteasome non-ATPase regulatory subunit 14, putative, expressed
loc_Os01g16210	Protein of unknown function, DUF614 containing protein, expressed
loc_Os01g16240	Calmodulin, putative, expressed
loc_Os01g16260	transporter, putative, expressed
loc_Os01g16290	DNA gyrase, B subunit family protein, expressed
loc_Os01g16310	Glycosyl hydrolases family 31 protein, expressed
loc_Os01g16330	UBA/TS-N domain containing protein, expressed
loc_Os01g16350	Hydroxymethylglutaryl-CoA lyase, mitochondrial precursor, putative, expressed
loc_Os01g16370	NB-ARC domain containing protein, expressed
loc_Os01g16400	NB-ARC domain containing protein, expressed
loc_Os01g16414	Actin family protein, expressed
loc_Os01g16430	Cystatin, putative, expressed
loc_Os01g16450	Peroxidase family protein, expressed
loc_Os01g16470	Phosphatidylinositol 3- and 4-kinase family protein, expressed
loc_Os01g16520	glutamyl-tRNA synthetase family protein, expressed
loc_Os01g16530	Clp protease family protein, expressed
loc_Os01g16540	RUB-activating enzyme, putative, expressed
loc_Os01g16640	DSS1/SEM1 family protein, expressed
loc_Os01g16650	Ubiquitin-conjugating enzyme X, putative, expressed
loc_Os01g16670	BSD domain containing protein, expressed
loc_Os01g16680	DNAJ heat shock N-terminal domain-containing protein, putative, expressed
loc_Os01g16714	Flavin-binding monooxygenase-like family protein, expressed
loc_Os01g16770	Alpha-expansin 15 precursor, putative, expressed
loc_Os01g16810	myb family transcription factor, putative, expressed
loc_Os01g16870	Piwi domain containing protein, expressed
loc_Os01g16890	60S ribosomal protein L30, putative, expressed
loc_Os01g16900	3-isopropylmalate dehydrogenase, chloroplast precursor, putative, expressed
loc_Os01g16910	mitochondrial import receptor subunit TOM40 homolog, putative, expressed
loc_Os01g16930	Presenilin family protein, expressed
loc_Os01g16940	Histidine biosynthesis bifunctional protein hisIE, chloroplast precursor, putative, expressed
loc_Os01g16950	Zinc finger, C3HC4 type family protein, expressed
loc_Os01g16960	Pyruvate kinase, cytosolic isozyme, putative, expressed
loc_Os01g16970	calmodulin-binding protein, putative, expressed
loc_Os01g17000	Dof domain, zinc finger family protein, expressed
loc_Os01g17010	Phospholipid-transporting ATPase 1, putative, expressed
loc_Os01g17040	DnaJ domain containing protein, expressed
loc_Os01g17050	VQ motif family protein, expressed
loc_Os01g17160	DHHC zinc finger domain containing protein, expressed
loc_Os01g17170	Magnesium-protoporphyrin IX monomethyl ester cyclase, chloroplast precursor, putative, expressed
loc_Os01g17180	COP9 signalosome complex subunit 2, putative, expressed
loc_Os01g17190	Calmodulin, putative, expressed
loc_Os01g17214	transporter, putative, expressed
loc_Os01g17240	Major Facilitator Superfamily protein, expressed
loc_Os01g17250	BRASSINOSTEROID INSENSITIVE 1-associated receptor kinase 1 precursor, putative, expressed
loc_Os01g17260	Transcription factor HBP-1b, putative, expressed
loc_Os01g17279	exonuclease family protein, expressed
loc_Os01g17320	DNA-binding protein, putative, expressed
loc_Os01g17330	Eukaryotic translation initiation factor 6, putative, expressed
loc_Os01g17390	F-box family protein, putative, expressed
loc_Os01g17402	Cyclin, N-terminal domain containing protein, expressed
loc_Os01g17430	Adaptin N terminal region family protein, expressed
loc_Os01g17470	Plastocyanin-like domain containing protein, expressed
loc_Os01g18050	Tubulin beta-4 chain, putative, expressed
loc_Os01g18100	rhomboid family protein, putative, expressed
loc_Os01g18110	NmrA-like family protein, expressed
loc_Os01g18120	NmrA-like family protein, expressed
loc_Os01g18170	Nectarin-1 precursor, putative, expressed
loc_Os01g18210	Peptidyl-prolyl cis-trans isomerase, chloroplast precursor, putative, expressed
loc_Os01g18240	Myb-like DNA-binding domain containing protein, expressed
loc_Os01g18280	SNF7 family protein, expressed
loc_Os01g18290	Helix-loop-helix DNA-binding domain containing protein, expressed
loc_Os01g18320	Protoporphyrinogen oxidase, chloroplast precursor, putative, expressed
loc_Os01g18360	AUX/IAA family protein, expressed
loc_Os01g18400	26 kDa endochitinase 1 precursor, putative, expressed
loc_Os01g18584	WRKY DNA binding domain containing protein, expressed
loc_Os01g18630	Aspartic proteinase precursor, putative, expressed
loc_Os01g18640	epimerase, putative, expressed
loc_Os01g18660	Isopenicillin N epimerase, putative, expressed
loc_Os01g18670	CjMDR1, putative, expressed
loc_Os01g18744	Transferase family protein, expressed
loc_Os01g18800	CBL-interacting serine/threonine-protein kinase 1, putative, expressed
loc_Os01g18850	SBP domain containing protein, expressed
loc_Os01g18860	S-adenosylmethionine synthetase 1, putative, expressed
loc_Os01g18870	Helix-loop-helix DNA-binding domain containing protein, expressed
loc_Os01g18880	membrane associated salt-inducible protein, putative, expressed
loc_Os01g19020	Peroxidase family protein, expressed
loc_Os01g19130	Protein phosphatase 2C containing protein, expressed
loc_Os01g19140	Glycoprotease family protein, expressed
loc_Os01g19150	Shaggy-related protein kinase NtK-1, putative, expressed
loc_Os01g19160	Protein kinase domain containing protein, expressed
loc_Os01g19170	Polygalacturonase family protein, expressed
loc_Os01g19220	Glycosyl hydrolase family 3 C terminal domain containing protein, expressed
loc_Os01g19260	ATPase, AAA family protein, expressed
loc_Os01g19290	integral membrane family protein, putative, expressed
loc_Os01g19330	Cpm7, putative, expressed
loc_Os01g19390	Acyltransferase family protein, expressed
loc_Os01g19430	3'-5' exonuclease family protein, expressed
loc_Os01g19450	ATP-citrate synthase subunit 1, putative, expressed
loc_Os01g19470	Cna protein B-type domain containing protein, expressed
loc_Os01g19480	Kelch motif family protein, expressed
loc_Os01g19490	pentatricopeptide, putative, expressed
loc_Os01g19529	pentatricopeptide, putative, expressed
loc_Os01g19548	pentatricopeptide, putative, expressed
loc_Os01g19694	KNOX2 domain containing protein, expressed
loc_Os01g19740	chloroplast protein 12, putative, expressed
loc_Os01g19750	Acidic endochitinase precursor, putative, expressed
loc_Os01g19770	stress-inducible membrane pore protein, putative, expressed
loc_Os01g19800	Zinc finger, C3HC4 type family protein, expressed
loc_Os01g19820	universal stress protein family protein, expressed
loc_Os01g19840	60S ribosomal protein L29, putative, expressed
loc_Os01g19850	cation-chloride co-transporter, putative, expressed
loc_Os01g19940	Negatively light-regulated protein, putative, expressed
loc_Os01g19970	Myb-like DNA-binding domain containing protein, expressed
loc_Os01g20160	Cation transport protein, expressed
loc_Os01g20830	heavy metal-associated domain containing protein, expressed
loc_Os01g20840	lipase class 3 family protein, putative, expressed
loc_Os01g20860	Phospholipase D. Active site motif family protein, expressed
loc_Os01g20900	Protein kinase domain containing protein, expressed
loc_Os01g20910	Zinc finger, C3HC4 type family protein, expressed
loc_Os01g20930	Zinc finger, C3HC4 type family protein, expressed
loc_Os01g20940	dual specificity protein phosphatase family protein, putative, expressed
loc_Os01g20950	Sulfotransferase domain containing protein, expressed
loc_Os01g20970	pectinesterase inhibitor domain containing protein, expressed
loc_Os01g20980	Pectinesterase family protein, expressed
loc_Os01g21034	Pectinesterase-2 precursor, putative, expressed
loc_Os01g21070	Endoglucanase 1 precursor, putative, expressed
loc_Os01g21120	AP2 domain containing protein, expressed
loc_Os01g21160	2-oxo acid dehydrogenases acyltransferase family protein, expressed
loc_Os01g21180	MLL, putative, expressed
loc_Os01g21240	NB-ARC domain containing protein, expressed
loc_Os01g21300	Phospholipase, putative, expressed
loc_Os01g21310	esterase/lipase/thioesterase family protein, putative, expressed
loc_Os01g21320	UDP-D-glucuronate decarboxylase, putative, expressed
loc_Os01g21380	FAD dependent oxidoreductase family protein, expressed
loc_Os01g21560	esterase/lipase/thioesterase family protein, putative, expressed
loc_Os01g21610	Chaperone-activity of bc1 complex-like, mitochondrial precursor, putative, expressed
loc_Os01g21630	Pectinesterase, putative, expressed
loc_Os01g21820	Preprotein translocase secA subunit, chloroplast precursor, putative, expressed
loc_Os01g21850	protein transport protein, putative, expressed
loc_Os01g21940	Will die slowly protein, putative, expressed
loc_Os01g21960	Protein kinase domain containing protein, expressed
loc_Os01g21970	Protein kinase domain containing protein, expressed
loc_Os01g21990	CRS2-associated factor 2, putative, expressed
loc_Os01g22010	S-adenosylmethionine synthetase 2, putative, expressed
loc_Os01g22230	Peroxidase family protein, expressed
loc_Os01g22249	Peroxidase family protein, expressed
loc_Os01g22336	Peroxidase family protein, expressed
loc_Os01g22352	Peroxidase family protein, expressed
loc_Os01g22370	Peroxidase family protein, expressed
loc_Os01g22390	Beige/BEACH domain containing protein, expressed
loc_Os01g22400	F-box domain containing protein, expressed
loc_Os01g22480	F-box domain containing protein, expressed
loc_Os01g22490	ubiquitin, putative, expressed
loc_Os01g22500	Bucentaur or craniofacial development family protein, expressed
loc_Os01g22510	Streptomyces cyclase/dehydrase family protein, expressed
loc_Os01g22520	Dihydrolipoyl dehydrogenase, mitochondrial precursor, putative, expressed
loc_Os01g22550	Galactosyltransferase family protein, expressed
loc_Os01g22560	Acyltransferase family protein, expressed
loc_Os01g22600	mitochondrial substrate carrier family protein, putative, expressed
loc_Os01g22630	YT521-B-like family protein, expressed
loc_Os01g22640	GDSL-like Lipase/Acylhydrolase family protein, expressed
loc_Os01g22660	GDSL-like Lipase/Acylhydrolase family protein, expressed
loc_Os01g22710	major facilitator superfamily protein, expressed
loc_Os01g22780	GDSL-like Lipase/Acylhydrolase family protein, expressed
loc_Os01g22870	FAM18-like protein At1g09330, putative, expressed
loc_Os01g22900	beta-fructofuranosidase, putative, expressed
loc_Os01g22954	Serine carboxypeptidase II precursor, putative, expressed
loc_Os01g22980	Serine carboxypeptidase family protein, expressed
loc_Os01g23380	NB-ARC domain containing protein, expressed
loc_Os01g23580	Pyrophosphate-energized vacuolar membrane proton pump, putative, expressed
loc_Os01g23610	Dihydrolipoyl dehydrogenase, putative, expressed
loc_Os01g23620	GTP-binding protein SAR1A, putative, expressed
loc_Os01g23640	Mov34/MPN/PAD-1 family protein, expressed
loc_Os01g23740	protein disulfide-isomerase A6 precursor, putative, expressed
loc_Os01g23850	TMP repeat family protein, expressed
loc_Os01g24010	PDR5-like ABC transporter, putative, expressed
loc_Os01g24030	adenosine monophosphate binding protein 2 AMPBP2, putative, expressed
loc_Os01g24060	Importin alpha-1b subunit, putative, expressed
loc_Os01g24070	GATA zinc finger family protein, expressed
loc_Os01g24460	Histone-like transcription factor and archaeal histone family protein, expressed
loc_Os01g24470	dual specificity protein phosphatase family protein, putative, expressed
loc_Os01g24550	Papain family cysteine protease containing protein, expressed
loc_Os01g24560	Papain family cysteine protease containing protein, expressed
loc_Os01g24600	Papain family cysteine protease containing protein, expressed
loc_Os01g24680	Glyoxysomal fatty acid beta-oxidation multifunctional protein MFP-a, putative, expressed
loc_Os01g24690	60S ribosomal protein L23A, putative, expressed
loc_Os01g24710	Salt stress-induced protein, putative, expressed
loc_Os01g24750	Serine/threonine protein phosphatase PP1, putative, expressed
loc_Os01g24780	Cytochrome P450 family protein, expressed
loc_Os01g24790	Transferase family protein, expressed
loc_Os01g24880	VIP2 protein, putative, expressed
loc_Os01g24920	WGR domain containing protein, expressed
loc_Os01g24950	Exocyst complex subunit Sec15-like family protein, expressed
loc_Os01g24980	oxidoreductase, 2OG-Fe oxygenase family protein, expressed
loc_Os01g25010	oxidoreductase, 2OG-Fe oxygenase family protein, expressed
loc_Os01g25100	Glutathione S-transferase IV, putative, expressed
loc_Os01g25189	Ergosterol biosynthesis ERG4/ERG24 family protein, expressed
loc_Os01g25280	Salt stress-induced protein, putative, expressed
loc_Os01g25320	TolA protein, expressed
loc_Os01g25330	sacI homology domain-containing protein, putative, expressed
loc_Os01g25370	SUMO protease, putative, expressed
loc_Os01g25386	glutathione-conjugate transporter, putative, expressed
loc_Os01g25440	Thiamin pyrophosphokinase, catalytic domain containing protein, expressed
loc_Os01g25450	AIG1 family protein, expressed
loc_Os01g25460	leucine-rich repeat family protein, putative, expressed
loc_Os01g25484	Nitrite/Sulfite reductase ferredoxin-like half domain containing protein, expressed
loc_Os01g25530	PPR986-12, putative, expressed
loc_Os01g25540	Rapid ALkalinization Factor family protein, expressed
loc_Os01g25560	rapid alkalinization factor, putative, expressed
loc_Os01g25600	tetratricopeptide repeat, putative, expressed
loc_Os01g25610	40S ribosomal protein S4, putative, expressed
loc_Os01g25720	NB-ARC domain containing protein, expressed
loc_Os01g25760	powdery mildew resistance protein PM3b, putative, expressed
loc_Os01g25810	NB-ARC domain containing protein, expressed
loc_Os01g25820	respiratory burst oxidase 2, putative, expressed
loc_Os01g25880	dephospho-CoA kinase family protein, expressed
loc_Os01g25990	esterase/lipase/thioesterase family protein, putative, expressed
loc_Os01g26000	hydrolase, alpha/beta fold family protein, expressed
loc_Os01g26039	esterase/lipase/thioesterase family protein, putative, expressed
loc_Os01g26120	plant integral membrane protein TIGR01569 containing protein, expressed
loc_Os01g26160	HASTY, putative, expressed
loc_Os01g26210	Calcium binding EGF domain containing protein, expressed
loc_Os01g26280	wall-associated kinase 3, putative, expressed
loc_Os01g26300	wall-associated kinase 1, putative, expressed
loc_Os01g26390	Protein kinase domain containing protein, expressed
loc_Os01g26804	ZmEBE-1 protein, putative, expressed
loc_Os01g26840	RNA recognition motif family protein, expressed
loc_Os01g26872	Chromatin remodelling complex ATPase chain, putative, expressed
loc_Os01g26876	flavin-containing monooxygenase family protein, putative, expressed
loc_Os01g26912	Glutaredoxin-like family protein, expressed
loc_Os01g27040	Chromatin remodelling complex ATPase chain, putative, expressed
loc_Os01g27150	Cullin-1, putative, expressed
loc_Os01g27160	Cullin-1, putative, expressed
loc_Os01g27170	Potassium transporter 7, putative, expressed
loc_Os01g27190	C2 domain containing protein, expressed
loc_Os01g27210	Glutathione S-transferase IV, putative, expressed
loc_Os01g27230	12-oxophytodienoate reductase 1, putative, expressed
loc_Os01g27240	oxidoreductase, FAD/FMN-binding family protein, expressed
loc_Os01g27260	glutathione S-transferase GSTF1, putative, expressed
loc_Os01g27340	glutathione S-transferase GSTF1, putative, expressed
loc_Os01g27360	glutathione S-transferase GSTF1, putative, expressed
loc_Os01g27380	glutathione S-transferase GSTF2, putative, expressed
loc_Os01g27390	glutathione S-transferase GSTF2, putative, expressed
loc_Os01g27480	glutathione S-transferase GSTF1, putative, expressed
loc_Os01g27490	Leucoanthocyanidin dioxygenase, putative, expressed
loc_Os01g27520	Asparaginyl-tRNA synthetase, cytoplasmic 3, putative, expressed
loc_Os01g27630	Glutathione S-transferase I, putative, expressed
loc_Os01g27700	Multicopper oxidase family protein, expressed
loc_Os01g27720	zinc finger family protein, putative, expressed
loc_Os01g27740	DnaJ domain containing protein, expressed
loc_Os01g27750	Type I 3-dehydroquinase family protein, expressed
loc_Os01g27780	Shikimate/quinate 5-dehydrogenase family protein, expressed
loc_Os01g27880	sucrose-phosphatase, putative, expressed
loc_Os01g27890	Cytochrome P450 family protein, expressed
loc_Os01g27940	Cyclin, N-terminal domain containing protein, expressed
loc_Os01g27990	NPL4 family protein, putative, expressed
loc_Os01g28030	Peroxidase 24 precursor, putative, expressed
loc_Os01g28150	F-box domain containing protein, expressed
loc_Os01g28300	F-box domain containing protein, expressed
loc_Os01g28450	Pathogenesis-related protein PRB1-3 precursor, putative, expressed
loc_Os01g28474	Transferase family protein, expressed
loc_Os01g28500	Pathogenesis-related protein PRMS precursor, putative, expressed
loc_Os01g28600	Exo70 exocyst complex subunit family protein, expressed
loc_Os01g28680	LEC14B homolog, putative, expressed
loc_Os01g28730	serine/threonine protein kinase, putative, expressed
loc_Os01g28840	C4-dicarboxylate transporter/malic acid transport family protein, putative, expressed
loc_Os01g29150	Cytochrome P450 family protein, expressed
loc_Os01g29409	Met-10 family protein, putative, expressed
loc_Os01g29430	pentatricopeptide, putative, expressed
loc_Os01g29469	Dual specificity phosphatase, catalytic domain containing protein, expressed
loc_Os01g29840	no apical meristem, putative, expressed
loc_Os01g29870	Multidrug resistance protein 1, putative, expressed
loc_Os01g31110	CRS2-associated factor 1, putative, expressed
loc_Os01g31370	glycosyltransferase, putative, expressed
loc_Os01g31470	Mov34/MPN/PAD-1 family protein, expressed
loc_Os01g31610	tyrosyl-tRNA synthetase family protein, expressed
loc_Os01g31680	Sec-independent protein translocase TatC containing protein, expressed
loc_Os01g31690	Oxygen-evolving enhancer protein 1, chloroplast precursor, putative, expressed
loc_Os01g31770	oxidoreductase, 2OG-Fe oxygenase family protein, putative, expressed
loc_Os01g31800	Histone H2A, putative, expressed
loc_Os01g31810	Histone H2B, putative, expressed
loc_Os01g31870	Natural resistance-associated macrophage protein, expressed
loc_Os01g31980	MATE efflux family protein, expressed
loc_Os01g32080	Thiamine pyrophosphate enzyme, central domain containing protein, expressed
loc_Os01g32090	pentatricopeptide, putative, expressed
loc_Os01g32120	EF hand family protein, expressed
loc_Os01g32170	pentatricopeptide, putative, expressed
loc_Os01g32184	Tetratricopeptide repeat protein 5, putative, expressed
loc_Os01g32280	integral membrane family protein, putative, expressed
loc_Os01g32330	farnesylated protein 2, putative, expressed
loc_Os01g32350	ATP-dependent Clp protease proteolytic subunit 1, putative, expressed
loc_Os01g32364	Glycosyl hydrolase family 1 protein, expressed
loc_Os01g32640	F-box domain containing protein, expressed
loc_Os01g32660	Protein kinase domain containing protein, expressed
loc_Os01g32730	tetratricopeptide repeat, putative, expressed
loc_Os01g32750	TATA box-binding protein-associated factor, putative, expressed
loc_Os01g32780	universal stress protein family protein, expressed
loc_Os01g32800	PCI domain containing protein, expressed
loc_Os01g32870	Chaperone protein dnaJ 15, putative, expressed
loc_Os01g32880	Adaptin N terminal region family protein, expressed
loc_Os01g32930	SGS domain containing protein, expressed
loc_Os01g32964	Protein phosphatase 2C containing protein, expressed
loc_Os01g32980	Mitochondrial carrier protein, expressed
loc_Os01g33020	Sybindin-like family protein, expressed
loc_Os01g33030	Brix domain containing protein, expressed
loc_Os01g33040	kinesin heavy chain, putative, expressed
loc_Os01g33050	ribosome biogenesis protein RLP24, putative, expressed
loc_Os01g33060	HEAT repeat family protein, expressed
loc_Os01g33080	Fimbrin-like protein 2, putative, expressed
loc_Os01g33090	Receptor-like protein kinase, putative, expressed
loc_Os01g33110	Protein kinase domain containing protein, expressed
loc_Os01g33300	Exopolygalacturonase precursor, putative, expressed
loc_Os01g33360	dnaK protein, expressed
loc_Os01g33410	hAT family dimerisation domain containing protein, expressed
loc_Os01g33420	glycosyl hydrolase family protein 27, putative, expressed
loc_Os01g33490	F-box domain containing protein, expressed
loc_Os01g33684	NB-ARC domain containing protein, expressed
loc_Os01g33784	lipase family protein, putative, expressed
loc_Os01g33800	DnaJ domain containing protein, expressed
loc_Os01g33810	NB-ARC domain containing protein, expressed
loc_Os01g33950	Leucine Rich Repeat family protein, expressed
loc_Os01g34060	myb-like DNA-binding domain, SHAQKYF class family protein, expressed
loc_Os01g34080	Armadillo/beta-catenin-like repeat family protein, expressed
loc_Os01g34190	G-patch domain containing protein, expressed
loc_Os01g34200	rRNA processing protein, putative, expressed
loc_Os01g34330	BAH domain containing protein, expressed
loc_Os01g34350	RNA dependent RNA polymerase family protein, expressed
loc_Os01g34390	protoheme IX farnesyltransferase family protein, expressed
loc_Os01g34420	transcription factor, putative, expressed
loc_Os01g34480	NAD dependent epimerase/dehydratase family protein, expressed
loc_Os01g34560	very-long-chain fatty acid condensing enzyme, putative, expressed
loc_Os01g34620	glutaredoxin-related protein, expressed
loc_Os01g34670	calcineurin-like phosphoesterase family protein, putative, expressed
loc_Os01g34700	Dienelactone hydrolase family protein, expressed
loc_Os01g34780	FF domain-containing protein, putative, expressed
loc_Os01g34850	Cation transport protein, expressed
loc_Os01g34870	Barren protein, expressed
loc_Os01g34880	glycosyl transferase family 48 protein, putative, expressed
loc_Os01g34900	glycosyl transferase family 48 protein, putative, expressed
loc_Os01g34920	Beta-galactosidase precursor, putative, expressed
loc_Os01g34930	glycosyl transferase family 48 protein, putative, expressed
loc_Os01g34970	ABC transporter family protein, expressed
loc_Os01g35030	multidrug resistance protein 1 homolog, putative, expressed
loc_Os01g35040	PRLI-interacting factor K, putative, expressed
loc_Os01g35050	early-responsive to dehydration protein, putative, expressed
loc_Os01g35160	receptor-like protein kinase 4, putative, expressed
loc_Os01g35170	tRNA methyltransferase family protein, expressed
loc_Os01g35184	CBL-interacting serine/threonine-protein kinase 24, putative, expressed
loc_Os01g35230	oxidoreductase, 2OG-Fe oxygenase family protein, expressed
loc_Os01g36070	MtN3/saliva family protein, expressed
loc_Os01g36080	Protein phosphatase 2C containing protein, expressed
loc_Os01g36090	DNA-damage-repair/toleration protein DRT102, putative, expressed
loc_Os01g36220	bZIP transcription factor family protein, expressed
loc_Os01g36240	Peroxidase 72 precursor, putative, expressed
loc_Os01g36294	Cytochrome P450 family protein, expressed
loc_Os01g36350	Cytochrome P450 71C4, putative, expressed
loc_Os01g36390	MCM2/3/5 family protein, expressed
loc_Os01g36460	Myb-related protein Hv33, putative, expressed
loc_Os01g36540	pentatricopeptide, putative, expressed
loc_Os01g36580	Integral membrane protein DUF6 containing protein, expressed
loc_Os01g36600	pentatricopeptide, putative, expressed
loc_Os01g36620	Pectate lyase family protein, expressed
loc_Os01g36630	jmjC domain containing protein, expressed
loc_Os01g36660	Carboxyl-terminal proteinase, putative, expressed
loc_Os01g36790	Protein kinase domain containing protein, expressed
loc_Os01g36830	Polygalacturonase family protein, expressed
loc_Os01g36840	MORC family CW-type zinc finger 3, putative, expressed
loc_Os01g36860	RNA helicase DB10, putative, expressed
loc_Os01g36870	phox domain-containing protein, putative, expressed
loc_Os01g36890	Spliceosome RNA helicase Bat1, putative, expressed
loc_Os01g36920	Spliceosome RNA helicase Bat1, putative, expressed
loc_Os01g36930	Ubiquitin carboxyl-terminal hydrolase family protein, expressed
loc_Os01g36940	F-box domain containing protein, expressed
loc_Os01g37000	Carboxyl-terminal peptidase, putative, expressed
loc_Os01g37050	RNase3 domain containing protein, expressed
loc_Os01g37100	RWP-RK domain containing protein, expressed
loc_Os01g37120	transducin family protein, putative, expressed
loc_Os01g37130	Protein phosphatase 2C PPH1, putative, expressed
loc_Os01g37260	F-box domain containing protein, expressed
loc_Os01g37460	Zn-finger in Ran binding protein and others containing protein, expressed
loc_Os01g37490	dynein light chain, putative, expressed
loc_Os01g37510	Peptide deformylase, mitochondrial precursor, putative, expressed
loc_Os01g37560	DnaJ domain containing protein, expressed
loc_Os01g37590	Major Facilitator Superfamily protein, expressed
loc_Os01g37600	Agenet domain containing protein, expressed
loc_Os01g37630	hydrolase, alpha/beta fold family protein, expressed
loc_Os01g37650	hydrolase, alpha/beta fold family protein, expressed
loc_Os01g37670	F-box domain containing protein, expressed
loc_Os01g37690	Vacuolar cation/proton exchanger 1a, putative, expressed
loc_Os01g37750	Glutathione S-transferase, N-terminal domain containing protein, expressed
loc_Os01g37760	Glutamate/Leucine/Phenylalanine/Valine dehydrogenase family protein, expressed
loc_Os01g37770	RWD domain containing protein, expressed
loc_Os01g37800	Ras-related protein RIC1, putative, expressed
loc_Os01g37825	peptidase M16 family protein, putative, expressed
loc_Os01g37832	GM14633p, putative, expressed
loc_Os01g37837	Seryl-tRNA synthetase, putative, expressed
loc_Os01g37870	pentatricopeptide, putative, expressed
loc_Os01g37910	Vacuolar processing enzyme, gamma-isozyme precursor, putative, expressed
loc_Os01g37960	IAA-amino acid hydrolase homolog 2 precursor, putative, expressed
loc_Os01g37980	Vesicle transport v-SNARE 13, putative, expressed
loc_Os01g38110	Cytochrome P450 family protein, expressed
loc_Os01g38140	peptidyl-prolyl cis-trans isomerase, FKBP-type family protein, expressed
loc_Os01g38180	peptidyl-prolyl cis-trans isomerase, FKBP-type family protein, expressed
loc_Os01g38229	peptidyl-prolyl cis-trans isomerase, FKBP-type family protein, expressed
loc_Os01g38359	peptidyl-prolyl cis-trans isomerase, FKBP-type family protein, expressed
loc_Os01g38510	Sec61beta family protein, expressed
loc_Os01g38530	early flowering 3, putative, expressed
loc_Os01g38580	decreased apical dominance protein, putative, expressed
loc_Os01g38610	Helix-loop-helix DNA-binding domain containing protein, expressed
loc_Os01g38620	3'-5' exonuclease family protein, expressed
loc_Os01g38670	Sugar carrier protein C, putative, expressed
loc_Os01g38680	Glucose transporter, putative, expressed
loc_Os01g38950	Casein kinase I, delta isoform, putative, expressed
loc_Os01g38970	Carbamoyl-phosphate synthase large chain, putative, expressed
loc_Os01g38980	calmodulin-binding family protein, putative, expressed
loc_Os01g38990	Mitochondrial carrier protein, expressed
loc_Os01g39010	LIN1 protein, putative, expressed
loc_Os01g39020	HSF-type DNA-binding domain containing protein, expressed
loc_Os01g39100	Zinc finger C-x8-C-x5-C-x3-H type family protein, expressed
loc_Os01g39110	Zinc finger, C2H2 type family protein, expressed
loc_Os01g39134	EF hand family protein, expressed
loc_Os01g39250	ATP-dependent metalloprotease FtsH family protein, expressed
loc_Os01g39260	ATP-dependent metalloprotease FtsH family protein, expressed
loc_Os01g39270	NAD binding domain of 6-phosphogluconate dehydrogenase family protein, expressed
loc_Os01g39290	Harpin-induced protein 1 containing protein, expressed
loc_Os01g39310	Root hair defective 3 GTP-binding protein containing protein, expressed
loc_Os01g39330	Helix-loop-helix DNA-binding domain containing protein, expressed
loc_Os01g39380	stomatal cytokinesis defective, putative, expressed
loc_Os01g39600	Leucine Rich Repeat family protein, expressed
loc_Os01g39630	DNA repair protein RAD51 homolog 3, putative, expressed
loc_Os01g39670	F-box domain containing protein, expressed
loc_Os01g39690	F-box domain containing protein, expressed
loc_Os01g39770	Calcineurin B-like protein 10, putative, expressed
loc_Os01g39790	Esterase, putative, expressed
loc_Os01g39800	Esterase, putative, expressed
loc_Os01g39810	mannosyltransferase, putative, expressed
loc_Os01g39830	Beta-galactosidase precursor, putative, expressed
loc_Os01g39850	Histone-like transcription factor and archaeal histone family protein, expressed
loc_Os01g39860	oxidoreductase, 2OG-Fe oxygenase family protein, expressed
loc_Os01g39890	submergence induced protein SI397, putative, expressed
loc_Os01g39960	Lycopene epsilon cyclase, chloroplast precursor, putative, expressed
loc_Os01g39970	Protein kinase domain containing protein, expressed
loc_Os01g40050	peptidyl-prolyl cis-trans isomerase cyclophilin-type family protein, putative, expressed
loc_Os01g40094	Protein phosphatase 2C ABI2, putative, expressed
loc_Os01g40150	Elongation factor Tu GTP binding domain containing protein, expressed
loc_Os01g40200	DIL domain containing protein, expressed
loc_Os01g40250	HEAT repeat family protein, expressed
loc_Os01g40260	WRKY DNA binding domain containing protein, expressed
loc_Os01g40280	integral to membrane protein, putative, expressed
loc_Os01g40330	bZIP, putative, expressed
loc_Os01g40340	SIT4 phosphatase-associated family protein, putative, expressed
loc_Os01g40420	CBS domain containing protein, expressed
loc_Os01g40430	WRKY DNA binding domain containing protein, expressed
loc_Os01g40470	Vacuolar ATP synthase subunit d, putative, expressed
loc_Os01g40480	C2 domain-containing protein, putative, expressed
loc_Os01g40499	D-mannose binding lectin family protein, expressed
loc_Os01g40550	Hsp20/alpha crystallin family protein, expressed
loc_Os01g40570	Outer plastidial membrane protein porin, putative, expressed
loc_Os01g40580	hypersensitive-induced response protein, putative, expressed
loc_Os01g40590	Protein kinase APK1A, chloroplast precursor, putative, expressed
loc_Os01g40600	Cell cycle control protein cwf16, putative, expressed
loc_Os01g40610	Cell cycle control protein cwf16, putative, expressed
loc_Os01g40620	Uncharacterized ACR, COG1565 family protein, expressed
loc_Os01g40630	Lysine Decarboxylase, putative, expressed
loc_Os01g40640	S1 RNA binding domain PF|00575 containing protein, putative, expressed
loc_Os01g40660	embryo-abundant protein, putative, expressed
loc_Os01g40670	single myb histone 1, putative, expressed
loc_Os01g40690	holocarboxylase synthetase, putative, expressed
loc_Os01g40820	Peptidase family M41 containing protein, expressed
loc_Os01g40840	Protein kinase AFC1, putative, expressed
loc_Os01g40860	Retinal dehydrogenase 1, putative, expressed
loc_Os01g40870	Aldehyde dehydrogenase, mitochondrial precursor, putative, expressed
loc_Os01g40980	DNA repair helicase family protein, expressed
loc_Os01g41010	senescence-associated protein SAG102, putative, expressed
loc_Os01g41030	50S ribosomal protein, putative, expressed
loc_Os01g41040	Protein SYS1 homolog, putative, expressed
loc_Os01g41160	FAD dependent oxidoreductase family protein, expressed
loc_Os01g41200	copper-binding family protein, putative, expressed
loc_Os01g41240	hydrolase, alpha/beta fold family protein, expressed
loc_Os01g41250	F-box domain containing protein, expressed
loc_Os01g41270	F-box domain containing protein, expressed
loc_Os01g41280	F-box domain containing protein, expressed
loc_Os01g41290	F-box domain containing protein, expressed
loc_Os01g41310	F-box domain containing protein, expressed
loc_Os01g41340	F-box domain containing protein, expressed
loc_Os01g41400	Transmembrane amino acid transporter protein, expressed
loc_Os01g41420	Transmembrane amino acid transporter protein, expressed
loc_Os01g41430	UDP-glucoronosyl and UDP-glucosyl transferase family protein, expressed
loc_Os01g41510	Calcineurin B-like protein 4, putative, expressed
loc_Os01g41530	F-box domain containing protein, expressed
loc_Os01g41550	Eukaryotic aspartyl protease family protein, expressed
loc_Os01g41610	mitochondrial ATP synthase g subunit family protein, putative, expressed
loc_Os01g41630	Protein phosphatase PP2A regulatory subunit B, putative, expressed
loc_Os01g41650	pentatricopeptide, putative, expressed
loc_Os01g41660	Phosphatase, putative, expressed
loc_Os01g41710	Chlorophyll a-b binding protein 2, chloroplast precursor, putative, expressed
loc_Os01g41730	Protein kinase domain containing protein, expressed
loc_Os01g41750	Leucine Rich Repeat family protein, expressed
loc_Os01g41770	Leucine Rich Repeat family protein, expressed
loc_Os01g41780	Leucine Rich Repeat family protein, expressed
loc_Os01g41800	Cytochrome P450 72A1, putative, expressed
loc_Os01g41810	Cytochrome P450 family protein, expressed
loc_Os01g41820	Cytochrome P450 family protein, expressed
loc_Os01g41870	protein kinase family protein, putative, expressed
loc_Os01g41880	Hyaluronan/mRNA binding family protein, expressed
loc_Os01g41890	NB-ARC domain containing protein, expressed
loc_Os01g41900	MCB2 protein, putative, expressed
loc_Os01g41910	Leucine Rich Repeat family protein, expressed
loc_Os01g41930	Leucine Rich Repeat family protein, expressed
loc_Os01g41990	EF hand family protein, expressed
loc_Os01g42030	ATPase, AAA family protein, expressed
loc_Os01g42040	Ubiquitin-conjugating enzyme family protein, expressed
loc_Os01g42070	kinesin motor protein, putative, expressed
loc_Os01g42090	nodulin MtN3 protein, putative, expressed
loc_Os01g42190	DnaJ domain containing protein, expressed
loc_Os01g42234	amino acid permease family protein, putative, expressed
loc_Os01g42250	ubiquitin, putative, expressed
loc_Os01g42260	Single-stranded DNA binding protein, SSDP containing protein, expressed
loc_Os01g42280	pentatricopeptide, putative, expressed
loc_Os01g42294	Leucine Rich Repeat family protein, expressed
loc_Os01g42370	PDR5-like ABC transporter, putative, expressed
loc_Os01g42380	PDR5-like ABC transporter, putative, expressed
loc_Os01g42410	PDR5-like ABC transporter, putative, expressed
loc_Os01g42430	Vacuolar ATP synthase 21 kDa proteolipid subunit, putative, expressed
loc_Os01g42460	BAH domain containing protein, expressed
loc_Os01g42470	acetyltransferase san, putative, expressed
loc_Os01g42480	integral membrane Yip1 family protein, putative, expressed
loc_Os01g42490	Endonuclease/Exonuclease/phosphatase family protein, expressed
loc_Os01g42500	Zinc finger, C3HC4 type family protein, expressed
loc_Os01g42530	GTP-binding nuclear protein Ran2, putative, expressed
loc_Os01g42620	pentatricopeptide, putative, expressed
loc_Os01g42630	C-5 cytosine-specific DNA methylase family protein, expressed
loc_Os01g42650	cytochrome c oxidase subunit, putative, expressed
loc_Os01g42690	Phospholipase/Carboxylesterase family protein, expressed
loc_Os01g42710	LSD1 zinc finger family protein, expressed
loc_Os01g42730	GDSL-like Lipase/Acylhydrolase family protein, expressed
loc_Os01g42780	Papain family cysteine protease containing protein, expressed
loc_Os01g42790	Papain family cysteine protease containing protein, expressed
loc_Os01g42800	Uncharacterised protein family protein, expressed
loc_Os01g42820	RNA recognition motif family protein, expressed
loc_Os01g42830	Adaptin ear-binding coat-associated protein 1, putative, expressed
loc_Os01g42850	E1-like protein-activating enzyme Gsa7p/Apg7p containing protein, expressed
loc_Os01g42860	subtilisin-chymotrypsin inhibitor 2, putative, expressed
loc_Os01g42870	Transferase family protein, expressed
loc_Os01g42880	Transferase family protein, expressed
loc_Os01g42900	ABC-2 type transporter family protein, expressed
loc_Os01g42950	protein kinase family protein, putative, expressed
loc_Os01g42960	TPR Domain containing protein, expressed
loc_Os01g42980	ribosomal protein L22 family protein, putative, expressed
loc_Os01g43010	hAT family dimerisation domain containing protein, expressed
loc_Os01g43020	CTP synthase, putative, expressed
loc_Os01g43030	TPR Domain containing protein, expressed
loc_Os01g43050	CENP-C1, putative, expressed
loc_Os01g43070	oxygen-evolving complex, putative, expressed
loc_Os01g43080	exonuclease family protein, expressed
loc_Os01g43090	Auxin-induced protein PCNT115, putative, expressed
loc_Os01g43100	protein phosphatase 2C, putative, expressed
loc_Os01g43120	DEAD/DEAH box helicase family protein, expressed
loc_Os01g43130	DEAD/DEAH box helicase family protein, expressed
loc_Os01g43140	Lipase family protein, expressed
loc_Os01g43150	ATP-dependent metalloprotease FtsH family protein, expressed
loc_Os01g43160	glycoside hydrolase family 28 protein, putative, expressed
loc_Os01g43170	Polypyrimidine tract-binding protein homolog 1, putative, expressed
loc_Os01g43250	seh1, putative, expressed
loc_Os01g43280	UDP-glucoronosyl and UDP-glucosyl transferase family protein, expressed
loc_Os01g43320	amino acid permease, putative, expressed
loc_Os01g43350	Protein kinase domain containing protein, expressed
loc_Os01g43360	Myosin tail family protein, expressed
loc_Os01g43380	glycosyltransferase family protein 1, putative, expressed
loc_Os01g43390	Uroporphyrinogen decarboxylase, chloroplast precursor, putative, expressed
loc_Os01g43410	Calcium-dependent protein kinase, putative, expressed
loc_Os01g43460	C4-dicarboxylate transporter/malic acid transport family protein, putative, expressed
loc_Os01g43480	ATPase, AAA family protein, expressed
loc_Os01g43490	Polygalacturonase precursor, putative, expressed
loc_Os01g43520	ceramidase family protein, putative, expressed
loc_Os01g43530	Late embryogenesis abundant protein Lea14-A, putative, expressed
loc_Os01g43540	SGS domain containing protein, expressed
loc_Os01g43550	WRKY DNA binding domain containing protein, expressed
loc_Os01g43590	HSF-type DNA-binding domain containing protein, expressed
loc_Os01g43610	uncharacterized plant-specific domain TIGR01568 family protein, expressed
loc_Os01g43630	adaptin family protein, putative, expressed
loc_Os01g43650	WRKY DNA binding domain containing protein, expressed
loc_Os01g43700	Cytochrome P450 family protein, expressed
loc_Os01g43710	Cytochrome P450 72A1, putative, expressed
loc_Os01g43720	Cytochrome P450 72A1, putative, expressed
loc_Os01g43740	Cytochrome P450 family protein, expressed
loc_Os01g43750	Cytochrome P450 family protein, expressed
loc_Os01g43760	Cytochrome P450 family protein, expressed
loc_Os01g43774	Cytochrome P450 family protein, expressed
loc_Os01g43844	Cytochrome P450 family protein, expressed
loc_Os01g43870	NLI interacting factor-like phosphatase family protein, expressed
loc_Os01g43890	Serine carboxypeptidase family protein, expressed
loc_Os01g43910	Protein kinase domain containing protein, expressed
loc_Os01g44040	O-acetyltransferase, putative, expressed
loc_Os01g44050	Tetrapyrrole Methylases family protein, expressed
loc_Os01g44069	Acyltransferase family protein, expressed
loc_Os01g44110	Protein kinase domain containing protein, expressed
loc_Os01g44130	Aspartic proteinase oryzasin-1 precursor, putative, expressed
loc_Os01g44210	ribosomal protein L31 containing protein, expressed
loc_Os01g44220	Glucose-1-phosphate adenylyltransferase large subunit 1, chloroplast precursor, putative, expressed
loc_Os01g44230	X1, putative, expressed
loc_Os01g44250	YZ1, putative, expressed
loc_Os01g44260	Dihydroflavonol-4-reductase, putative, expressed
loc_Os01g44330	Multicopper oxidase family protein, expressed
loc_Os01g44360	CBS domain containing protein, expressed
loc_Os01g44390	myb family transcription factor, putative, expressed
loc_Os01g44394	mRNA-associated protein mrnp 41, putative, expressed
loc_Os01g44430	ZF-HD protein dimerisation region containing protein, expressed
loc_Os01g44960	hydrolase, alpha/beta fold family protein, putative, expressed
loc_Os01g44970	Polygalacturonase family protein, expressed
loc_Os01g44990	SNF2 family N-terminal domain containing protein, expressed
loc_Os01g45020	F-box protein interaction domain containing protein, expressed
loc_Os01g45070	Peptide deformylase, chloroplast precursor, putative, expressed
loc_Os01g45090	LhMyb, putative, expressed
loc_Os01g45110	UDP-glucoronosyl and UDP-glucosyl transferase family protein, expressed
loc_Os01g45140	UDP-glucoronosyl and UDP-glucosyl transferase family protein, expressed
loc_Os01g45190	Eukaryotic initiation factor 4A-3, putative, expressed
loc_Os01g45200	NAD dependent epimerase/dehydratase family protein, expressed
loc_Os01g45274	Carbonic anhydrase, chloroplast precursor, putative, expressed
loc_Os01g45350	limonene cyclase like protein, putative, expressed
loc_Os01g45370	radical SAM enzyme, Cfr family protein, expressed
loc_Os01g45380	protein kinase, putative, expressed
loc_Os01g45390	HD domain containing protein, expressed
loc_Os01g45420	ubiquitin family protein, putative, expressed
loc_Os01g45450	ATPase, AAA family protein, expressed
loc_Os01g45460	Carboxylesterase, putative, expressed
loc_Os01g45530	Single-strand binding protein family protein, expressed
loc_Os01g45550	auxin efflux carrier protein, putative, expressed
loc_Os01g45570	Homeobox associated leucine zipper family protein, expressed
loc_Os01g45620	Protein kinase domain containing protein, expressed
loc_Os01g45624	Oleosin family protein, expressed
loc_Os01g45640	Tat pathway signal sequence family protein, expressed
loc_Os01g45750	bile acid transporter family protein, expressed
loc_Os01g45760	flavin-containing monooxygenase family protein, putative, expressed
loc_Os01g45830	Sulfate transporter, putative, expressed
loc_Os01g45840	pentatricopeptide, putative, expressed
loc_Os01g45860	GRAS family transcription factor containing protein, expressed
loc_Os01g45900	F-box domain containing protein, expressed
loc_Os01g45910	Plastidic ATP/ADP-transporter, putative, expressed
loc_Os01g45960	hydrolase, alpha/beta fold family protein, expressed
loc_Os01g45990	Potassium channel AKT6, putative, expressed
loc_Os01g46020	TAFII55 protein conserved region containing protein, expressed
loc_Os01g46040	Bromodomain containing protein, expressed
loc_Os01g46070	Malate dehydrogenase, mitochondrial precursor, putative, expressed
loc_Os01g46080	GDSL-like Lipase/Acylhydrolase family protein, expressed
loc_Os01g46120	GDSL-like Lipase/Acylhydrolase family protein, expressed
loc_Os01g46169	GDSL-like Lipase/Acylhydrolase family protein, expressed
loc_Os01g46240	lipase class 3 family protein, putative, expressed
loc_Os01g46270	wax synthase isoform 2, putative, expressed
loc_Os01g46290	Lipase family protein, expressed
loc_Os01g46370	lipase class 3 family protein, putative, expressed
loc_Os01g46380	Ketol-acid reductoisomerase, chloroplast precursor, putative, expressed
loc_Os01g46430	glycosyl transferase family 1 protein, putative, expressed
loc_Os01g46500	F-box domain containing protein, expressed
loc_Os01g46510	WD-40 repeat family protein, putative, expressed
loc_Os01g46570	CTP synthase, putative, expressed
loc_Os01g46590	peptidase M50 family protein, putative, expressed
loc_Os01g46600	seed maturation protein PM41, putative, expressed
loc_Os01g46610	Isocitrate dehydrogenase, chloroplast precursor, putative, expressed
loc_Os01g46700	SET domain containing protein, expressed
loc_Os01g46720	Protein kinase domain containing protein, expressed
loc_Os01g46750	AMP-binding enzyme family protein, expressed
loc_Os01g46760	Protein phosphatase 2C containing protein, expressed
loc_Os01g46800	WRKY DNA binding domain containing protein, expressed
loc_Os01g46810	Viral A-type inclusion protein repeat containing protein, expressed
loc_Os01g46850	arabinogalactan-protein, putative, expressed
loc_Os01g46860	major facilitator superfamily protein, expressed
loc_Os01g46870	AP2 domain containing protein, expressed
loc_Os01g46926	Ubiquitin-conjugating enzyme E2-17 kDa 9, putative, expressed
loc_Os01g46932	Vacuolar protein sorting protein 25, putative, expressed
loc_Os01g46940	Sterol desaturase family protein, expressed
loc_Os01g46950	Possible apospory-associated protein C, putative, expressed
loc_Os01g46970	bZIP transcription factor family protein, expressed
loc_Os01g46980	Vacuolar ATP synthase subunit E, putative, expressed
loc_Os01g47040	C2 domain containing protein, expressed
loc_Os01g47050	F-box family protein, putative, expressed
loc_Os01g47070	Acidic endochitinase precursor, putative, expressed
loc_Os01g47080	Pyruvate kinase isozyme G, chloroplast precursor, putative, expressed
loc_Os01g47100	3'-5' exonuclease family protein, expressed
loc_Os01g47180	3'-5' exonuclease family protein, expressed
loc_Os01g47190	phosphoglycerate/bisphosphoglycerate mutase family protein, putative, expressed
loc_Os01g47256	Exosome complex exonuclease RRP40, putative, expressed
loc_Os01g47262	Mov34/MPN/PAD-1 family protein, expressed
loc_Os01g47330	50S ribosomal protein L12-2, chloroplast precursor, putative, expressed
loc_Os01g47340	NifU-like N-terminal domain containing protein, mitochondrial precursor, putative, expressed
loc_Os01g47350	Naphthoate synthase, putative, expressed
loc_Os01g47370	RADIALIS, putative, expressed
loc_Os01g47400	mannan endo-1,4-beta-mannosidase, putative, expressed
loc_Os01g47410	Aspartic proteinase oryzasin-1 precursor, putative, expressed
loc_Os01g47420	pterin-4-alpha-carbinolamine dehydratase family protein, expressed
loc_Os01g47450	carboxyl-terminal protease family protein, expressed
loc_Os01g47470	Protein kinase domain containing protein, expressed
loc_Os01g47490	negatively light-regulated protein, putative, expressed
loc_Os01g47530	Protein kinase domain containing protein, expressed
loc_Os01g47540	CTD-phosphatase, putative, expressed
loc_Os01g47550	kinase, pfkB family protein, expressed
loc_Os01g47560	WRKY DNA binding domain containing protein, expressed
loc_Os01g47580	Lipid phosphate phosphatase 2, putative, expressed
loc_Os01g47600	HMG box family protein, expressed
loc_Os01g47610	lipase class 3 family protein, putative, expressed
loc_Os01g47650	vacuoleless1, putative, expressed
loc_Os01g47660	60S ribosomal protein L18a, putative, expressed
loc_Os01g47690	Hydroxyacylglutathione hydrolase 3, mitochondrial precursor, putative, expressed
loc_Os01g47710	Homeobox domain containing protein, expressed
loc_Os01g47730	Ras-related protein Rab11B, putative, expressed
loc_Os01g47740	Zinc finger, C3HC4 type family protein, expressed
loc_Os01g47750	Splicing factor U2AF 23 kDa subunit, putative, expressed
loc_Os01g47760	glutaredoxin family protein, putative, expressed
loc_Os01g47770	Nuclear movement protein, expressed
loc_Os01g47780	Fasciclin domain containing protein, expressed
loc_Os01g47810	S-locus-like receptor protein kinase, putative, expressed
loc_Os01g47820	S-locus-like receptor protein kinase, putative, expressed
loc_Os01g47900	D-mannose binding lectin family protein, expressed
loc_Os01g48000	D-mannose binding lectin family protein, expressed
loc_Os01g48020	D-mannose binding lectin family protein, expressed
loc_Os01g48040	S-locus-like receptor protein kinase, putative, expressed
loc_Os01g48060	Auxin response factor 3, putative, expressed
loc_Os01g48130	no apical meristem, putative, expressed
loc_Os01g48180	DDT domain containing protein, expressed
loc_Os01g48190	Drought induced 19 protein containing protein, expressed
loc_Os01g48200	glycosyl transferase family 48 protein, putative, expressed
loc_Os01g48210	PAP/25A associated domain containing protein, expressed
loc_Os01g48250	F-box domain containing protein, expressed
loc_Os01g48270	ATPase, AAA family protein, expressed
loc_Os01g48280	Ubiquitin-conjugating enzyme E2 N, putative, expressed
loc_Os01g48290	Dof domain, zinc finger family protein, expressed
loc_Os01g48330	Protein kinase domain containing protein, expressed
loc_Os01g48370	Tub family protein, expressed
loc_Os01g48380	pentatricopeptide, putative, expressed
loc_Os01g48390	leucine-rich repeat transmembrane protein kinase, putative, expressed
loc_Os01g48410	pollen-specific kinase partner protein, putative, expressed
loc_Os01g48420	AhpC/TSA family protein, expressed
loc_Os01g48440	Glycosyltransferase family 43 protein, expressed
loc_Os01g48450	Auxin-responsive protein IAA8, putative, expressed
loc_Os01g48460	No apical meristem protein, expressed
loc_Os01g48540	Glyoxal oxidase N-terminus family protein, expressed
loc_Os01g48680	voltage-dependent calcium channel protein TPC1, putative, expressed
loc_Os01g48690	ribosomal protein S20 containing protein, expressed
loc_Os01g48700	Transcription factor E2F/dimerisation partner family protein, expressed
loc_Os01g48710	heavy metal-associated domain containing protein, expressed
loc_Os01g48720	RNA polymerase III subunit RPC82 family protein, expressed
loc_Os01g48740	aspartyl protease family protein, putative, expressed
loc_Os01g48750	aspartyl protease family protein, putative, expressed
loc_Os01g48760	THAP domain protein 4, putative, expressed
loc_Os01g48770	60S ribosomal protein L37a, putative, expressed
loc_Os01g48790	YT521-B-like family protein, expressed
loc_Os01g48850	auxin-responsive protein, putative, expressed
loc_Os01g48874	condensation domain-containing protein, putative, expressed
loc_Os01g48900	Dynamin-related protein 1A, putative, expressed
loc_Os01g48910	AMP-binding enzyme family protein, expressed
loc_Os01g48920	Autophagy protein Apg6 containing protein, expressed
loc_Os01g48960	Glutamate synthase, chloroplast precursor, putative, expressed
loc_Os01g48980	GPI transamidase component family protein, putative, expressed
loc_Os01g48990	Kinase C630.09c, putative, expressed
loc_Os01g49000	Katanin p60 ATPase-containing subunit, putative, expressed
loc_Os01g49010	Origin recognition complex subunit 4, putative, expressed
loc_Os01g49060	Protein prenyltransferase alpha subunit repeat containing protein, expressed
loc_Os01g49110	protein prenyltransferase alpha subunit, putative, expressed
loc_Os01g49120	MATE efflux family protein, expressed
loc_Os01g49150	Anti-silencing protein, ASF1-like containing protein, expressed
loc_Os01g49160	Myb-like DNA-binding domain containing protein, expressed
loc_Os01g49180	DNA ligase I, ATP-dependent family protein, expressed
loc_Os01g49190	ATP synthase beta chain, mitochondrial precursor, putative, expressed
loc_Os01g49200	Microtubule associated protein containing protein, expressed
loc_Os01g49230	Limonoid UDP-glucosyltransferase, putative, expressed
loc_Os01g49240	UDP-glucoronosyl and UDP-glucosyl transferase family protein, expressed
loc_Os01g49250	SLL2, putative, expressed
loc_Os01g49280	Zinc finger, C3HC4 type family protein, expressed
loc_Os01g49290	Guanine nucleotide-binding protein beta subunit, putative, expressed
loc_Os01g49320	Acidic endochitinase precursor, putative, expressed
loc_Os01g49330	methionyl-tRNA formyltransferase family protein, expressed
loc_Os01g49360	FAD-binding domain-containing protein, putative, expressed
loc_Os01g49380	hydrolase, alpha/beta fold family protein, expressed
loc_Os01g49390	IPP transferase family protein, expressed
loc_Os01g49430	Heat shock cognate 70 kDa protein, putative, expressed
loc_Os01g49470	CHY zinc finger family protein, expressed
loc_Os01g49529	Protein kinase domain containing protein, expressed
loc_Os01g49590	receptor serine/threonine kinase PR5K, putative, expressed
loc_Os01g49614	Protein kinase domain containing protein, expressed
loc_Os01g49640	Nonspecific lipid-transfer protein 2, putative, expressed
loc_Os01g49650	Protease inhibitor/seed storage/LTP family protein, expressed
loc_Os01g49670	Cytidylyltransferase family protein, expressed
loc_Os01g49680	DNA repair helicase ercc3, putative, expressed
loc_Os01g49690	Serine/threonine protein phosphatase 6, putative, expressed
loc_Os01g49710	Glutathione S-transferase, N-terminal domain containing protein, expressed
loc_Os01g49720	glutathione S-transferase GSTU6, putative, expressed
loc_Os01g49770	Zinc finger, C3HC4 type family protein, expressed
loc_Os01g49820	Lipid phosphate phosphatase 2, putative, expressed
loc_Os01g49830	DNA-binding protein RAV1, putative, expressed
loc_Os01g49890	Threonine synthase, chloroplast precursor, putative, expressed
loc_Os01g49900	peptidyl-tRNA hydrolase family protein, expressed
loc_Os01g49910	Protein kinase domain containing protein, expressed
loc_Os01g49920	Leucine Rich Repeat family protein, expressed
loc_Os01g49940	Symplekin, putative, expressed
loc_Os01g50010	Clathrin assembly protein, putative, expressed
loc_Os01g50030	Phosphoethanolamine N-methyltransferase, putative, expressed
loc_Os01g50050	Farnesyl pyrophosphate synthetase, putative, expressed
loc_Os01g50080	ABC transporter family protein, expressed
loc_Os01g50100	multidrug resistance protein 1 homolog, putative, expressed
loc_Os01g50110	Myb-related protein Zm38, putative, expressed
loc_Os01g50160	multidrug resistance protein 1 homolog, putative, expressed
loc_Os01g50170	Eukaryotic aspartyl protease family protein, expressed
loc_Os01g50200	UDP-glucoronosyl and UDP-glucosyl transferase family protein, expressed
loc_Os01g50320	Surp module family protein, expressed
loc_Os01g50330	Strictosidine synthase family protein, expressed
loc_Os01g50340	hAT family dimerisation domain containing protein, expressed
loc_Os01g50360	NAC domain containing protein, expressed
loc_Os01g50370	Protein kinase domain containing protein, expressed
loc_Os01g50400	Protein kinase domain containing protein, expressed
loc_Os01g50410	Protein kinase domain containing protein, expressed
loc_Os01g50420	Protein kinase domain containing protein, expressed
loc_Os01g50440	AWPM-19-like membrane family protein, putative, expressed
loc_Os01g50460	MtN3/saliva family protein, expressed
loc_Os01g50470	regulator of chromosome condensation, putative, expressed
loc_Os01g50490	Cytochrome P450 family protein, expressed
loc_Os01g50580	Cytochrome P450 family protein, expressed
loc_Os01g50610	SAM dependent carboxyl methyltransferase family protein, expressed
loc_Os01g50616	CRAL/TRIO, N-terminus family protein, expressed
loc_Os01g50622	wound-responsive protein, putative, expressed
loc_Os01g50680	PA domain containing protein, expressed
loc_Os01g50700	Dehydrin family protein, expressed
loc_Os01g50720	Myb-related protein Hv33, putative, expressed
loc_Os01g50750	zinc finger family protein, putative, expressed
loc_Os01g50760	Farnesyl pyrophosphate synthetase, putative, expressed
loc_Os01g50770	Adaptor-related protein complex 1, mu 1 subunit, putative, expressed
loc_Os01g50810	pectinesterase inhibitor domain containing protein, expressed
loc_Os01g50820	nitrate transporter, putative, expressed
loc_Os01g50860	CBS domain containing protein, expressed
loc_Os01g50900	Germin-like protein subfamily T member 2 precursor, putative, expressed
loc_Os01g50910	Late embryogenesis abundant protein, expressed
loc_Os01g50940	Helix-loop-helix DNA-binding domain containing protein, expressed
loc_Os01g50960	Transcriptional Coactivator p15 family protein, expressed
loc_Os01g51020	Ribosomal L28e protein family protein, expressed
loc_Os01g51050	Jacalin-like lectin domain containing protein, expressed
loc_Os01g51060	IAA-amino acid hydrolase homolog 2 precursor, putative, expressed
loc_Os01g51120	Vesicle transport v-SNARE 13, putative, expressed
loc_Os01g51140	Helix-loop-helix DNA-binding domain containing protein, expressed
loc_Os01g51154	Single myb histone 4, putative, expressed
loc_Os01g51170	Glycylpeptide N-tetradecanoyltransferase 2, putative, expressed
loc_Os01g51200	Casein kinase I, epsilon isoform, putative, expressed
loc_Os01g51210	lysine decarboxylase, putative, expressed
loc_Os01g51220	Transport protein particle subunit trs31, putative, expressed
loc_Os01g51230	IQ calmodulin-binding motif family protein, expressed
loc_Os01g51250	Mitochondrial carrier protein, expressed
loc_Os01g51260	Myb-like DNA-binding domain containing protein, expressed
loc_Os01g51280	Survival protein SurE containing protein, expressed
loc_Os01g51290	Protein kinase domain containing protein, expressed
loc_Os01g51300	WD-40 repeat protein MSI4, putative, expressed
loc_Os01g51320	amine oxidase, flavin-containing family protein, expressed
loc_Os01g51360	Lipase family protein, expressed
loc_Os01g51380	Vacuolar ATP synthase subunit B isoform 1, putative, expressed
loc_Os01g51390	Insulinase containing protein, expressed
loc_Os01g51400	Leucine Rich Repeat family protein, expressed
loc_Os01g51410	Glycine dehydrogenase, mitochondrial precursor, putative, expressed
loc_Os01g51420	Calcineurin B-like protein 10, putative, expressed
loc_Os01g51540	Cytidine and deoxycytidylate deaminase zinc-binding region family protein, expressed
loc_Os01g51570	Glucan endo-1,3-beta-glucosidase GII precursor, putative, expressed
loc_Os01g51610	B3 DNA binding domain containing protein, expressed
loc_Os01g51630	Myosin head family protein, expressed
loc_Os01g51690	WRKY DNA binding domain containing protein, expressed
loc_Os01g51700	Ras-related protein Rab7, putative, expressed
loc_Os01g51710	zinc finger protein, putative, expressed
loc_Os01g51754	Alpha amylase, catalytic domain containing protein, expressed
loc_Os01g51770	Outer mitochondrial membrane protein porin, putative, expressed
loc_Os01g51780	Auxin efflux carrier component 3, putative, expressed
loc_Os01g51810	pentatricopeptide, putative, expressed
loc_Os01g51840	IQ calmodulin-binding motif family protein, expressed
loc_Os01g51860	violaxanthin de-epoxidase, putative, expressed
loc_Os01g51870	embryo-abundant protein, putative, expressed
loc_Os01g51890	inositol polyphosphate 5-phosphatase, putative, expressed
loc_Os01g51920	Choline/ethanolamine kinase family protein, expressed
loc_Os01g51980	Allinase, C-terminal domain containing protein, expressed
loc_Os01g52010	Allinase, C-terminal domain containing protein, expressed
loc_Os01g52030	AN1-like Zinc finger family protein, expressed
loc_Os01g52050	Brassinosteroid LRR receptor kinase precursor, putative, expressed
loc_Os01g52110	CHY zinc finger family protein, expressed
loc_Os01g52130	sulfate transporter 3.5, putative, expressed
loc_Os01g52160	copper-binding family protein, putative, expressed
loc_Os01g52170	Mrp protein homolog, putative, expressed
loc_Os01g52180	lipase class 3 family protein, putative, expressed
loc_Os01g52214	NADH-ubiquinone oxidoreductase 20 kDa subunit, mitochondrial precursor, putative, expressed
loc_Os01g52230	Phosphatase, putative, expressed
loc_Os01g52240	Chlorophyll a-b binding protein 2, chloroplast precursor, putative, expressed
loc_Os01g52250	glycogen/starch synthases, ADP-glucose type family protein, expressed
loc_Os01g52260	serine O-acetyltransferase family protein, expressed
loc_Os01g52270	NB-ARC domain containing protein, expressed
loc_Os01g52280	NB-ARC domain containing protein, expressed
loc_Os01g52304	NB-ARC domain containing protein, expressed
loc_Os01g52320	NB-ARC domain containing protein, expressed
loc_Os01g52330	NB-ARC domain containing protein, expressed
loc_Os01g52340	NB-ARC domain containing protein, expressed
loc_Os01g52400	acyl-[acyl-carrier-protein]-UDP-N-acetylglucosamine O-acyltransferase containing protein, expressed
loc_Os01g52410	Myb-like DNA-binding domain containing protein, expressed
loc_Os01g52450	Hexokinase 2, putative, expressed
loc_Os01g52460	protein of unknown function, TIGR01935 containing protein, expressed
loc_Os01g52470	Elongation factor 2, putative, expressed
loc_Os01g52480	senescence/dehydration-associated protein, putative, expressed
loc_Os01g52490	40S ribosomal protein S24, putative, expressed
loc_Os01g52500	NADP-dependent malic enzyme, putative, expressed
loc_Os01g52514	B3 DNA binding domain containing protein, expressed
loc_Os01g52530	Ribose-phosphate pyrophosphokinase 3, putative, expressed
loc_Os01g52550	P-glycoprotein homologue, putative, expressed
loc_Os01g52560	ABC transporter family protein, putative, expressed
loc_Os01g52570	Lachrymatory-factor synthase precursor, putative, expressed
loc_Os01g52610	plant integral membrane protein TIGR01569 containing protein, expressed
loc_Os01g52630	Regulator of chromosome condensation family protein, expressed
loc_Os01g52640	WD-40 repeat family protein, putative, expressed
loc_Os01g52650	Pollen proteins Ole e I family protein, expressed
loc_Os01g52660	Pollen proteins Ole e I family protein, expressed
loc_Os01g52680	SRF-type transcription factor family protein, expressed
loc_Os01g52710	Glycosyl transferase family 8 protein, expressed
loc_Os01g52720	auxin-induced, putative, expressed
loc_Os01g52750	Subtilisin N-terminal Region family protein, expressed
loc_Os01g52770	GDSL-like Lipase/Acylhydrolase family protein, expressed
loc_Os01g52780	TB2/DP1, HVA22 family protein, expressed
loc_Os01g52790	Cytochrome P450 family protein, expressed
loc_Os01g52830	secreted protein, putative, expressed
loc_Os01g52864	integral membrane family protein, putative, expressed
loc_Os01g52880	Leucine Rich Repeat family protein, expressed
loc_Os01g52900	aminotransferase, putative, expressed
loc_Os01g52960	Subtilisin N-terminal Region family protein, expressed
loc_Os01g52970	F-box domain containing protein, expressed
loc_Os01g52980	F-box domain containing protein, expressed
loc_Os01g53000	Trehalose synthase, putative, expressed
loc_Os01g53020	DnaJ domain containing protein, expressed
loc_Os01g53040	WRKY DNA binding domain containing protein, expressed
loc_Os01g53060	Mpv17/PMP22 family protein, expressed
loc_Os01g53070	DNA polymerase III, delta subunit family protein, expressed
loc_Os01g53090	Pathogen-related protein, putative, expressed
loc_Os01g53100	Ubiquitin family protein, expressed
loc_Os01g53130	Zinc finger, C3HC4 type family protein, expressed
loc_Os01g53150	GTP-binding protein, putative, expressed
loc_Os01g53160	uncharacterized plant-specific domain TIGR01568 family protein, expressed
loc_Os01g53200	flavin-containing monooxygenase family protein, putative, expressed
loc_Os01g53220	HSF-type DNA-binding domain containing protein, expressed
loc_Os01g53240	RD22, putative, expressed
loc_Os01g53250	FAD binding domain containing protein, expressed
loc_Os01g53260	WRKY transcription factor 45, putative, expressed
loc_Os01g53280	50S ribosomal protein L20, putative, expressed
loc_Os01g53294	NADPH oxidase, putative, expressed
loc_Os01g53330	UDP-glucoronosyl and UDP-glucosyl transferase family protein, expressed
loc_Os01g53350	UDP-glucoronosyl and UDP-glucosyl transferase family protein, expressed
loc_Os01g53370	Anthocyanidin 5,3-O-glucosyltransferase, putative, expressed
loc_Os01g53390	Anthocyanidin 5,3-O-glucosyltransferase, putative, expressed
loc_Os01g53420	UDP-glucoronosyl and UDP-glucosyl transferase family protein, expressed
loc_Os01g53430	UDP-glucoronosyl and UDP-glucosyl transferase family protein, expressed
loc_Os01g53450	aminotransferase, classes I and II family protein, expressed
loc_Os01g53460	UDP-glucoronosyl and UDP-glucosyl transferase family protein, expressed
loc_Os01g53470	Harpin-induced protein 1 containing protein, expressed
loc_Os01g53500	Zinc finger, C3HC4 type family protein, expressed
loc_Os01g53520	reticulon family protein, putative, expressed
loc_Os01g53560	phosphoesterase, putative, expressed
loc_Os01g53570	Uncharacterized protein family UPF0005 containing protein, expressed
loc_Os01g53600	Protein farnesyltransferase beta subunit, putative, expressed
loc_Os01g53610	pentatricopeptide, putative, expressed
loc_Os01g53630	Ulp1 protease family, C-terminal catalytic domain containing protein, expressed
loc_Os01g53650	CCCH transcription factor, putative, expressed
loc_Os01g53660	calcineurin-like phosphoesterase family protein, putative, expressed
loc_Os01g53670	ENTH domain containing protein, expressed
loc_Os01g53680	pyrophosphate-dependent phosphofructo-1-kinase, putative, expressed
loc_Os01g53700	Mitochondrial processing peptidase alpha subunit, mitochondrial precursor, putative, expressed
loc_Os01g53710	Dual specificity phosphatase, catalytic domain containing protein, expressed
loc_Os01g53750	Glycosyl hydrolases family 17 protein, expressed
loc_Os01g53800	Transferrin receptor-like dimerisation domain containing protein, expressed
loc_Os01g53810	Transferrin receptor-like dimerisation domain containing protein, expressed
loc_Os01g53840	protein kinase family protein, putative, expressed
loc_Os01g53880	AUX/IAA family protein, expressed
loc_Os01g53890	RNA methyltransferase, TrmH family, group 3 containing protein, expressed
loc_Os01g53900	Elongation factor 2, putative, expressed
loc_Os01g53910	NAD binding domain of 6-phosphogluconate dehydrogenase family protein, expressed
loc_Os01g53920	Leucine Rich Repeat family protein, expressed
loc_Os01g53930	Hexokinase 1, putative, expressed
loc_Os01g53980	IQ calmodulin-binding motif family protein, expressed
loc_Os01g53990	Pectinesterase family protein, expressed
loc_Os01g54010	Transferrin receptor-like dimerisation domain containing protein, expressed
loc_Os01g54020	Tryptophanyl-tRNA synthetase, putative, expressed
loc_Os01g54030	NADP-dependent malic enzyme, putative, expressed
loc_Os01g54040	ATP-dependent protease La domain containing protein, expressed
loc_Os01g54080	Kinesin motor domain containing protein, expressed
loc_Os01g54100	protein kinase family protein, putative, expressed
loc_Os01g54210	GATA zinc finger family protein, expressed
loc_Os01g54240	Nup85 Nucleoporin family protein, expressed
loc_Os01g54300	glycosyl hydrolase family 5 protein, putative, expressed
loc_Os01g54340	uncharacterized plant-specific domain TIGR01615 family protein, expressed
loc_Os01g54350	protein kinase, putative, expressed
loc_Os01g54370	Dihydroorotase, mitochondrial precursor, putative, expressed
loc_Os01g54380	pentatricopeptide, putative, expressed
loc_Os01g54390	S4 domain containing protein, expressed
loc_Os01g54400	VQ motif family protein, expressed
loc_Os01g54420	dynamin family protein, putative, expressed
loc_Os01g54450	nuclear protein, putative, expressed
loc_Os01g54480	Protein kinase domain containing protein, expressed
loc_Os01g54510	MAC/Perforin domain containing protein, expressed
loc_Os01g54520	lipoprotein, putative, expressed
loc_Os01g54540	50S ribosomal protein L13, chloroplast precursor, putative, expressed
loc_Os01g54550	heat shock factor, putative, expressed
loc_Os01g54560	Trehalose synthase, putative, expressed
loc_Os01g54580	phosphate translocator, putative, expressed
loc_Os01g54590	Ras-related protein RIC2, putative, expressed
loc_Os01g54600	WRKY DNA binding domain containing protein, expressed
loc_Os01g54620	Cellulose synthase A catalytic subunit 8, putative, expressed
loc_Os01g54850	F-box domain containing protein, expressed
loc_Os01g54860	3-hydroxyisobutyryl-coenzyme A hydrolase, putative, expressed
loc_Os01g54870	60S ribosomal protein L18a, putative, expressed
loc_Os01g54880	prkcsh-prov protein, putative, expressed
loc_Os01g54890	AP2 domain containing protein, expressed
loc_Os01g54900	lipid-A-disaccharide synthase family protein, expressed
loc_Os01g54910	GTP-binding protein TypA containing protein, expressed
loc_Os01g54940	oxidoreductase, zinc-binding dehydrogenase family protein, expressed
loc_Os01g54950	Optic atrophy 3 protein containing protein, expressed
loc_Os01g54990	Auxin response factor 3, putative, expressed
loc_Os01g55030	DNA-binding protein, putative, expressed
loc_Os01g55040	callose synthase, putative, expressed
loc_Os01g55070	pentatricopeptide, putative, expressed
loc_Os01g55100	TCP1 protein, putative, expressed
loc_Os01g55110	Zinc finger, C3HC4 type family protein, expressed
loc_Os01g55150	bZIP transcription factor family protein, expressed
loc_Os01g55170	La domain containing protein, expressed
loc_Os01g55200	Potassium channel KAT1, putative, expressed
loc_Os01g55240	Gibberellin 2-beta-dioxygenase, putative, expressed
loc_Os01g55260	ATPase, AAA family protein, expressed
loc_Os01g55270	SGS domain containing protein, expressed
loc_Os01g55290	pentatricopeptide, putative, expressed
loc_Os01g55300	ImpB/MucB/SamB family protein, expressed
loc_Os01g55310	HAD-superfamily hydrolase, subfamily IA, variant 3 containing protein, expressed
loc_Os01g55320	heavy metal-associated domain containing protein, expressed
loc_Os01g55340	Dof domain, zinc finger family protein, expressed
loc_Os01g55350	Phosphoenolpyruvate carboxylase, housekeeping isozyme, putative, expressed
loc_Os01g55360	Phosphatidate cytidylyltransferase, putative, expressed
loc_Os01g55430	Tub family protein, expressed
loc_Os01g55440	Protein kinase domain containing protein, expressed
loc_Os01g55450	protein kinase PK4, putative, expressed
loc_Os01g55490	transcriptional regulator family protein, putative, expressed
loc_Os01g55500	xanthine/uracil permease family protein, expressed
loc_Os01g55510	Dynein light chain type 1 family protein, expressed
loc_Os01g55520	pollen-specific kinase partner protein, putative, expressed
loc_Os01g55540	Aspartate aminotransferase, cytoplasmic, putative, expressed
loc_Os01g55580	Tesmin/TSO1-like CXC domain containing protein, expressed
loc_Os01g55600	POT family protein, expressed
loc_Os01g55610	POT family protein, expressed
loc_Os01g55650	patatin, putative, expressed
loc_Os01g55690	Glutelin type-A 1 precursor, putative, expressed
loc_Os01g55740	Rhomboid family protein, expressed
loc_Os01g55750	TCP family transcription factor containing protein, expressed
loc_Os01g55780	glycerophosphoryl diester phosphodiesterase family protein, putative, expressed
loc_Os01g55799	Exo70 exocyst complex subunit family protein, expressed
loc_Os01g55830	glutathione S-transferase GSTF2, putative, expressed
loc_Os01g55870	Chorismate mutase, chloroplast precursor, putative, expressed
loc_Os01g55940	indole-3-acetic acid-amido synthetase GH3.1, putative, expressed
loc_Os01g55950	Acetamidase, putative, expressed
loc_Os01g55974	deoxycytidylate deaminase, putative, expressed
loc_Os01g56000	RNA recognition motif family protein, expressed
loc_Os01g56010	Serpin family protein, expressed
loc_Os01g56030	EF hand family protein, expressed
loc_Os01g56070	Zinc finger, C3HC4 type family protein, expressed
loc_Os01g56100	BSD domain containing protein, expressed
loc_Os01g56130	glycosyl transferase family 2 protein, putative, expressed
loc_Os01g56150	Serine carboxypeptidase S28 family protein, expressed
loc_Os01g56190	RNA helicase A, putative, expressed
loc_Os01g56200	Regulatory protein NPR1, putative, expressed
loc_Os01g56240	Auxin responsive protein, expressed
loc_Os01g56310	Lipoic acid synthetase, mitochondrial precursor, putative, expressed
loc_Os01g56320	subtilase family protein, putative, expressed
loc_Os01g56330	protein kinase family protein, putative, expressed
loc_Os01g56360	condensation domain-containing protein, putative, expressed
loc_Os01g56380	Tyrosine/DOPA decarboxylase 2, putative, expressed
loc_Os01g56390	F-box domain containing protein, expressed
loc_Os01g56400	ABC transporter family protein, expressed
loc_Os01g56420	Ctr copper transporter family protein, expressed
loc_Os01g56430	Ctr copper transporter family protein, expressed
loc_Os01g56460	Mitochondrial glycoprotein, expressed
loc_Os01g56470	Mal d 1-associated protein, putative, expressed
loc_Os01g56490	Ubiquitin carboxyl-terminal hydrolase family protein, expressed
loc_Os01g56510	Glycosyl hydrolase family 3 N terminal domain containing protein, expressed
loc_Os01g56520	Double-stranded RNA binding motif family protein, expressed
loc_Os01g56540	Pre-SET motif family protein, expressed
loc_Os01g56550	Transcription initiation factor IIF, beta subunit family protein, expressed
loc_Os01g56560	aromatic-rich family protein, putative, expressed
loc_Os01g56570	Core-2/I-Branching enzyme family protein, expressed
loc_Os01g56580	protein kinase family protein, putative, expressed
loc_Os01g56590	HEAT repeat family protein, expressed
loc_Os01g56600	Signal recognition particle 54 kDa protein 2, putative, expressed
loc_Os01g56610	Homocysteine S-methyltransferase 4, putative, expressed
loc_Os01g56620	tRNA pseudouridine synthase D family protein, expressed
loc_Os01g56630	Dymeclin, putative, expressed
loc_Os01g56640	transcription factor jumonji, putative, expressed
loc_Os01g56670	Glycosyl hydrolase family 47 protein, expressed
loc_Os01g56680	Photosystem II reaction centre W protein containing protein, expressed
loc_Os01g56690	Helix-loop-helix DNA-binding domain containing protein, expressed
loc_Os01g56740	F-box domain containing protein, expressed
loc_Os01g56764	H1flk, putative, expressed
loc_Os01g56780	Plus-3 domain containing protein, expressed
loc_Os01g56800	MATH domain containing protein, expressed
loc_Os01g56810	Cytokinin dehydrogenase 5 precursor, putative, expressed
loc_Os01g56860	WD-repeat protein 13, putative, expressed
loc_Os01g56930	aspartyl protease family protein, putative, expressed
loc_Os01g56940	XPG I-region family protein, expressed
loc_Os01g56980	LOC495012 protein, putative, expressed
loc_Os01g57082	Insulinase containing protein, expressed
loc_Os01g57100	Protein kinase domain containing protein, expressed
loc_Os01g57110	SNF2 domain-containing protein, putative, expressed
loc_Os01g57210	Katanin p80 WD40-containing subunit B1 homolog 1, putative, expressed
loc_Os01g57220	SCAMP family protein, expressed
loc_Os01g57240	Protein ULTRAPETALA2, putative, expressed
loc_Os01g57260	VPS28 protein homolog 2, putative, expressed
loc_Os01g57270	rust resistance protein, putative, expressed
loc_Os01g57280	Rp1, putative, expressed
loc_Os01g57350	Diacylglycerol kinase catalytic domain family protein, expressed
loc_Os01g57360	Acyltransferase family protein, expressed
loc_Os01g57370	cation channel family protein, expressed
loc_Os01g57390	LysM domain containing protein, expressed
loc_Os01g57400	LysM domain containing protein, expressed
loc_Os01g57410	Rf1 protein, mitochondrial precursor, putative, expressed
loc_Os01g57420	diacylglycerol kinase variant B, putative, expressed
loc_Os01g57440	DNA repair metallo-beta-lactamase family protein, expressed
loc_Os01g57450	universal stress protein, putative, expressed
loc_Os01g57460	Frataxin homolog, putative, expressed
loc_Os01g57470	EF hand family protein, expressed
loc_Os01g57480	D-mannose binding lectin family protein, expressed
loc_Os01g57510	D-mannose binding lectin family protein, expressed
loc_Os01g57540	Serine/threonine-protein kinase receptor precursor, putative, expressed
loc_Os01g57550	nodulation protein, putative, expressed
loc_Os01g57560	S-locus glycoprotein family protein, expressed
loc_Os01g57570	NADPH-dependent FMN reductase family protein, expressed
loc_Os01g57580	Helix-loop-helix DNA-binding domain containing protein, expressed
loc_Os01g57610	Indole-3-acetic acid-amido synthetase GH3.6, putative, expressed
loc_Os01g57630	pentatricopeptide, putative, expressed
loc_Os01g57650	zinc finger family protein, putative, expressed
loc_Os01g57690	Plastocyanin-like domain containing protein, expressed
loc_Os01g57730	Peroxidase family protein, expressed
loc_Os01g57770	hydrolase, alpha/beta fold family protein, expressed
loc_Os01g57854	Pectinesterase family protein, expressed
loc_Os01g57870	NB-ARC domain containing protein, expressed
loc_Os01g57880	Plastocyanin-like domain containing protein, expressed
loc_Os01g57890	START domain containing protein, expressed
loc_Os01g57900	pentatricopeptide, putative, expressed
loc_Os01g57920	F-box domain containing protein, expressed
loc_Os01g57930	CDP-alcohol phosphatidyltransferase family protein, expressed
loc_Os01g57940	Serine/threonine-protein kinase RLCKVII, putative, expressed
loc_Os01g57944	DNA-directed RNA polymerase alpha chain, putative, expressed
loc_Os01g58000	ATP synthase epsilon chain, putative, expressed
loc_Os01g58020	Ribulose bisphosphate carboxylase large chain precursor, putative, expressed
loc_Os01g58030	NAD, putative, expressed
loc_Os01g58040	Photosystem II D2 protein, putative, expressed
loc_Os01g58080	membrane-associated salt-inducible protein, putative, expressed
loc_Os01g58194	protein disulfide isomerase, putative, expressed
loc_Os01g58220	Protein translation factor SUI1 homolog, putative, expressed
loc_Os01g58240	Subtilisin N-terminal Region family protein, expressed
loc_Os01g58260	Subtilisin N-terminal Region family protein, expressed
loc_Os01g58280	Subtilisin N-terminal Region family protein, expressed
loc_Os01g58290	Subtilisin N-terminal Region family protein, expressed
loc_Os01g58380	3-hydroxybutyryl-CoA dehydrogenase, putative, expressed
loc_Os01g58400	Zinc finger, C3HC4 type family protein, expressed
loc_Os01g58420	AP2 domain containing protein, expressed
loc_Os01g58510	NB-ARC domain containing protein, expressed
loc_Os01g58520	Leucine Rich Repeat family protein, expressed
loc_Os01g58530	Leucine Rich Repeat family protein, expressed
loc_Os01g58550	methyladenine glycosylase family protein, putative, expressed
loc_Os01g58580	latex-abundant protein, putative, expressed
loc_Os01g58610	Phosphoglycerate kinase, chloroplast precursor, putative, expressed
loc_Os01g58630	pentatricopeptide, putative, expressed
loc_Os01g58640	Ser/Thr protein phosphatase family protein, expressed
loc_Os01g58680	Apurinic endonuclease-redox protein, putative, expressed
loc_Os01g58690	Apurinic endonuclease-redox protein, putative, expressed
loc_Os01g58730	Glucan endo-1,3-beta-glucosidase GVI precursor, putative, expressed
loc_Os01g58740	Glycerol-3-phosphate dehydrogenase, putative, expressed
loc_Os01g58760	bZIP transcription factor family protein, expressed
loc_Os01g58780	Zinc finger, C3HC4 type family protein, expressed
loc_Os01g58790	4-diphosphocytidyl-2-C-methyl-D-erythritol kinase, chloroplast precursor, putative, expressed
loc_Os01g58860	Auxin Efflux Carrier family protein, expressed
loc_Os01g58870	phosphate translocator, putative, expressed
loc_Os01g58890	Cysteine proteinase inhibitor-I, putative, expressed
loc_Os01g58910	nodulin, putative, expressed
loc_Os01g58950	Cytochrome P450 family protein, expressed
loc_Os01g58960	Cytochrome P450 family protein, expressed
loc_Os01g58970	Cytochrome P450 family protein, expressed
loc_Os01g59000	Cytochrome P450 family protein, expressed
loc_Os01g59020	Cytochrome P450 family protein, expressed
loc_Os01g59060	ribosomal protein L34 containing protein, expressed
loc_Os01g59090	thylakoid lumenal 20 kDa protein, putative, expressed
loc_Os01g59100	glucosyltransferase, putative, expressed
loc_Os01g59110	UDP-glucoronosyl and UDP-glucosyl transferase family protein, expressed
loc_Os01g59120	G2/mitotic-specific cyclin S13-6, putative, expressed
loc_Os01g59130	proline-rich family protein, putative, expressed
loc_Os01g59140	DNA-directed RNA polymerases II 24 kDa polypeptide, putative, expressed
loc_Os01g59150	Tubulin beta-6 chain, putative, expressed
loc_Os01g59160	UBA/TS-N domain containing protein, expressed
loc_Os01g59180	F-box domain containing protein, expressed
loc_Os01g59200	uncharacterized plant-specific domain TIGR01570 family protein, expressed
loc_Os01g59340	D-hydantoinase family protein, expressed
loc_Os01g59350	Transcription factor HBP-1b, putative, expressed
loc_Os01g59360	Calcium-dependent protein kinase, isoform 2, putative, expressed
loc_Os01g59410	VQ motif family protein, expressed
loc_Os01g59440	BRASSINOSTEROID INSENSITIVE 1-associated receptor kinase 1 precursor, putative, expressed
loc_Os01g59490	FAD-dependent oxidoreductase family protein, putative, expressed
loc_Os01g59500	U3 small nucleolar RNA-associated protein 11, putative, expressed
loc_Os01g59510	ribonuclease III family protein, putative, expressed
loc_Os01g59530	Calmodulin, putative, expressed
loc_Os01g59550	Protein kinase domain containing protein, expressed
loc_Os01g59560	Protein kinase domain containing protein, expressed
loc_Os01g59570	Protein kinase domain containing protein, expressed
loc_Os01g59600	Proteasome subunit alpha type 3, putative, expressed
loc_Os01g59610	serine protease inhibitor, Kazal-type family protein, putative, expressed
loc_Os01g59620	YDG/SRA domain containing protein, expressed
loc_Os01g59630	Exostosin family protein, expressed
loc_Os01g59640	No apical meristem protein, expressed
loc_Os01g59660	Transcription factor GAMYB, putative, expressed
loc_Os01g59680	Harpin-induced protein 1 containing protein, expressed
loc_Os01g59690	F-box family protein, putative, expressed
loc_Os01g59730	60S ribosomal protein L30, putative, expressed
loc_Os01g59750	14 kDa zinc-binding protein, putative, expressed
loc_Os01g59760	bZIP transcription factor family protein, expressed
loc_Os01g59780	AP2 domain containing protein, expressed
loc_Os01g59790	ADP-ribosylation factor, putative, expressed
loc_Os01g59800	Vacuolar protein sorting 36 containing protein, expressed
loc_Os01g59819	Glycosyl hydrolase family 1 protein, expressed
loc_Os01g59840	Cyanogenic beta-glucosidase precursor, putative, expressed
loc_Os01g59850	GTPase activating protein, putative, expressed
loc_Os01g59870	Protease inhibitor/seed storage/LTP family protein, expressed
loc_Os01g59910	F-box domain containing protein, expressed
loc_Os01g59920	cysteine synthase, chloroplast precursor, putative, expressed
loc_Os01g59930	oxidoreductase, FAD-binding family protein, expressed
loc_Os01g59980	Zn-finger in Ran binding protein and others containing protein, expressed
loc_Os01g59990	60S ribosomal protein L24, putative, expressed
loc_Os01g60000	pentatricopeptide, putative, expressed
loc_Os01g60010	pentatricopeptide, putative, expressed
loc_Os01g60020	No apical meristem protein, expressed
loc_Os01g60040	microtubule bundling polypeptide TMBP200, putative, expressed
loc_Os01g60060	Protein kinase domain containing protein, expressed
loc_Os01g60080	L-ascorbate oxidase homolog precursor, putative, expressed
loc_Os01g60140	cation/hydrogen exchanger, putative, expressed
loc_Os01g60190	2,3-bisphosphoglycerate-independent phosphoglycerate mutase, putative, expressed
loc_Os01g60230	auxin efflux carrier family protein, putative, expressed
loc_Os01g60260	KH domain-containing protein, putative, expressed
loc_Os01g60270	WUSCHEL-related homeobox 14, putative, expressed
loc_Os01g60280	Protein kinase domain containing protein, expressed
loc_Os01g60330	Protein kinase domain containing protein, expressed
loc_Os01g60410	Ubiquitin-conjugating enzyme E2-17 kDa, putative, expressed
loc_Os01g60430	pentatricopeptide, putative, expressed
loc_Os01g60440	HEAT repeat-containing protein, putative, expressed
loc_Os01g60490	WRKY DNA binding domain containing protein, expressed
loc_Os01g60600	WRKY DNA binding domain containing protein, expressed
loc_Os01g60640	WRKY DNA binding domain containing protein, expressed
loc_Os01g60650	non-green plastid inner envelope membrane protein, putative, expressed
loc_Os01g60660	tRNA binding domain containing protein, putative, expressed
loc_Os01g60670	Leucine Rich Repeat family protein, expressed
loc_Os01g60700	Protein kinase domain containing protein, expressed
loc_Os01g60730	Zinc finger, C3HC4 type family protein, expressed
loc_Os01g60740	Nonspecific lipid-transfer protein precursor, putative, expressed
loc_Os01g60770	Alpha-expansin 1 precursor, putative, expressed
loc_Os01g60780	integral membrane protein, putative, expressed
loc_Os01g60790	40S ribosomal protein S26, putative, expressed
loc_Os01g60810	uncharacterized plant-specific domain TIGR01568 family protein, expressed
loc_Os01g60860	U-box domain containing protein, expressed
loc_Os01g60910	CBL-interacting serine/threonine-protein kinase 15, putative, expressed
loc_Os01g60920	F-box domain containing protein, expressed
loc_Os01g60960	LOB domain protein 13, putative, expressed
loc_Os01g61010	Nodulin-like family protein, expressed
loc_Os01g61030	VHS domain containing protein, expressed
loc_Os01g61044	Transmembrane amino acid transporter protein, expressed
loc_Os01g61060	Protein of unknown function, DUF614 containing protein, expressed
loc_Os01g61070	heavy metal-associated domain containing protein, expressed
loc_Os01g61080	DNA-binding protein, putative, expressed
loc_Os01g61150	PX domain containing protein, expressed
loc_Os01g61160	laccase, putative, expressed
loc_Os01g61180	Exo70 exocyst complex subunit family protein, expressed
loc_Os01g61190	Exo70 exocyst complex subunit family protein, expressed
loc_Os01g61200	GDSL-like Lipase/Acylhydrolase family protein, expressed
loc_Os01g61210	Pathogenesis-related protein Bet v I family protein, expressed
loc_Os01g61230	NAD dependent epimerase/dehydratase family protein, expressed
loc_Os01g61250	dehydration-responsive protein, putative, expressed
loc_Os01g61330	MSP domain containing protein, expressed
loc_Os01g61350	Glutaredoxin family protein, expressed
loc_Os01g61380	Malate dehydrogenase, mitochondrial precursor, putative, expressed
loc_Os01g61410	Rotenone-insensitive NADH-ubiquinone oxidoreductase, mitochondrial precursor, putative, expressed
loc_Os01g61420	Zinc finger, C3HC4 type family protein, expressed
loc_Os01g61480	Transcription factor LAX PANICLE, putative, expressed
loc_Os01g61500	BCL-2 binding anthanogene-1, putative, expressed
loc_Os01g61510	Ammonium transporter 2, putative, expressed
loc_Os01g61550	Ammonium transporter 2, putative, expressed
loc_Os01g61560	phosphatidate cytidylyltransferase family protein, expressed
loc_Os01g61570	GDSL-like Lipase/Acylhydrolase family protein, expressed
loc_Os01g61580	SelT-like protein precursor, putative, expressed
loc_Os01g61590	Calcium-dependent protein kinase, isoform AK1, putative, expressed
loc_Os01g61610	oxidoreductase, 2OG-Fe oxygenase family protein, expressed
loc_Os01g61620	protein kinase family protein, putative, expressed
loc_Os01g61630	pentatricopeptide, putative, expressed
loc_Os01g61640	NLI interacting factor-like phosphatase family protein, expressed
loc_Os01g61690	Serine carboxypeptidase II precursor, putative, expressed
loc_Os01g61710	Coatomer delta subunit, putative, expressed
loc_Os01g61720	IQ calmodulin-binding motif family protein, expressed
loc_Os01g61780	V-type ATPase 116kDa subunit family protein, expressed
loc_Os01g61800	ZmEBE-1 protein, putative, expressed
loc_Os01g61810	CCAAT-binding transcription factor subunit HAP3A, putative, expressed
loc_Os01g61820	ribosomal protein S23 containing protein, expressed
loc_Os01g61830	Zinc finger C-x8-C-x5-C-x3-H type family protein, expressed
loc_Os01g61860	RabGAP/TBC domain-containing protein, putative, expressed
loc_Os01g61880	respiratory burst oxidase homolog, putative, expressed
loc_Os01g61890	AT hook motif family protein, expressed
loc_Os01g61900	CCT motif family protein, expressed
loc_Os01g61920	Histone H4, putative, expressed
loc_Os01g61930	SAC3/GANP family protein, expressed
loc_Os01g61940	stigma/style ABC transporter, putative, expressed
loc_Os01g61970	Lung seven transmembrane receptor family protein, expressed
loc_Os01g61990	ankyrin repeat family protein, putative, expressed
loc_Os01g62010	Monoglyceride lipase, putative, expressed
loc_Os01g62020	UDP-D-glucuronate decarboxylase, putative, expressed
loc_Os01g62040	RuvB-like 1, putative, expressed
loc_Os01g62060	uncharacterized plant-specific domain TIGR01589 family protein, expressed
loc_Os01g62070	cation efflux family protein, expressed
loc_Os01g62080	Protein kinase AFC1, putative, expressed
loc_Os01g62130	Zinc finger, C2H2 type family protein, expressed
loc_Os01g62150	Clathrin adaptor complex small chain family protein, expressed
loc_Os01g62190	Zinc finger, C2H2 type family protein, expressed
loc_Os01g62210	ribosomal protein L17 containing protein, expressed
loc_Os01g62230	Histone H2B, putative, expressed
loc_Os01g62244	Ubiquitin-conjugating enzyme E2 7, putative, expressed
loc_Os01g62260	Osmotin-like protein precursor, putative, expressed
loc_Os01g62290	Heat shock cognate 70 kDa protein, putative, expressed
loc_Os01g62300	SLT1 protein, putative, expressed
loc_Os01g62310	Homeobox domain containing protein, expressed
loc_Os01g62350	60S ribosomal protein L36-2, putative, expressed
loc_Os01g62370	ENTH domain containing protein, expressed
loc_Os01g62380	Fasciclin domain containing protein, expressed
loc_Os01g62390	Growth regulator protein, putative, expressed
loc_Os01g62410	Myb-like DNA-binding domain containing protein, expressed
loc_Os01g62420	Triosephosphate isomerase, cytosolic, putative, expressed
loc_Os01g62430	Elicitor-responsive protein 1, putative, expressed
loc_Os01g62440	RNB-like protein, expressed
loc_Os01g62460	SCARECROW, putative, expressed
loc_Os01g62480	Multicopper oxidase family protein, expressed
loc_Os01g62490	Multicopper oxidase family protein, expressed
loc_Os01g62500	AFG3-like protein 2, putative, expressed
loc_Os01g62610	FK506-binding protein 4, putative, expressed
loc_Os01g62620	DHHC zinc finger domain containing protein, expressed
loc_Os01g62630	Eukaryotic aspartyl protease family protein, expressed
loc_Os01g62650	Pumilio-family RNA binding repeat containing protein, expressed
loc_Os01g62660	myb-like DNA-binding domain, SHAQKYF class family protein, expressed
loc_Os01g62670	Avr9/Cf-9 rapidly elicited protein 137, putative, expressed
loc_Os01g62760	Protein phosphatase 2C, putative, expressed
loc_Os01g62800	dehydration-responsive family protein, putative, expressed
loc_Os01g62810	Regulator of chromosome condensation, putative, expressed
loc_Os01g62820	Transcription initiation factor TFIID subunit A family protein, expressed
loc_Os01g62840	mannose-1-phosphate guanyltransferase, putative, expressed
loc_Os01g62850	integral membrane protein, putative, expressed
loc_Os01g62860	oxidoreductase, aldo/keto reductase family protein, expressed
loc_Os01g62870	oxidoreductase, aldo/keto reductase family protein, expressed
loc_Os01g62880	oxidoreductase, aldo/keto reductase family protein, expressed
loc_Os01g62890	prenylated rab acceptor, putative, expressed
loc_Os01g62900	Delta 1-pyrroline-5-carboxylate synthetase, putative, expressed
loc_Os01g62910	pentatricopeptide, putative, expressed
loc_Os01g62920	homeodomain protein JUBEL2, putative, expressed
loc_Os01g62950	Ras-related protein Rab11C, putative, expressed
loc_Os01g62980	protease inhibitor/seed storage/lipid transfer protein, putative, expressed
loc_Os01g62990	pollen-specific kinase partner protein, putative, expressed
loc_Os01g63010	ENOD18 protein, putative, expressed
loc_Os01g63060	phosphatidic acid phosphatase, putative, expressed
loc_Os01g63160	Myb-like DNA-binding domain containing protein, expressed
loc_Os01g63180	Multicopper oxidase family protein, expressed
loc_Os01g63190	Multicopper oxidase family protein, expressed
loc_Os01g63200	Multicopper oxidase family protein, expressed
loc_Os01g63210	SOUL heme-binding family protein, putative, expressed
loc_Os01g63220	pfkB-type carbohydrate kinase family protein, putative, expressed
loc_Os01g63230	Plant protein family protein, expressed
loc_Os01g63240	Reticulon family protein, expressed
loc_Os01g63250	Machado-Joseph disease, putative, expressed
loc_Os01g63260	3-oxo-5-alpha-steroid 4-dehydrogenase family protein, expressed
loc_Os01g63270	Alpha-glucan phosphorylase, H isozyme, putative, expressed
loc_Os01g63280	Protein kinase domain containing protein, expressed
loc_Os01g63290	Major Facilitator Superfamily protein, expressed
loc_Os01g63354	ELM2 domain containing protein, expressed
loc_Os01g63400	pentatricopeptide, putative, expressed
loc_Os01g63420	Coronatine-insensitive protein 1, putative, expressed
loc_Os01g63460	myb family transcription factor, putative, expressed
loc_Os01g63470	C2 domain containing protein, expressed
loc_Os01g63480	AER, putative, expressed
loc_Os01g63510	WUSCHEL-related homeobox 5, putative, expressed
loc_Os01g63540	Cytochrome P450 86A1, putative, expressed
loc_Os01g63580	Glycerol-3-phosphate acyltransferase 4, putative, expressed
loc_Os01g63680	Myb-like DNA-binding domain containing protein, expressed
loc_Os01g63690	Nematode-resistance protein, putative, expressed
loc_Os01g63710	cell division control protein CDC6b, putative, expressed
loc_Os01g63770	AUX1-like permease, putative, expressed
loc_Os01g63780	Nsp1-like C-terminal region family protein, expressed
loc_Os01g63800	Pleckstrin homology domain-containing protein 1, putative, expressed
loc_Os01g63810	Starch binding domain containing protein, expressed
loc_Os01g63820	Double-stranded RNA binding motif family protein, expressed
loc_Os01g63830	Dehydrodolichyl diphosphate synthase 2, putative, expressed
loc_Os01g63840	3-deoxy-D-manno-octulosonic-acid transferase family protein, expressed
loc_Os01g63870	xanthine/uracil permease family protein, putative, expressed
loc_Os01g63890	G10 protein homolog, putative, expressed
loc_Os01g63900	DNA excision repair protein ERCC-8, putative, expressed
loc_Os01g63910	AT hook motif family protein, expressed
loc_Os01g63930	Cytochrome P450 family protein, expressed
loc_Os01g63940	Transcription initiation factor TFIID subunit A family protein, expressed
loc_Os01g63970	sialyltransferase, putative, expressed
loc_Os01g63980	Zinc finger, C2H2 type family protein, expressed
loc_Os01g63990	hydrolase, alpha/beta fold family protein, expressed
loc_Os01g64000	ABA response element binding factor, putative, expressed
loc_Os01g64010	Dual specificity phosphatase, catalytic domain containing protein, expressed
loc_Os01g64020	Transcription factor HBP-1b, putative, expressed
loc_Os01g64030	F-box family protein, putative, expressed
loc_Os01g64090	60S ribosomal protein L10a-1, putative, expressed
loc_Os01g64100	Acidic endochitinase precursor, putative, expressed
loc_Os01g64110	Hevamine A precursor, putative, expressed
loc_Os01g64120	Ferredoxin-2, chloroplast precursor, putative, expressed
[truncated: 15,109 more rows]

## Sheet: FA
TIGR rice locus(TRL)	Annotation
loc_Os01g01010	RabGAP/TBC domain-containing protein, putative, expressed
loc_Os01g01020	cytochrome P450 family protein, putative
loc_Os01g01030	Monocopper oxidase precursor, putative, expressed
loc_Os01g01050	R3H domain containing protein, expressed
loc_Os01g01060	40S ribosomal protein S5, putative, expressed
loc_Os01g01080	Sphingosine-1-phosphate lyase, putative, expressed
loc_Os01g01120	2,3-diketo-5-methylthio-1-phosphopentane phosphatase family protein, expressed
loc_Os01g01130	RNA, U transporter 1, putative, expressed
loc_Os01g01150	Filamin/ABP280 repeat family protein, expressed
loc_Os01g01160	Chaperone protein dnaJ 20, chloroplast precursor, putative, expressed
loc_Os01g01190	phosphoesterase family protein, putative, expressed
loc_Os01g01290	Histone-like transcription factor and archaeal histone family protein, expressed
loc_Os01g01302	shikimate kinase family protein, expressed
loc_Os01g01307	Translocon-associated protein beta containing protein, expressed
loc_Os01g01312	SNF2 domain-containing protein, putative, expressed
loc_Os01g01340	cytokinin-repressed protein CR9, putative, expressed
loc_Os01g01350	SNF7 family protein, expressed
loc_Os01g01360	POT family protein, expressed
loc_Os01g01410	Protein kinase domain containing protein, expressed
loc_Os01g01430	NAM, putative, expressed
loc_Os01g01450	stress responsive protein, putative, expressed
loc_Os01g01470	No apical meristem protein, expressed
loc_Os01g01484	Light-mediated development protein DET1, putative, expressed
loc_Os01g01520	Transferase family protein, expressed
loc_Os01g01560	hAT family dimerisation domain containing protein
loc_Os01g01570	kinesin heavy chain, putative, expressed
loc_Os01g01610	Iron-sulfur cluster assembly accessory protein, expressed
loc_Os01g01620	Ribokinase, putative, expressed
loc_Os01g01640	RER1A protein, putative, expressed
loc_Os01g01650	Isoflavone reductase homolog IRL, putative, expressed
loc_Os01g01660	Isoflavone reductase homolog IRL, putative, expressed
loc_Os01g01689	Phosphatidylinositol 3- and 4-kinase family protein, expressed
loc_Os01g01700	RING-box protein 1, putative, expressed
loc_Os01g01710	1-deoxy-D-xylulose 5-phosphate reductoisomerase, chloroplast precursor, putative, expressed
loc_Os01g01720	Peroxisomal membrane anchor protein conserved region containing protein, expressed
loc_Os01g01740	protein kinase, putative, expressed
loc_Os01g01770	exonuclease family protein, putative
loc_Os01g01780	exostosin family protein, putative, expressed
loc_Os01g01830	Prolyl endopeptidase, putative, expressed
loc_Os01g01840	Helix-loop-helix DNA-binding domain containing protein, expressed
loc_Os01g01870	Helix-loop-helix DNA-binding domain containing protein, expressed
loc_Os01g01920	metal-dependent phosphohydrolase HD domain-containing protein, putative, expressed
loc_Os01g01960	Paired amphipathic helix repeat family protein, expressed
loc_Os01g02000	EXS family protein, expressed
loc_Os01g02020	acetyl-CoA acetyltransferase, cytosolic 2, putative, expressed
loc_Os01g02050	Phosphoenolpyruvate carboxylase 4, putative, expressed
loc_Os01g02060	Leucine Rich Repeat family protein, expressed
loc_Os01g02070	pectinesterase inhibitor domain containing protein
loc_Os01g02080	peptidyl-prolyl cis-trans isomerase cyclophilin-type family protein, putative, expressed
loc_Os01g02100	hAT family dimerisation domain containing protein, expressed
loc_Os01g02110	Helix-loop-helix DNA-binding domain containing protein, expressed
loc_Os01g02120	MOTHER of FT and TF1 protein, putative, expressed
loc_Os01g02190	Major intrinsic protein, expressed
loc_Os01g02200	armadillo/beta-catenin repeat family protein, putative, expressed
loc_Os01g02250	NB-ARC domain containing protein
loc_Os01g02280	NB-ARC domain containing protein
loc_Os01g02290	Ser/Thr receptor-like kinase, putative, expressed
loc_Os01g02300	receptor kinase ORK10, putative, expressed
loc_Os01g02310	Thaumatin family protein, expressed
loc_Os01g02320	TAK14, putative, expressed
loc_Os01g02340	Thaumatin family protein, expressed
loc_Os01g02350	receptor-like kinase ARK1AS, putative, expressed
loc_Os01g02360	LRK33, putative, expressed
loc_Os01g02370	receptor-like kinase ARK1AS, putative, expressed
loc_Os01g02390	TAK14, putative, expressed
loc_Os01g02400	Ser/Thr receptor-like kinase, putative, expressed
loc_Os01g02410	Protein kinase domain containing protein, expressed
loc_Os01g02420	LRK14, putative
loc_Os01g02430	TAK14, putative, expressed
loc_Os01g02440	Ser/Thr receptor-like kinase, putative, expressed
loc_Os01g02460	receptor kinase LRK14, putative
loc_Os01g02500	amidase family protein, putative
loc_Os01g02550	Protein kinase domain containing protein, expressed
loc_Os01g02560	Ser/Thr receptor-like kinase, putative, expressed
loc_Os01g02570	receptor-like kinase, putative, expressed
loc_Os01g02580	receptor kinase ORK10, putative
loc_Os01g02590	receptor-like kinase, putative, expressed
loc_Os01g02600	Ser/Thr receptor-like kinase, putative
loc_Os01g02610	Protein kinase domain containing protein
loc_Os01g02680	TAK33, putative, expressed
loc_Os01g02690	rust resistance kinase Lr10, putative
loc_Os01g02700	TAK14, putative, expressed
loc_Os01g02710	LRk-type protein, putative
loc_Os01g02720	Elongation factor Tu C-terminal domain containing protein, expressed
loc_Os01g02730	TAK14, putative, expressed
loc_Os01g02750	receptor kinase LRK14, putative
loc_Os01g02760	receptor-like kinase, putative, expressed
loc_Os01g02770	YRK1, putative, expressed
loc_Os01g02780	TAK33, putative, expressed
loc_Os01g02790	receptor kinase LRK14, putative, expressed
loc_Os01g02800	TAK14, putative, expressed
loc_Os01g02810	receptor kinase LRK14, putative
loc_Os01g02830	receptor-like kinase ARK1AS, putative, expressed
loc_Os01g02840	LRK14, putative
loc_Os01g02870	nodulin MtN21 family protein, putative, expressed
loc_Os01g02880	Fructose-bisphosphate aldolase 1, chloroplast precursor, putative, expressed
loc_Os01g02890	Phosphatidyl serine synthase family protein
loc_Os01g02900	HGA6, putative, expressed
loc_Os01g02910	glycosyltransferase, putative, expressed
loc_Os01g02920	glycosyltransferase, putative, expressed
loc_Os01g02930	glycosyltransferase, putative, expressed
loc_Os01g02940	glycosyltransferase, putative, expressed
loc_Os01g03020	Leucyl-tRNA synthetase, putative, expressed
loc_Os01g03030	alanyl-tRNA synthetase, putative, expressed
loc_Os01g03050	Oxidoreductase NAD-binding domain containing protein, expressed
loc_Os01g03090	SLL2, putative, expressed
loc_Os01g03100	zinc finger family protein, putative, expressed
loc_Os01g03144	ABC-2 type transporter family protein, expressed
loc_Os01g03160	Core-2/I-Branching enzyme family protein, expressed
loc_Os01g03170	Seven in absentia protein family protein, expressed
loc_Os01g03290	Seven in absentia protein family protein
loc_Os01g03300	Seven in absentia protein family protein
loc_Os01g03310	Bowman-Birk type bran trypsin inhibitor precursor, putative, expressed
loc_Os01g03320	Bowman-Birk type bran trypsin inhibitor precursor, putative, expressed
loc_Os01g03330	Bowman-Birk type bran trypsin inhibitor precursor, putative, expressed
loc_Os01g03340	Bowman-Birk type bran trypsin inhibitor precursor, putative, expressed
loc_Os01g03360	Bowman-Birk type bran trypsin inhibitor precursor, putative, expressed
loc_Os01g03370	Protein kinase domain containing protein
loc_Os01g03380	Bowman-Birk type bran trypsin inhibitor precursor, putative
loc_Os01g03390	Bowman-Birk type bran trypsin inhibitor precursor, putative, expressed
loc_Os01g03400	Ubiquitin ligase sina, putative
loc_Os01g03420	Seven in absentia protein family protein
loc_Os01g03490	heavy metal-associated domain containing protein, expressed
loc_Os01g03510	66 kDa stress protein, putative, expressed
loc_Os01g03520	Ubiquitin-conjugating enzyme family protein, expressed
loc_Os01g03530	Multicopper oxidase family protein, expressed
loc_Os01g03549	Spore coat protein A, putative, expressed
loc_Os01g03570	X1, putative, expressed
loc_Os01g03620	Multicopper oxidase family protein, expressed
loc_Os01g03630	Multicopper oxidase family protein, expressed
loc_Os01g03640	Multicopper oxidase family protein, expressed
loc_Os01g03650	sufB/sufD domain containing protein, expressed
loc_Os01g03660	Myb-like DNA-binding domain containing protein, expressed
loc_Os01g03670	NAD dependent epimerase/dehydratase family protein, expressed
loc_Os01g03680	Bowman-Birk serine protease inhibitor family protein, expressed
loc_Os01g03690	serine/threonine-protein kinase receptor precursor, putative, expressed
loc_Os01g03710	mannose-6-phosphate isomerase, class I family protein, expressed
loc_Os01g03720	Myb-like DNA-binding domain containing protein, expressed
loc_Os01g03730	S1/P1 Nuclease family protein, expressed
loc_Os01g03740	S1/P1 Nuclease family protein, expressed
loc_Os01g03820	C2 domain containing protein, expressed
loc_Os01g03890	seed specific protein Bn15D17A, putative
loc_Os01g03914	Metal tolerance protein C3, putative, expressed
loc_Os01g03950	alpha-D-xylosidase, putative, expressed
loc_Os01g04020	AP2 domain containing protein, expressed
loc_Os01g04030	Signal peptidase subunit family protein, expressed
loc_Os01g04040	Bowman-Birk type wound-induced proteinase inhibitor WIP1 precursor, putative
loc_Os01g04050	Bowman-Birk type wound-induced proteinase inhibitor WIP1 precursor, putative, expressed
loc_Os01g04070	Leucine Rich Repeat family protein, expressed
loc_Os01g04130	peptidyl-tRNA hydrolase family protein, expressed
loc_Os01g04190	hexose transporter, putative, expressed
loc_Os01g04200	metallo-beta-lactamase superfamily protein, expressed
loc_Os01g04230	Leucine Rich Repeat family protein, expressed
loc_Os01g04260	Delta-7-sterol-C5, putative, expressed
loc_Os01g04280	calmodulin-binding protein, putative, expressed
loc_Os01g04290	endo-1,4-beta-xylanase, putative
loc_Os01g04300	endo-1,4-beta-xylanase, putative, expressed
loc_Os01g04330	EF hand family protein, expressed
loc_Os01g04340	16.9 kDa class I heat shock protein, putative, expressed
loc_Os01g04350	Hsp20/alpha crystallin family protein, expressed
loc_Os01g04360	16.9 kDa class I heat shock protein, putative, expressed
loc_Os01g04370	16.9 kDa class I heat shock protein, putative, expressed
loc_Os01g04380	16.9 kDa class I heat shock protein, putative, expressed
loc_Os01g04409	protein kinase family protein, putative, expressed
loc_Os01g04450	Protein kinase domain containing protein, expressed
loc_Os01g04460	Protein kinase domain containing protein
loc_Os01g04480	Protein kinase domain containing protein, expressed
loc_Os01g04490	Protein kinase domain containing protein, expressed
loc_Os01g04520	Protein kinase domain containing protein
loc_Os01g04540	protein kinase family protein, putative, expressed
loc_Os01g04550	serine/threonine protein kinase, putative, expressed
loc_Os01g04570	Protein kinase domain containing protein, expressed
loc_Os01g04580	Protein kinase domain containing protein, expressed
loc_Os01g04630	muconate cycloisomerase, putative, expressed
loc_Os01g04640	Reticulon family protein, expressed
loc_Os01g04650	PB1 domain containing protein, expressed
loc_Os01g04660	Lipid phosphate phosphatase 2, putative, expressed
loc_Os01g04710	Eukaryotic aspartyl protease family protein, expressed
loc_Os01g04720	leucine-rich repeat protein, putative, expressed
loc_Os01g04730	60S ribosomal protein L26-1, putative, expressed
loc_Os01g04750	DNA-binding protein RAV1, putative, expressed
loc_Os01g04800	B3 DNA binding domain containing protein, expressed
loc_Os01g04814	Vacuolar protein sorting-associated protein VPS4, putative, expressed
loc_Os01g04840	Vacuolar sorting protein 4b, putative
loc_Os01g04870	transducin family protein, putative, expressed
loc_Os01g04900	peptidase M50 family protein, putative, expressed
loc_Os01g04910	My019 protein, putative, expressed
loc_Os01g04920	glycosyl transferase, group 1 family protein, expressed
loc_Os01g04930	Myb-like DNA-binding domain containing protein, expressed
loc_Os01g04950	Peptide transporter PTR2, putative, expressed
loc_Os01g04990	Mitochondrial carrier protein, expressed
loc_Os01g05010	Mitochondrial glycoprotein, expressed
loc_Os01g05030	hAT family dimerisation domain containing protein
loc_Os01g05050	Mitochondrial glycoprotein
loc_Os01g05060	Mitochondrial glycoprotein, expressed
loc_Os01g05080	Thylakoid lumenal 15 kDa protein, chloroplast precursor, putative, expressed
loc_Os01g05120	Ubiquitin fusion degradation protein UFD1 containing protein
loc_Os01g05130	scarecrow-like transcription factor 11, putative, expressed
loc_Os01g05420	IWS1 C-terminus family protein, expressed
loc_Os01g05430	Rhomboid family protein, expressed
loc_Os01g05440	XH domain containing protein, expressed
loc_Os01g05470	XS domain containing protein, expressed
loc_Os01g05480	ternary complex factor MIP1, putative, expressed
loc_Os01g05490	Triosephosphate isomerase, cytosolic, putative, expressed
loc_Os01g05500	zinc finger in N-recognin family protein, expressed
loc_Os01g05600	NBS-LRR disease resistance protein, putative
loc_Os01g05610	Histone H2B.2, putative, expressed
loc_Os01g05620	NBS-LRR disease resistance protein, putative, expressed
loc_Os01g05630	Histone H2B.2, putative, expressed
loc_Os01g05640	Leucine Rich Repeat family protein
loc_Os01g05650	Metallothionein-like protein type 2, putative
loc_Os01g05670	3-oxo-5-alpha-steroid 4-dehydrogenase family protein, expressed
loc_Os01g05680	Prenyltransferase and squalene oxidase repeat family protein, expressed
loc_Os01g05694	protein tyrosine phosphatase, putative, expressed
loc_Os01g05710	Protein tyrosine phosphatase-like protein, PTPLA containing protein
loc_Os01g05720	protein tyrosine phosphatase, putative
loc_Os01g05744	protein tyrosine phosphatase, putative, expressed
loc_Os01g05760	protein tyrosine phosphatase, putative
loc_Os01g05790	SLT1 protein, putative, expressed
loc_Os01g05800	Inner membrane protein ALBINO3, chloroplast precursor, putative, expressed
loc_Os01g05810	gamma-glutamyltranspeptidase family protein, expressed
loc_Os01g05820	Gamma-glutamyltranspeptidase family protein, expressed
loc_Os01g05840	oxidoreductase, short chain dehydrogenase/reductase family protein, expressed
loc_Os01g05860	pentatricopeptide, putative
loc_Os01g05870	Leucine Rich Repeat family protein, expressed
loc_Os01g05880	F-box domain containing protein, expressed
loc_Os01g05890	F-box domain containing protein
loc_Os01g05900	Histone H2B.2, putative, expressed
loc_Os01g05930	SWIM zinc finger family protein, expressed
loc_Os01g05940	Leucine Rich Repeat family protein, expressed
loc_Os01g05950	Histone H2B.3, putative, expressed
loc_Os01g05960	Leucine Rich Repeat family protein, expressed
loc_Os01g05970	Core histone H2A/H2B/H3/H4 family protein, expressed
loc_Os01g05980	Leucine Rich Repeat family protein, expressed
loc_Os01g05990	Histone H2B, putative, expressed
loc_Os01g06000	pentatricopeptide, putative, expressed
loc_Os01g06010	Histone H2B, putative, expressed
loc_Os01g06020	Aspartyl-tRNA synthetase, putative, expressed
loc_Os01g06060	PrMC3, putative, expressed
loc_Os01g06210	PrMC3, putative
loc_Os01g06220	PrMC3, putative, expressed
loc_Os01g06230	Auxin responsive protein
loc_Os01g06240	D-mannose binding lectin family protein, expressed
loc_Os01g06250	Dirigent-like protein
loc_Os01g06280	Protein kinase domain containing protein, expressed
loc_Os01g06290	RNA recognition motif family protein, expressed
loc_Os01g06320	myb-like DNA-binding domain, SHAQKYF class family protein, expressed
loc_Os01g06450	Glycosyltransferase family 43 protein, expressed
loc_Os01g06454	DNAJ protein, putative, expressed
loc_Os01g06460	SAT5, putative, expressed
loc_Os01g06470	Importin alpha-2 subunit, putative, expressed
loc_Os01g06480	Tha8, putative, expressed
loc_Os01g06490	Serine carboxypeptidase II precursor, putative, expressed
loc_Os01g06500	lectin, putative, expressed
loc_Os01g06510	arginyl-tRNA synthetase family protein, expressed
loc_Os01g06520	Leucine Rich Repeat family protein, expressed
loc_Os01g06540	PHD finger protein, putative
loc_Os01g06550	zinc finger family protein, putative, expressed
loc_Os01g06560	tumor-related protein, putative, expressed
loc_Os01g06580	Fasciclin domain containing protein, expressed
loc_Os01g06590	Zinc finger, C3HC4 type family protein, expressed
loc_Os01g06600	Acyl-coenzyme A oxidase 4, peroxisomal, putative, expressed
loc_Os01g06630	Small hydrophilic plant seed protein
loc_Os01g06640	Helix-loop-helix DNA-binding domain containing protein, expressed
loc_Os01g06660	Pyruvate decarboxylase isozyme 1, putative, expressed
loc_Os01g06670	Leucine Rich Repeat family protein, expressed
loc_Os01g06720	Leucine Rich Repeat family protein
loc_Os01g06730	Leucine Rich Repeat family protein
loc_Os01g06740	Ribosome inactivating protein, expressed
loc_Os01g06750	Leucine Rich Repeat family protein
loc_Os01g06760	Leucine Rich Repeat family protein
loc_Os01g06790	Leucine Rich Repeat family protein, expressed
loc_Os01g06820	Leucine Rich Repeat family protein
loc_Os01g06836	Leucine Rich Repeat family protein
loc_Os01g06870	Leucine Rich Repeat family protein, expressed
loc_Os01g06876	Leucine Rich Repeat family protein, expressed
loc_Os01g06890	Leucine Rich Repeat family protein
loc_Os01g06900	Leucine Rich Repeat family protein, expressed
loc_Os01g06920	Leucine Rich Repeat family protein, expressed
loc_Os01g06940	pollen Ole e 1 allergen and extensin family protein, putative, expressed
loc_Os01g06960	Pollen proteins Ole e I family protein
loc_Os01g06980	pollen Ole e 1 allergen and extensin family protein, putative
loc_Os01g06990	Pollen proteins Ole e I family protein
loc_Os01g07000	pollen Ole e 1 allergen and extensin family protein, putative
loc_Os01g07010	Pollen proteins Ole e I family protein
loc_Os01g07020	Pollen proteins Ole e I family protein
loc_Os01g07030	Pollen proteins Ole e I family protein, expressed
loc_Os01g07040	Pollen proteins Ole e I family protein, expressed
loc_Os01g07050	Pollen proteins Ole e I family protein, expressed
loc_Os01g07060	Pollen proteins Ole e I family protein
loc_Os01g07080	DEAD/DEAH box helicase, putative, expressed
loc_Os01g07090	Senescence-associated protein, putative, expressed
loc_Os01g07110	BRCA2 repeat family protein, expressed
loc_Os01g07120	AP2 domain containing protein, expressed
loc_Os01g07140	Kelch motif family protein, expressed
loc_Os01g07160	F-box domain containing protein
loc_Os01g07170	HORMA domain containing protein, expressed
loc_Os01g07200	nuclease, putative, expressed
loc_Os01g07212	Staphylococcal nuclease homologue family protein, expressed
loc_Os01g07250	Saposin-like type B, region 1 family protein, expressed
loc_Os01g07280	Leucine Rich Repeat family protein, expressed
loc_Os01g07310	integral membrane protein, putative, expressed
loc_Os01g07350	calcineurin-like phosphoesterase family protein, putative, expressed
loc_Os01g07360	CENP-E like kinetochore protein, putative, expressed
loc_Os01g07370	CENP-E like kinetochore protein, putative, expressed
loc_Os01g07376	Thioredoxin H-type, putative, expressed
loc_Os01g07390	Zinc finger, C3HC4 type family protein, expressed
loc_Os01g07400	SVP1-like protein 2, putative, expressed
loc_Os01g07410	Axi 1 protein, putative, expressed
loc_Os01g07420	hydrolase, alpha/beta fold family protein, expressed
loc_Os01g07430	Myb-like DNA-binding domain containing protein
loc_Os01g07450	Myb-like DNA-binding domain containing protein
loc_Os01g07490	RST1, putative, expressed
loc_Os01g07500	Allinase, C-terminal domain containing protein, expressed
loc_Os01g07530	Raffinose synthase or seed imbibition protein Sip1 containing protein, expressed
loc_Os01g07540	D111/G-patch domain-containing protein, putative
loc_Os01g07560	Leucine Rich Repeat family protein, expressed
loc_Os01g07570	Carboxyl-terminal proteinase, putative, expressed
loc_Os01g07590	universal stress protein family protein, expressed
loc_Os01g07610	pentatricopeptide, putative, expressed
loc_Os01g07630	BRASSINOSTEROID INSENSITIVE 1-associated receptor kinase 1 precursor, putative, expressed
loc_Os01g07640	TPR Domain containing protein
loc_Os01g07720	ALG3 protein, expressed
loc_Os01g07730	Triose phosphate/phosphate translocator, non-green plastid, chloroplast precursor, putative, expressed
loc_Os01g07740	DEAD/DEAH box helicase family protein, expressed
loc_Os01g07760	Phospholipase D alpha 1 precursor, putative, expressed
loc_Os01g07770	Peroxidase 25 precursor, putative
loc_Os01g07780	Embryo-specific protein 3, containing protein, expressed
loc_Os01g07790	Polygalacturonase family protein, expressed
loc_Os01g07850	lactoylglutathione lyase family protein, putative
loc_Os01g07870	multidrug resistance associated protein MRP2, putative, expressed
loc_Os01g07880	bZIP transcription factor family protein, expressed
loc_Os01g07910	NADH-cytochrome b5 reductase, putative, expressed
loc_Os01g07920	prolyl 4-hydroxylase, putative, expressed
loc_Os01g07930	Zinc finger C-x8-C-x5-C-x3-H type family protein, expressed
loc_Os01g07940	Protein kinase domain containing protein, expressed
loc_Os01g07950	glutaredoxin-related protein, expressed
loc_Os01g07960	Phospholipase/Carboxylesterase family protein, expressed
loc_Os01g07980	ankyrin-like protein, putative, expressed
loc_Os01g08000	Histone-lysine N-methyltransferase, H3 lysine-9 specific 5, putative, expressed
loc_Os01g08020	Boron transporter-like protein 2, putative, expressed
loc_Os01g08090	Flavonol-3-O-glycoside-7-O-glucosyltransferase 1, putative, expressed
loc_Os01g08100	Flavonol-3-O-glycoside-7-O-glucosyltransferase 1, putative
loc_Os01g08110	UDP-glucoronosyl and UDP-glucosyl transferase family protein, expressed
loc_Os01g08120	pentatricopeptide, putative, expressed
loc_Os01g08130	NPH3 family protein, expressed
loc_Os01g08140	non-phototropic hypocotyl protein, putative
loc_Os01g08160	myb-like DNA-binding domain, SHAQKYF class family protein, expressed
loc_Os01g08190	Transcriptional corepressor LEUNIG, putative, expressed
loc_Os01g08200	Ubiquitin carboxyl-terminal hydrolase 14, putative, expressed
loc_Os01g08220	oxidoreductase, 2OG-Fe oxygenase family protein, expressed
loc_Os01g08260	ABC transporter, putative, expressed
loc_Os01g08270	aminotransferase class I and II family protein, putative, expressed
loc_Os01g08290	integral membrane family protein, putative, expressed
loc_Os01g08310	Protein phosphatase 2A regulatory B subunit containing protein, expressed
loc_Os01g08320	Auxin-induced protein 22B, putative, expressed
loc_Os01g08330	Eukaryotic aspartyl protease family protein
loc_Os01g08340	zinc finger family protein, putative, expressed
loc_Os01g08350	ATP synthase alpha chain, mitochondrial, putative
loc_Os01g08370	symbiosis-related disease resistance protein, putative, expressed
loc_Os01g08380	Transferase family protein, expressed
loc_Os01g08400	Syntaxin 32, putative, expressed
loc_Os01g08440	Indole-3-acetate beta-glucosyltransferase, putative, expressed
loc_Os01g08450	GTP-binding protein YPTM2, putative, expressed
loc_Os01g08460	TMS membrane family protein, putative, expressed
loc_Os01g08510	MAR binding filament-like protein 1, putative, expressed
loc_Os01g08540	MutS domain III family protein, expressed
loc_Os01g08560	dnaK protein, expressed
loc_Os01g08570	oxidoreductase, 2OG-Fe oxygenase family protein
loc_Os01g08660	Major intrinsic protein, expressed
loc_Os01g08690	holocarboxylase synthetase, putative, expressed
loc_Os01g08700	GIGANTEA protein, putative, expressed
loc_Os01g08710	WRKY DNA binding domain containing protein, expressed
loc_Os01g08760	Choline/ethanolamine kinase family protein, expressed
loc_Os01g08770	WD-repeat protein 46, putative, expressed
loc_Os01g08780	inositol-1,4,5-trisphosphate 5-Phosphatase, putative, expressed
loc_Os01g08790	Histone-like transcription factor and archaeal histone family protein
loc_Os01g08800	Cytochrome P450 family protein, expressed
loc_Os01g08810	Cytochrome P450 family protein, expressed
loc_Os01g08820	PHD-finger family protein, expressed
loc_Os01g08830	F-box domain containing protein, expressed
loc_Os01g08860	17.5 kDa class II heat shock protein, putative, expressed
loc_Os01g08930	DEAD/DEAH box helicase family protein, expressed
loc_Os01g08960	Phosducin family protein, expressed
loc_Os01g08970	Structure-specific recognition protein 1 homolog, putative, expressed
loc_Os01g09000	Glutaminyl-tRNA synthetase, putative, expressed
loc_Os01g09010	Transferase family protein, expressed
loc_Os01g09080	WRKY DNA binding domain containing protein, expressed
loc_Os01g09100	WRKY DNA binding domain containing protein, expressed
loc_Os01g09120	PAS domain S-box family protein, expressed
loc_Os01g09200	Protein kinase domain containing protein, expressed
loc_Os01g09246	glycine-rich protein, putative, expressed
loc_Os01g09252	Myosin heavy chain kinase B, putative, expressed
loc_Os01g09260	Cytokinin dehydrogenase 1 precursor, putative, expressed
loc_Os01g09280	myb-like DNA-binding domain, SHAQKYF class family protein, expressed
loc_Os01g09300	oxidoreductase, 2OG-Fe oxygenase family protein, putative, expressed
loc_Os01g09320	NADP-dependent malic enzyme, chloroplast precursor, putative, expressed
loc_Os01g09370	Ankyrin repeat domain protein 28, putative
loc_Os01g09384	ankyrin-like protein, putative, expressed
loc_Os01g09430	SyrP, putative, expressed
loc_Os01g09450	AUX/IAA family protein, expressed
loc_Os01g09460	Hexokinase 1, putative, expressed
loc_Os01g09470	IQ calmodulin-binding motif family protein, expressed
loc_Os01g09510	60S acidic ribosomal protein P2A, putative, expressed
loc_Os01g09540	plant acid phosphatase family protein, expressed
loc_Os01g09550	No apical meristem protein, expressed
loc_Os01g09560	Mitochondrial processing peptidase alpha subunit, mitochondrial precursor, putative, expressed
loc_Os01g09570	Phosphofructokinase family protein, expressed
loc_Os01g09580	Serine/threonine-protein kinase Eg2, putative, expressed
loc_Os01g09590	Myb-like DNA-binding domain containing protein, expressed
loc_Os01g09620	zinc finger family protein, putative, expressed
loc_Os01g09640	myb-like DNA-binding domain, SHAQKYF class family protein, expressed
loc_Os01g09660	heavy metal-associated domain containing protein
loc_Os01g09670	Pollen-specific protein SF21, putative, expressed
loc_Os01g09700	1-aminocyclopropane-1-carboxylate synthase 7, putative, expressed
loc_Os01g09720	Dof domain, zinc finger family protein
loc_Os01g09740	F-box family protein, putative, expressed
loc_Os01g09750	23S rRNA methyltransferase RumA family protein, expressed
loc_Os01g09760	DIRP family protein, expressed
loc_Os01g09790	IQ calmodulin-binding motif family protein, expressed
loc_Os01g09800	Regulatory protein NPR1, putative, expressed
loc_Os01g09830	Glutaredoxin-like family protein, expressed
loc_Os01g09850	Zinc finger, C2H2 type family protein, expressed
loc_Os01g09860	protein kinase family protein, putative, expressed
loc_Os01g09880	Harpin-induced protein 1 containing protein, expressed
loc_Os01g09890	density-regulated protein DRP1 containing protein, expressed
loc_Os01g09900	Helix-loop-helix DNA-binding domain containing protein, expressed
loc_Os01g09930	Helix-loop-helix DNA-binding domain containing protein
loc_Os01g09960	SWIM zinc finger family protein
loc_Os01g09990	Helix-loop-helix DNA-binding domain containing protein, expressed
loc_Os01g10010	PRA1 family protein
loc_Os01g10020	Type I phosphodiesterase/nucleotide pyrophosphatase family protein, expressed
loc_Os01g10040	Cytochrome P450 90D2, putative, expressed
loc_Os01g10050	DEAD/DEAH box helicase family protein, expressed
loc_Os01g10090	pentatricopeptide, putative
loc_Os01g10110	Cytokinin dehydrogenase 1 precursor, putative, expressed
loc_Os01g10130	RNA-dependent RNA polymerase family protein, putative, expressed
loc_Os01g10140	RNA dependent RNA polymerase family protein, expressed
loc_Os01g10150	protein kinase family protein, putative, expressed
loc_Os01g10240	organic cation transporter, putative, expressed
loc_Os01g10250	hydrolase, alpha/beta fold family protein, expressed
loc_Os01g10280	Phosphoribosylaminoimidazole carboxylase, chloroplast precursor, putative, expressed
loc_Os01g10290	Autophagocytosis associated protein, C-terminal domain containing protein, expressed
loc_Os01g10320	class III HD-Zip protein 6, putative, expressed
loc_Os01g10350	MPPN domain containing protein, expressed
loc_Os01g10370	AP2 domain containing protein, expressed
loc_Os01g10430	Cell division-related protein, putative, expressed
loc_Os01g10440	glycosyltransferase family 14 protein, putative, expressed
loc_Os01g10450	protein kinase, putative, expressed
loc_Os01g10470	Rapid ALkalinization Factor family protein, expressed
loc_Os01g10480	Plastocyanin-like domain containing protein
loc_Os01g10504	Floral homeotic protein AGAMOUS, putative, expressed
loc_Os01g10530	Major intrinsic protein, expressed
loc_Os01g10580	B-box zinc finger family protein, expressed
loc_Os01g10590	TWIN SISTER of FT protein, putative, expressed
loc_Os01g10600	Aquaporin NIP1.2, putative, expressed
loc_Os01g10610	BES1/BZR1 homolog protein 4, putative, expressed
loc_Os01g10630	H+-ATPase FO-part b-subunit, putative, expressed
loc_Os01g10700	D-mannose binding lectin family protein
loc_Os01g10710	D-mannose binding lectin family protein
loc_Os01g10790	WD-repeat protein 53, putative, expressed
loc_Os01g10800	pentatricopeptide, putative, expressed
loc_Os01g10810	Rho termination factor, N-terminal domain containing protein, expressed
loc_Os01g10820	60S ribosomal protein L11, putative, expressed
loc_Os01g10830	enoyl-CoA hydratase/isomerase family protein, expressed
loc_Os01g10840	Shaggy-related protein kinase iota, putative, expressed
loc_Os01g10850	Peroxidase family protein, expressed
loc_Os01g10870	CBL-interacting serine/threonine-protein kinase 15, putative, expressed
loc_Os01g10890	CBL-interacting serine/threonine-protein kinase 15, putative, expressed
loc_Os01g10900	Leucine Rich Repeat family protein, expressed
loc_Os01g10910	hAT family dimerisation domain containing protein
loc_Os01g10920	Peptide-N4-asparagine amidase A, putative
loc_Os01g10930	Peptide-N4-asparagine amidase A, putative, expressed
loc_Os01g10940	S-adenosylmethionine synthetase 1, putative
loc_Os01g10950	Peptide-N4-asparagine amidase A, putative, expressed
loc_Os01g10960	Peptide-N4-asparagine amidase A, putative
loc_Os01g10970	Integral membrane protein DUF6 containing protein
loc_Os01g10980	Integral membrane protein DUF6 containing protein, expressed
loc_Os01g10990	Integral membrane protein DUF6 containing protein, expressed
loc_Os01g11010	Peptide-N4-asparagine amidase A, putative, expressed
loc_Os01g11040	WH2 motif family protein, expressed
loc_Os01g11054	Phosphoenolpyruvate carboxylase 1, putative, expressed
loc_Os01g11070	curculin-like lectin family protein, putative, expressed
loc_Os01g11110	14-3-3, putative, expressed
loc_Os01g11120	RNA-binding protein, putative, expressed
loc_Os01g11130	RNA recognition motif family protein, expressed
loc_Os01g11150	oxidoreductase, 2OG-Fe oxygenase family protein, expressed
loc_Os01g11160	Amino acid permease family protein, expressed
loc_Os01g11200	Myb-like DNA-binding domain containing protein
loc_Os01g11230	SOUL, putative, expressed
loc_Os01g11250	Potassium channel KAT1, putative, expressed
loc_Os01g11260	Glycosyl transferase family protein, expressed
loc_Os01g11270	cytochrome P450 family protein, putative, expressed
loc_Os01g11280	cytochrome P450 family protein, putative
loc_Os01g11300	cytochrome P450 family protein, putative, expressed
loc_Os01g11340	cytochrome P450 family protein, putative, expressed
loc_Os01g11350	bZIP transcription factor family protein, expressed
loc_Os01g11370	Helicase associated domain family protein, expressed
loc_Os01g11414	Sodium/calcium exchanger protein, expressed
loc_Os01g11460	Zinc finger, C3HC4 type family protein, expressed
loc_Os01g11480	Zinc finger, C3HC4 type family protein, expressed
loc_Os01g11490	Zinc finger, C3HC4 type family protein
loc_Os01g11500	Zinc finger, C3HC4 type family protein
loc_Os01g11510	SRF-type transcription factor family protein
loc_Os01g11520	Zinc finger, C3HC4 type family protein, expressed
loc_Os01g11550	TCP family transcription factor containing protein, expressed
loc_Os01g11570	GDSL-like Lipase/Acylhydrolase family protein, expressed
loc_Os01g11580	DNA-binding bromodomain-containing protein, putative, expressed
loc_Os01g11590	3-oxoacyl-synthase, putative, expressed
loc_Os01g11620	GDSL-like Lipase/Acylhydrolase family protein, expressed
loc_Os01g11650	GDSL-like Lipase/Acylhydrolase family protein, expressed
loc_Os01g11660	GDSL-like Lipase/Acylhydrolase family protein, expressed
loc_Os01g11670	Serine carboxypeptidase family protein
loc_Os01g11700	GDSL-like Lipase/Acylhydrolase family protein, expressed
loc_Os01g11710	GDSL-like Lipase/Acylhydrolase family protein, expressed
loc_Os01g11730	GDSL-like Lipase/Acylhydrolase family protein, expressed
loc_Os01g11740	GDSL-like Lipase/Acylhydrolase family protein, expressed
loc_Os01g11750	GDSL-like Lipase/Acylhydrolase family protein, expressed
loc_Os01g11760	GDSL-like Lipase/Acylhydrolase family protein
loc_Os01g11790	GDSL-like Lipase/Acylhydrolase family protein
loc_Os01g11830	Papain family cysteine protease containing protein, expressed
loc_Os01g11840	Papain family cysteine protease containing protein
loc_Os01g11860	DJ-1 family protein, expressed
loc_Os01g11880	4-methyl-5-thiazole monophosphate biosynthesis protein, putative, expressed
loc_Os01g11900	HhH-GPD superfamily base excision DNA repair protein, expressed
loc_Os01g11910	Helix-loop-helix DNA-binding domain containing protein, expressed
loc_Os01g11940	TWIN SISTER of FT protein, putative, expressed
loc_Os01g11946	ABC transporter family protein, putative, expressed
loc_Os01g11952	PHD finger protein, putative, expressed
loc_Os01g11960	PHD-finger family protein, expressed
loc_Os01g12020	Protease inhibitor/seed storage/LTP family protein, expressed
loc_Os01g12030	Glycosyl hydrolase family 9 protein
loc_Os01g12070	Glycosyl hydrolase family 9 protein, expressed
loc_Os01g12080	uncharacterized plant-specific domain TIGR01589 family protein, expressed
loc_Os01g12130	nodulin MtN3 family protein, putative, expressed
loc_Os01g12160	GH3 auxin-responsive promoter family protein, expressed
loc_Os01g12210	Uncharacterized protein family UPF0005 containing protein, expressed
loc_Os01g12220	Uncharacterized protein family UPF0016 containing protein, expressed
loc_Os01g12230	Acyl-coenzyme A:6-aminopenicillanic acid acyl-transferase family protein, expressed
loc_Os01g12260	Vacuolar ATP synthase subunit E, putative, expressed
loc_Os01g12280	hAT dimerisation domain-containing protein, putative, expressed
loc_Os01g12290	D-mannose binding lectin family protein
loc_Os01g12300	Protein kinase domain containing protein, expressed
loc_Os01g12310	Histone deacetylase RPD3, putative
loc_Os01g12320	GDSL-like Lipase/Acylhydrolase family protein, expressed
loc_Os01g12390	leucine-rich repeat transmembrane protein kinase, putative, expressed
loc_Os01g12400	Protein kinase domain containing protein, expressed
loc_Os01g12410	D-mannose binding lectin family protein
loc_Os01g12420	D-mannose binding lectin family protein, expressed
loc_Os01g12430	D-mannose binding lectin family protein, expressed
loc_Os01g12440	AP2 domain containing protein, expressed
loc_Os01g12470	Mitochondrial carrier protein, expressed
loc_Os01g12520	Mitochondrial carrier protein, expressed
loc_Os01g12530	Smr domain containing protein, expressed
loc_Os01g12540	small GTP-binding protein domain containing protein, expressed
loc_Os01g12560	3-methyl-2-oxobutanoate hydroxymethyltransferase family protein, expressed
loc_Os01g12570	3-methyl-2-oxobutanoate hydroxymethyltransferase family protein, expressed
loc_Os01g12580	Late embryogenesis abundant protein Lea14-A, putative, expressed
loc_Os01g12650	reticulon family protein, putative, expressed
loc_Os01g12660	AAA-type ATPase family protein, putative, expressed
loc_Os01g12680	C4-dicarboxylate transporter/malic acid transport family protein, putative, expressed
loc_Os01g12690	uncharacterized plant-specific domain TIGR01568 family protein, expressed
loc_Os01g12700	Myb-like DNA-binding domain containing protein
loc_Os01g12710	oxidoreductase, short chain dehydrogenase/reductase family protein, expressed
loc_Os01g12720	protein kinase, putative, expressed
loc_Os01g12730	Ras-related protein Rab7, putative, expressed
loc_Os01g12740	Cytochrome P450 family protein, expressed
loc_Os01g12750	Cytochrome P450 family protein, expressed
loc_Os01g12760	Cytochrome P450 family protein, expressed
loc_Os01g12770	Cytochrome P450 family protein, expressed
loc_Os01g12790	Leucine Rich Repeat family protein
loc_Os01g12800	Mpv17/PMP22 family protein, expressed
loc_Os01g12810	leaf protein, putative, expressed
loc_Os01g12820	Harpin-induced protein 1 containing protein, expressed
loc_Os01g12830	D-isomer specific 2-hydroxyacid dehydrogenase, NAD binding domain containing protein, expressed
loc_Os01g12860	Myb-like DNA-binding domain containing protein, expressed
loc_Os01g12870	Eukaryotic translation initiation factor 3 subunit 6 interactingprotein, putative, expressed
loc_Os01g12880	VHS domain containing protein, expressed
loc_Os01g12900	RAC-like GTP binding protein ARAC7, putative, expressed
loc_Os01g12910	thioesterase family protein, expressed
loc_Os01g12920	thioesterase family protein, expressed
loc_Os01g12930	U-box domain containing protein, expressed
loc_Os01g12940	Phosphorylase family protein
loc_Os01g12950	Ubiquitin-conjugating enzyme family protein, expressed
loc_Os01g13000	ethylene-responsive family protein, putative, expressed
loc_Os01g13030	Auxin-responsive protein IAA8, putative, expressed
loc_Os01g13060	Casein kinase I homolog hhp1, putative, expressed
loc_Os01g13080	60S acidic ribosomal protein P3, putative, expressed
loc_Os01g13100	KH domain containing protein, expressed
loc_Os01g13120	MIP family channel proteins containing protein, expressed
loc_Os01g13130	Major intrinsic protein, expressed
loc_Os01g13140	transducin family protein, putative, expressed
loc_Os01g13150	metallo-beta-lactamase superfamily protein, expressed
loc_Os01g13170	Ubiquitin-conjugating enzyme, putative, expressed
loc_Os01g13190	Histidinol dehydrogenase, chloroplast precursor, putative, expressed
loc_Os01g13200	elongation defective 1 protein, putative, expressed
loc_Os01g13210	DREPP plasma membrane polypeptide family protein, expressed
loc_Os01g13229	Cyclin, N-terminal domain containing protein, expressed
loc_Os01g13260	Cyclin, N-terminal domain containing protein, expressed
loc_Os01g13270	Protein kinase PVPK-1, putative, expressed
loc_Os01g13280	Ubiquitin-conjugating enzyme family protein, expressed
loc_Os01g13300	B3 DNA binding domain containing protein, expressed
loc_Os01g13310	DNA topoisomerase 2, putative
loc_Os01g13320	Pectinesterase family protein, expressed
loc_Os01g13340	Harpin-induced protein 1 containing protein, expressed
loc_Os01g13350	25.3 kDa vesicle transport protein, putative, expressed
loc_Os01g13360	Phosphatidylinositol 3- and 4-kinase family protein, expressed
loc_Os01g13370	Ubiquitin ligase SINAT3, putative, expressed
loc_Os01g13420	SOUL heme-binding protein, expressed
loc_Os01g13430	CAS/CSE protein, C-terminus containing protein, expressed
loc_Os01g13460	Helix-loop-helix DNA-binding domain containing protein, expressed
loc_Os01g13470	KH domain containing protein, expressed
loc_Os01g13480	Glutaredoxin family protein, expressed
loc_Os01g13520	Auxin response factor family protein, expressed
loc_Os01g13540	RWP-RK domain containing protein, expressed
loc_Os01g13550	Glycosyl hydrolase family 14 protein, expressed
loc_Os01g13560	plant integral membrane protein TIGR01569 containing protein, expressed
loc_Os01g13570	phosphoglycerate mutase family protein, expressed
loc_Os01g13590	Isoflavone reductase homolog IRL, putative
loc_Os01g13600	NmrA-like family protein, expressed
loc_Os01g13610	NmrA-like family protein, expressed
loc_Os01g13700	DNA-binding protein, putative, expressed
loc_Os01g13730	Sof1-like domain containing protein, expressed
loc_Os01g13740	myb-like DNA-binding domain, SHAQKYF class family protein, expressed
loc_Os01g13760	DnaJ domain containing protein, expressed
loc_Os01g13770	Triose phosphate/phosphate translocator, chloroplast precursor, putative, expressed
loc_Os01g13800	Receptor-like protein kinase 5 precursor, putative, expressed
loc_Os01g13950	Glutaredoxin-like family protein, expressed
loc_Os01g14010	Zinc finger, C2H2 type family protein, expressed
loc_Os01g14020	Optic atrophy 3 protein containing protein, expressed
loc_Os01g14040	D-tyrosyl-tRNA deacylase family protein, expressed
loc_Os01g14050	C2 domain-containing protein, putative, expressed
loc_Os01g14080	lipase class 3, putative, expressed
loc_Os01g14090	Kinesin-4, putative, expressed
loc_Os01g14100	folate/biopterin transporter family protein, expressed
loc_Os01g14140	Glucan endo-1,3-beta-glucosidase precursor, putative, expressed
loc_Os01g14190	hAT family dimerisation domain containing protein
loc_Os01g14200	AT hook motif-containing protein, putative, expressed
loc_Os01g14260	hAT family dimerisation domain containing protein
loc_Os01g14270	F-box domain containing protein
loc_Os01g14370	TAZ zinc finger family protein, expressed
loc_Os01g14410	Early light-induced protein, chloroplast precursor, putative, expressed
loc_Os01g14420	RWP-RK domain containing protein, expressed
loc_Os01g14440	WRKY DNA binding domain containing protein, expressed
loc_Os01g14510	Protein kinase domain containing protein, expressed
loc_Os01g14520	C4-dicarboxylate transporter/malic acid transport protein, expressed
loc_Os01g14530	AWPM-19-like membrane family protein, putative, expressed
loc_Os01g14540	Stigma-specific protein, Stig1 containing protein, expressed
loc_Os01g14550	Pathogen-related protein, putative, expressed
loc_Os01g14580	Isocitrate dehydrogenase, putative, expressed
loc_Os01g14590	Pathogen-related protein, putative, expressed
loc_Os01g14610	DNA replication complex GINS protein PSF2, putative, expressed
loc_Os01g14630	Polyprenyl synthetase family protein, expressed
loc_Os01g14650	Alpha-expansin 15 precursor, putative, expressed
loc_Os01g14660	Alpha-expansin 4 precursor, putative, expressed
loc_Os01g14670	Nectarin-1 precursor, putative, expressed
loc_Os01g14710	heavy metal-associated domain containing protein
loc_Os01g14810	5' nucleotidase family protein, putative, expressed
loc_Os01g14830	50S ribosomal protein L3-2, chloroplast precursor, putative, expressed
loc_Os01g14860	Glycogen synthase kinase-3 homolog MsK-3, putative, expressed
loc_Os01g14870	U1 zinc finger family protein, expressed
loc_Os01g14900	Acyltransferase family protein
loc_Os01g14920	zinc knuckle family protein, putative, expressed
loc_Os01g14926	protein kinase family protein, putative, expressed
loc_Os01g14932	NAK-like ser/thr protein kinase, putative, expressed
loc_Os01g14940	pectinesterase inhibitor domain containing protein, expressed
loc_Os01g14950	Importin alpha-1b subunit, putative, expressed
loc_Os01g14980	pollen-specific protein, putative, expressed
loc_Os01g15000	lipase class 3 family protein, putative, expressed
loc_Os01g15010	GTP-binding protein SAR1A, putative, expressed
loc_Os01g15020	WD-40 repeat family protein, putative, expressed
loc_Os01g15039	pectinesterase family protein, putative, expressed
loc_Os01g15110	Syntaxin 23, putative, expressed
loc_Os01g15120	hydrolase, alpha/beta fold family protein, expressed
loc_Os01g15130	hydrolase, alpha/beta fold family protein, expressed
loc_Os01g15260	Dynein light chain 1, cytoplasmic, putative, expressed
loc_Os01g15280	hAT family dimerisation domain containing protein, expressed
loc_Os01g15290	50S ribosomal protein L18, putative, expressed
loc_Os01g15300	zinc finger helicase family protein, putative, expressed
loc_Os01g15310	U6 snRNA-associated Sm-like protein LSm4, putative, expressed
loc_Os01g15320	Rapid ALkalinization Factor family protein, expressed
loc_Os01g15340	FPF1 protein, putative, expressed
loc_Os01g15350	Zinc finger CCCH type domain containing protein ZFN-like 3, putative, expressed
loc_Os01g15380	hAT family dimerisation domain containing protein
loc_Os01g15460	Zinc finger CCCH type domain containing protein ZFN-like 1, putative, expressed
loc_Os01g15470	Serine/threonine-protein kinase RLCKVII, putative, expressed
loc_Os01g15480	protein kinase, putative, expressed
loc_Os01g15490	phosphoadenosine phosphosulfate, putative, expressed
loc_Os01g15530	pentatricopeptide, putative, expressed
loc_Os01g15540	Kinesin motor domain containing protein, expressed
loc_Os01g15580	NB-ARC domain containing protein, expressed
loc_Os01g15600	Purine-rich single-stranded DNA-binding protein, putative, expressed
loc_Os01g15630	C3H2C3 RING-finger protein, putative, expressed
loc_Os01g15640	No apical meristem protein, expressed
loc_Os01g15660	NAD dependent epimerase/dehydratase family protein, expressed
loc_Os01g15669	Transferase family protein
loc_Os01g15709	Transferase family protein
loc_Os01g15720	Tobamovirus movement protein containing protein
loc_Os01g15780	glycosyl transferase family 1 protein, putative, expressed
loc_Os01g15810	Peroxidase 9 precursor, putative, expressed
loc_Os01g15830	Peroxidase 72 precursor, putative, expressed
loc_Os01g15840	cytochrome P450 71B10, putative
loc_Os01g15860	PRP1 splicing factor, N-terminal family protein, expressed
loc_Os01g15900	Dof domain, zinc finger family protein, expressed
loc_Os01g15910	UTP-glucose-1-phosphate uridylyltransferase family protein
loc_Os01g15979	gb protein, putative, expressed
loc_Os01g16000	SEC14 cytosolic factor family protein, putative, expressed
loc_Os01g16010	Breast carcinoma amplified sequence 2 family protein, expressed
loc_Os01g16020	Geranylgeranyl hydrogenase, putative, expressed
loc_Os01g16030	ADP-ribosylation factor, putative, expressed
loc_Os01g16040	Carrier protein, putative, expressed
loc_Os01g16090	RNA recognition motif family protein, expressed
loc_Os01g16100	Translin family protein, expressed
loc_Os01g16110	La domain containing protein, expressed
loc_Os01g16120	Zinc finger, C3HC4 type family protein, expressed
loc_Os01g16130	AT hook motif-containing protein, putative, expressed
loc_Os01g16146	phenazine biosynthesis protein PhzF family protein, expressed
loc_Os01g16152	AhpC/TSA family protein, expressed
loc_Os01g16170	PQ loop repeat family protein, expressed
loc_Os01g16180	MT-A70 family protein, expressed
loc_Os01g16190	26S proteasome non-ATPase regulatory subunit 14, putative, expressed
loc_Os01g16200	Serpin family protein
loc_Os01g16210	Protein of unknown function, DUF614 containing protein, expressed
loc_Os01g16230	Protein kinase domain containing protein
loc_Os01g16240	Calmodulin, putative, expressed
loc_Os01g16260	transporter, putative, expressed
loc_Os01g16290	DNA gyrase, B subunit family protein, expressed
loc_Os01g16310	Glycosyl hydrolases family 31 protein, expressed
loc_Os01g16320	uncharacterized plant-specific domain TIGR01570 family protein
loc_Os01g16330	UBA/TS-N domain containing protein, expressed
loc_Os01g16350	Hydroxymethylglutaryl-CoA lyase, mitochondrial precursor, putative, expressed
loc_Os01g16370	NB-ARC domain containing protein, expressed
loc_Os01g16390	NB-ARC domain containing protein
loc_Os01g16400	NB-ARC domain containing protein, expressed
loc_Os01g16414	Actin family protein, expressed
loc_Os01g16430	Cystatin, putative, expressed
loc_Os01g16450	Peroxidase family protein, expressed
loc_Os01g16470	Phosphatidylinositol 3- and 4-kinase family protein, expressed
loc_Os01g16520	glutamyl-tRNA synthetase family protein, expressed
loc_Os01g16530	Clp protease family protein, expressed
loc_Os01g16540	RUB-activating enzyme, putative, expressed
loc_Os01g16610	Plastocyanin-like domain containing protein
loc_Os01g16640	DSS1/SEM1 family protein, expressed
loc_Os01g16650	Ubiquitin-conjugating enzyme X, putative, expressed
loc_Os01g16670	BSD domain containing protein, expressed
loc_Os01g16680	DNAJ heat shock N-terminal domain-containing protein, putative, expressed
loc_Os01g16714	Flavin-binding monooxygenase-like family protein, expressed
loc_Os01g16750	Flavin-binding monooxygenase-like family protein
loc_Os01g16770	Alpha-expansin 15 precursor, putative, expressed
loc_Os01g16810	myb family transcription factor, putative, expressed
loc_Os01g16840	microneme protein Sm70, putative
loc_Os01g16860	Argonaute AGO1 protein, putative
loc_Os01g16870	Piwi domain containing protein, expressed
loc_Os01g16890	60S ribosomal protein L30, putative, expressed
loc_Os01g16900	3-isopropylmalate dehydrogenase, chloroplast precursor, putative, expressed
loc_Os01g16910	mitochondrial import receptor subunit TOM40 homolog, putative, expressed
loc_Os01g16930	Presenilin family protein, expressed
loc_Os01g16940	Histidine biosynthesis bifunctional protein hisIE, chloroplast precursor, putative, expressed
loc_Os01g16950	Zinc finger, C3HC4 type family protein, expressed
loc_Os01g16960	Pyruvate kinase, cytosolic isozyme, putative, expressed
loc_Os01g16970	calmodulin-binding protein, putative, expressed
loc_Os01g17000	Dof domain, zinc finger family protein, expressed
loc_Os01g17010	Phospholipid-transporting ATPase 1, putative, expressed
loc_Os01g17030	DnaJ domain containing protein
loc_Os01g17040	DnaJ domain containing protein, expressed
loc_Os01g17050	VQ motif family protein, expressed
loc_Os01g17160	DHHC zinc finger domain containing protein, expressed
loc_Os01g17170	Magnesium-protoporphyrin IX monomethyl ester cyclase, chloroplast precursor, putative, expressed
loc_Os01g17180	COP9 signalosome complex subunit 2, putative, expressed
loc_Os01g17190	Calmodulin, putative, expressed
loc_Os01g17214	transporter, putative, expressed
loc_Os01g17240	Major Facilitator Superfamily protein, expressed
loc_Os01g17250	BRASSINOSTEROID INSENSITIVE 1-associated receptor kinase 1 precursor, putative, expressed
loc_Os01g17260	Transcription factor HBP-1b, putative, expressed
loc_Os01g17279	exonuclease family protein, expressed
loc_Os01g17320	DNA-binding protein, putative, expressed
loc_Os01g17330	Eukaryotic translation initiation factor 6, putative, expressed
loc_Os01g17390	F-box family protein, putative, expressed
loc_Os01g17402	Cyclin, N-terminal domain containing protein, expressed
loc_Os01g17430	Adaptin N terminal region family protein, expressed
loc_Os01g17470	Plastocyanin-like domain containing protein, expressed
loc_Os01g17990	transcription elongation factor, putative
loc_Os01g18050	Tubulin beta-4 chain, putative, expressed
loc_Os01g18100	rhomboid family protein, putative, expressed
loc_Os01g18110	NmrA-like family protein, expressed
loc_Os01g18120	NmrA-like family protein, expressed
loc_Os01g18150	Protein kinase domain containing protein
loc_Os01g18170	Nectarin-1 precursor, putative, expressed
loc_Os01g18210	Peptidyl-prolyl cis-trans isomerase, chloroplast precursor, putative, expressed
loc_Os01g18240	Myb-like DNA-binding domain containing protein, expressed
loc_Os01g18280	SNF7 family protein, expressed
loc_Os01g18290	Helix-loop-helix DNA-binding domain containing protein, expressed
loc_Os01g18320	Protoporphyrinogen oxidase, chloroplast precursor, putative, expressed
loc_Os01g18360	AUX/IAA family protein, expressed
loc_Os01g18400	26 kDa endochitinase 1 precursor, putative, expressed
loc_Os01g18420	SRF-type transcription factor family protein
loc_Os01g18440	SRF-type transcription factor family protein
loc_Os01g18584	WRKY DNA binding domain containing protein, expressed
loc_Os01g18620	Transferase family protein
loc_Os01g18630	Aspartic proteinase precursor, putative, expressed
loc_Os01g18640	epimerase, putative, expressed
loc_Os01g18650	hAT family dimerisation domain containing protein
loc_Os01g18660	Isopenicillin N epimerase, putative, expressed
loc_Os01g18670	CjMDR1, putative, expressed
loc_Os01g18744	Transferase family protein, expressed
loc_Os01g18800	CBL-interacting serine/threonine-protein kinase 1, putative, expressed
loc_Os01g18850	SBP domain containing protein, expressed
loc_Os01g18860	S-adenosylmethionine synthetase 1, putative, expressed
loc_Os01g18870	Helix-loop-helix DNA-binding domain containing protein, expressed
loc_Os01g18880	membrane associated salt-inducible protein, putative, expressed
loc_Os01g18890	Peroxidase family protein
loc_Os01g18900	stigma specific peroxidase precursor, putative
loc_Os01g18910	Peroxidase family protein
loc_Os01g18920	hAT family dimerisation domain containing protein
loc_Os01g18930	Peroxidase family protein
loc_Os01g18950	Peroxidase family protein
loc_Os01g18970	Peroxidase family protein
loc_Os01g19020	Peroxidase family protein, expressed
loc_Os01g19130	Protein phosphatase 2C containing protein, expressed
loc_Os01g19140	Glycoprotease family protein, expressed
loc_Os01g19150	Shaggy-related protein kinase NtK-1, putative, expressed
loc_Os01g19160	Protein kinase domain containing protein, expressed
loc_Os01g19170	Polygalacturonase family protein, expressed
loc_Os01g19220	Glycosyl hydrolase family 3 C terminal domain containing protein, expressed
loc_Os01g19240	Integral membrane protein DUF6 containing protein
loc_Os01g19260	ATPase, AAA family protein, expressed
loc_Os01g19290	integral membrane family protein, putative, expressed
loc_Os01g19330	Cpm7, putative, expressed
loc_Os01g19380	pentatricopeptide, putative
loc_Os01g19390	Acyltransferase family protein, expressed
loc_Os01g19430	3'-5' exonuclease family protein, expressed
loc_Os01g19440	Pectinesterase family protein
loc_Os01g19450	ATP-citrate synthase subunit 1, putative, expressed
loc_Os01g19470	Cna protein B-type domain containing protein, expressed
loc_Os01g19480	Kelch motif family protein, expressed
loc_Os01g19490	pentatricopeptide, putative, expressed
loc_Os01g19529	pentatricopeptide, putative, expressed
loc_Os01g19548	pentatricopeptide, putative, expressed
loc_Os01g19694	KNOX2 domain containing protein, expressed
loc_Os01g19740	chloroplast protein 12, putative, expressed
loc_Os01g19750	Acidic endochitinase precursor, putative, expressed
loc_Os01g19770	stress-inducible membrane pore protein, putative, expressed
loc_Os01g19800	Zinc finger, C3HC4 type family protein, expressed
loc_Os01g19820	universal stress protein family protein, expressed
loc_Os01g19840	60S ribosomal protein L29, putative, expressed
loc_Os01g19850	cation-chloride co-transporter, putative, expressed
loc_Os01g19940	Negatively light-regulated protein, putative, expressed
loc_Os01g19970	Myb-like DNA-binding domain containing protein, expressed
loc_Os01g20160	Cation transport protein, expressed
loc_Os01g20720	NB-ARC domain containing protein
loc_Os01g20760	SWIM zinc finger family protein
loc_Os01g20830	heavy metal-associated domain containing protein, expressed
loc_Os01g20840	lipase class 3 family protein, putative, expressed
loc_Os01g20860	Phospholipase D. Active site motif family protein, expressed
loc_Os01g20880	Protein kinase domain containing protein
loc_Os01g20900	Protein kinase domain containing protein, expressed
loc_Os01g20910	Zinc finger, C3HC4 type family protein, expressed
loc_Os01g20930	Zinc finger, C3HC4 type family protein, expressed
loc_Os01g20940	dual specificity protein phosphatase family protein, putative, expressed
loc_Os01g20950	Sulfotransferase domain containing protein, expressed
loc_Os01g20970	pectinesterase inhibitor domain containing protein, expressed
loc_Os01g20980	Pectinesterase family protein, expressed
loc_Os01g21034	Pectinesterase-2 precursor, putative, expressed
loc_Os01g21070	Endoglucanase 1 precursor, putative, expressed
loc_Os01g21120	AP2 domain containing protein, expressed
loc_Os01g21160	2-oxo acid dehydrogenases acyltransferase family protein, expressed
loc_Os01g21180	MLL, putative, expressed
loc_Os01g21190	SWIM zinc finger family protein
loc_Os01g21230	MtN3/saliva family protein
loc_Os01g21240	NB-ARC domain containing protein, expressed
loc_Os01g21250	Late embryogenesis abundant protein
loc_Os01g21300	Phospholipase, putative, expressed
loc_Os01g21310	esterase/lipase/thioesterase family protein, putative, expressed
loc_Os01g21320	UDP-D-glucuronate decarboxylase, putative, expressed
loc_Os01g21380	FAD dependent oxidoreductase family protein, expressed
loc_Os01g21420	RNA recognition motif family protein
loc_Os01g21520	esterase/lipase/thioesterase family protein, putative
loc_Os01g21560	esterase/lipase/thioesterase family protein, putative, expressed
loc_Os01g21580	esterase/lipase/thioesterase family protein, putative
loc_Os01g21610	Chaperone-activity of bc1 complex-like, mitochondrial precursor, putative, expressed
loc_Os01g21630	Pectinesterase, putative, expressed
loc_Os01g21820	Preprotein translocase secA subunit, chloroplast precursor, putative, expressed
loc_Os01g21850	protein transport protein, putative, expressed
loc_Os01g21900	Soluble inorganic pyrophosphatase, putative
loc_Os01g21940	Will die slowly protein, putative, expressed
loc_Os01g21960	Protein kinase domain containing protein, expressed
loc_Os01g21970	Protein kinase domain containing protein, expressed
loc_Os01g21990	CRS2-associated factor 2, putative, expressed
loc_Os01g22010	S-adenosylmethionine synthetase 2, putative, expressed
loc_Os01g22230	Peroxidase family protein, expressed
loc_Os01g22249	Peroxidase family protein, expressed
loc_Os01g22336	Peroxidase family protein, expressed
loc_Os01g22352	Peroxidase family protein, expressed
loc_Os01g22370	Peroxidase family protein, expressed
loc_Os01g22390	Beige/BEACH domain containing protein, expressed
loc_Os01g22400	F-box domain containing protein, expressed
loc_Os01g22430	F-box domain containing protein
loc_Os01g22480	F-box domain containing protein, expressed
loc_Os01g22490	ubiquitin, putative, expressed
loc_Os01g22500	Bucentaur or craniofacial development family protein, expressed
loc_Os01g22510	Streptomyces cyclase/dehydrase family protein, expressed
loc_Os01g22520	Dihydrolipoyl dehydrogenase, mitochondrial precursor, putative, expressed
loc_Os01g22550	Galactosyltransferase family protein, expressed
loc_Os01g22560	Acyltransferase family protein, expressed
loc_Os01g22570	Glycerol-3-phosphate acyltransferase 1, putative
loc_Os01g22600	mitochondrial substrate carrier family protein, putative, expressed
loc_Os01g22630	YT521-B-like family protein, expressed
loc_Os01g22640	GDSL-like Lipase/Acylhydrolase family protein, expressed
loc_Os01g22660	GDSL-like Lipase/Acylhydrolase family protein, expressed
loc_Os01g22670	Papain family cysteine protease containing protein
loc_Os01g22680	Papain family cysteine protease containing protein
loc_Os01g22700	transporter, putative
loc_Os01g22710	major facilitator superfamily protein, expressed
loc_Os01g22730	mutator transposable element, putative
loc_Os01g22780	GDSL-like Lipase/Acylhydrolase family protein, expressed
loc_Os01g22870	FAM18-like protein At1g09330, putative, expressed
loc_Os01g22900	beta-fructofuranosidase, putative, expressed
loc_Os01g22910	oxidoreductase, 2OG-Fe oxygenase family protein
loc_Os01g22920	Gibberellin 2-beta-dioxygenase, putative
loc_Os01g22954	Serine carboxypeptidase II precursor, putative, expressed
loc_Os01g22980	Serine carboxypeptidase family protein, expressed
loc_Os01g23380	NB-ARC domain containing protein, expressed
loc_Os01g23410	hAT family dimerisation domain containing protein
loc_Os01g23530	Terpene synthase family, metal binding domain containing protein
loc_Os01g23580	Pyrophosphate-energized vacuolar membrane proton pump, putative, expressed
loc_Os01g23610	Dihydrolipoyl dehydrogenase, putative, expressed
loc_Os01g23620	GTP-binding protein SAR1A, putative, expressed
loc_Os01g23630	Transcription initiation factor IID, 18kD subunit family protein
loc_Os01g23640	Mov34/MPN/PAD-1 family protein, expressed
loc_Os01g23740	protein disulfide-isomerase A6 precursor, putative, expressed
loc_Os01g23760	SRF-type transcription factor family protein
loc_Os01g23770	SRF-type transcription factor family protein
loc_Os01g23850	TMP repeat family protein, expressed
loc_Os01g23970	serine/threonine kinase, putative
loc_Os01g24010	PDR5-like ABC transporter, putative, expressed
loc_Os01g24030	adenosine monophosphate binding protein 2 AMPBP2, putative, expressed
loc_Os01g24060	Importin alpha-1b subunit, putative, expressed
loc_Os01g24070	GATA zinc finger family protein, expressed
loc_Os01g24100	hAT family dimerisation domain containing protein
loc_Os01g24460	Histone-like transcription factor and archaeal histone family protein, expressed
loc_Os01g24470	dual specificity protein phosphatase family protein, putative, expressed
loc_Os01g24550	Papain family cysteine protease containing protein, expressed
loc_Os01g24560	Papain family cysteine protease containing protein, expressed
loc_Os01g24570	Papain family cysteine protease containing protein
loc_Os01g24600	Papain family cysteine protease containing protein, expressed
loc_Os01g24680	Glyoxysomal fatty acid beta-oxidation multifunctional protein MFP-a, putative, expressed
loc_Os01g24690	60S ribosomal protein L23A, putative, expressed
loc_Os01g24710	Salt stress-induced protein, putative, expressed
loc_Os01g24740	peroxiredoxin type 2, putative
loc_Os01g24750	Serine/threonine protein phosphatase PP1, putative, expressed
loc_Os01g24780	Cytochrome P450 family protein, expressed
loc_Os01g24790	Transferase family protein, expressed
loc_Os01g24810	Cytochrome P450 family protein
loc_Os01g24820	NB-ARC domain containing protein
loc_Os01g24840	mariner transposase, putative
loc_Os01g24880	VIP2 protein, putative, expressed
loc_Os01g24920	WGR domain containing protein, expressed
loc_Os01g24940	Poly synthetase 2, putative
loc_Os01g24950	Exocyst complex subunit Sec15-like family protein, expressed
loc_Os01g24960	dirigent, putative
loc_Os01g24980	oxidoreductase, 2OG-Fe oxygenase family protein, expressed
loc_Os01g25010	oxidoreductase, 2OG-Fe oxygenase family protein, expressed
loc_Os01g25030	dirigent, putative
loc_Os01g25100	Glutathione S-transferase IV, putative, expressed
loc_Os01g25110	Clathrin adaptor complex small chain family protein
loc_Os01g25150	Jacalin-like lectin domain containing protein
loc_Os01g25160	Jacalin-like lectin domain containing protein
loc_Os01g25189	Ergosterol biosynthesis ERG4/ERG24 family protein, expressed
loc_Os01g25270	PPR986-12, putative
loc_Os01g25280	Salt stress-induced protein, putative, expressed
loc_Os01g25320	TolA protein, expressed
loc_Os01g25330	sacI homology domain-containing protein, putative, expressed
loc_Os01g25360	hydrolase, alpha/beta fold family protein
loc_Os01g25370	SUMO protease, putative, expressed
loc_Os01g25386	glutathione-conjugate transporter, putative, expressed
loc_Os01g25440	Thiamin pyrophosphokinase, catalytic domain containing protein, expressed
loc_Os01g25450	AIG1 family protein, expressed
loc_Os01g25460	leucine-rich repeat family protein, putative, expressed
loc_Os01g25470	flavin-containing monooxygenase family protein, putative
loc_Os01g25484	Nitrite/Sulfite reductase ferredoxin-like half domain containing protein, expressed
loc_Os01g25510	Alpha-amylase precursor, putative
loc_Os01g25530	PPR986-12, putative, expressed
loc_Os01g25540	Rapid ALkalinization Factor family protein, expressed
loc_Os01g25560	rapid alkalinization factor, putative, expressed
loc_Os01g25600	tetratricopeptide repeat, putative, expressed
loc_Os01g25610	40S ribosomal protein S4, putative, expressed
loc_Os01g25630	NB-ARC domain containing protein
loc_Os01g25720	NB-ARC domain containing protein, expressed
loc_Os01g25740	powdery mildew resistance protein PM3b, putative
loc_Os01g25760	powdery mildew resistance protein PM3b, putative, expressed
loc_Os01g25810	NB-ARC domain containing protein, expressed
loc_Os01g25820	respiratory burst oxidase 2, putative, expressed
loc_Os01g25880	dephospho-CoA kinase family protein, expressed
loc_Os01g25990	esterase/lipase/thioesterase family protein, putative, expressed
loc_Os01g26000	hydrolase, alpha/beta fold family protein, expressed
loc_Os01g26039	esterase/lipase/thioesterase family protein, putative, expressed
loc_Os01g26120	plant integral membrane protein TIGR01569 containing protein, expressed
loc_Os01g26160	HASTY, putative, expressed
loc_Os01g26210	Calcium binding EGF domain containing protein, expressed
loc_Os01g26270	wall-associated kinase 3, putative
loc_Os01g26280	wall-associated kinase 3, putative, expressed
loc_Os01g26300	wall-associated kinase 1, putative, expressed
loc_Os01g26340	Dirigent-like protein
loc_Os01g26390	Protein kinase domain containing protein, expressed
loc_Os01g26780	Calcium binding EGF domain containing protein
loc_Os01g26788	Calcium binding EGF domain containing protein
loc_Os01g26792	wall-associated kinase-like 1, putative
loc_Os01g26804	ZmEBE-1 protein, putative, expressed
loc_Os01g26812	hessian fly response gene 1 protein, putative
loc_Os01g26840	RNA recognition motif family protein, expressed
loc_Os01g26872	Chromatin remodelling complex ATPase chain, putative, expressed
loc_Os01g26876	flavin-containing monooxygenase family protein, putative, expressed
loc_Os01g26912	Glutaredoxin-like family protein, expressed
loc_Os01g27040	Chromatin remodelling complex ATPase chain, putative, expressed
loc_Os01g27050	Flavin-binding monooxygenase-like family protein
loc_Os01g27140	Glutaredoxin-like family protein
loc_Os01g27150	Cullin-1, putative, expressed
loc_Os01g27160	Cullin-1, putative, expressed
loc_Os01g27170	Potassium transporter 7, putative, expressed
loc_Os01g27190	C2 domain containing protein, expressed
loc_Os01g27210	Glutathione S-transferase IV, putative, expressed
loc_Os01g27230	12-oxophytodienoate reductase 1, putative, expressed
loc_Os01g27240	oxidoreductase, FAD/FMN-binding family protein, expressed
loc_Os01g27260	glutathione S-transferase GSTF1, putative, expressed
loc_Os01g27270	Zinc knuckle family protein
loc_Os01g27300	glutathione S-transferase GSTF1, putative
loc_Os01g27340	glutathione S-transferase GSTF1, putative, expressed
loc_Os01g27350	2-hydroxyisoflavanone dehydratase, putative
loc_Os01g27360	glutathione S-transferase GSTF1, putative, expressed
loc_Os01g27380	glutathione S-transferase GSTF2, putative, expressed
loc_Os01g27390	glutathione S-transferase GSTF2, putative, expressed
loc_Os01g27470	Ubiquitin family protein
loc_Os01g27480	glutathione S-transferase GSTF1, putative, expressed
loc_Os01g27490	Leucoanthocyanidin dioxygenase, putative, expressed
loc_Os01g27520	Asparaginyl-tRNA synthetase, cytoplasmic 3, putative, expressed
loc_Os01g27630	Glutathione S-transferase I, putative, expressed
loc_Os01g27650	pentatricopeptide, putative
loc_Os01g27700	Multicopper oxidase family protein, expressed
loc_Os01g27720	zinc finger family protein, putative, expressed
loc_Os01g27740	DnaJ domain containing protein, expressed
loc_Os01g27750	Type I 3-dehydroquinase family protein, expressed
loc_Os01g27770	dehydroquinate dehydratase, putative
loc_Os01g27780	Shikimate/quinate 5-dehydrogenase family protein, expressed
loc_Os01g27880	sucrose-phosphatase, putative, expressed
loc_Os01g27890	Cytochrome P450 family protein, expressed
loc_Os01g27940	Cyclin, N-terminal domain containing protein, expressed
loc_Os01g27990	NPL4 family protein, putative, expressed
loc_Os01g28030	Peroxidase 24 precursor, putative, expressed
loc_Os01g28040	hAT family dimerisation domain containing protein
loc_Os01g28150	F-box domain containing protein, expressed
loc_Os01g28200	hAT family dimerisation domain containing protein
loc_Os01g28300	F-box domain containing protein, expressed
loc_Os01g28450	Pathogenesis-related protein PRB1-3 precursor, putative, expressed
loc_Os01g28474	Transferase family protein, expressed
loc_Os01g28500	Pathogenesis-related protein PRMS precursor, putative, expressed
loc_Os01g28520	F-box domain containing protein
loc_Os01g28570	pentatricopeptide, putative
loc_Os01g28600	Exo70 exocyst complex subunit family protein, expressed
loc_Os01g28680	LEC14B homolog, putative, expressed
loc_Os01g28730	serine/threonine protein kinase, putative, expressed
loc_Os01g28840	C4-dicarboxylate transporter/malic acid transport family protein, putative, expressed
loc_Os01g28980	proton-dependent oligopeptide transport, putative
loc_Os01g29150	Cytochrome P450 family protein, expressed
loc_Os01g29409	Met-10 family protein, putative, expressed
loc_Os01g29430	pentatricopeptide, putative, expressed
loc_Os01g29469	Dual specificity phosphatase, catalytic domain containing protein, expressed
loc_Os01g29750	SWIM zinc finger family protein
loc_Os01g29840	no apical meristem, putative, expressed
loc_Os01g29870	Multidrug resistance protein 1, putative, expressed
loc_Os01g29880	Zinc knuckle family protein
loc_Os01g31110	CRS2-associated factor 1, putative, expressed
loc_Os01g31270	Annexin-like protein RJ4, putative
loc_Os01g31370	glycosyltransferase, putative, expressed
loc_Os01g31470	Mov34/MPN/PAD-1 family protein, expressed
loc_Os01g31610	tyrosyl-tRNA synthetase family protein, expressed
loc_Os01g31680	Sec-independent protein translocase TatC containing protein, expressed
loc_Os01g31690	Oxygen-evolving enhancer protein 1, chloroplast precursor, putative, expressed
loc_Os01g31760	Acyl-ACP thioesterase family protein
loc_Os01g31770	oxidoreductase, 2OG-Fe oxygenase family protein, putative, expressed
loc_Os01g31800	Histone H2A, putative, expressed
loc_Os01g31810	Histone H2B, putative, expressed
loc_Os01g31870	Natural resistance-associated macrophage protein, expressed
loc_Os01g31980	MATE efflux family protein, expressed
loc_Os01g32080	Thiamine pyrophosphate enzyme, central domain containing protein, expressed
loc_Os01g32090	pentatricopeptide, putative, expressed
loc_Os01g32120	EF hand family protein, expressed
loc_Os01g32170	pentatricopeptide, putative, expressed
loc_Os01g32184	Tetratricopeptide repeat protein 5, putative, expressed
loc_Os01g32280	integral membrane family protein, putative, expressed
loc_Os01g32330	farnesylated protein 2, putative, expressed
loc_Os01g32350	ATP-dependent Clp protease proteolytic subunit 1, putative, expressed
loc_Os01g32364	Glycosyl hydrolase family 1 protein, expressed
loc_Os01g32470	Zinc knuckle family protein
loc_Os01g32480	athila transposon protein, putative
loc_Os01g32640	F-box domain containing protein, expressed
loc_Os01g32660	Protein kinase domain containing protein, expressed
loc_Os01g32710	hydroxyproline-rich glycoprotein family protein, putative
loc_Os01g32730	tetratricopeptide repeat, putative, expressed
loc_Os01g32750	TATA box-binding protein-associated factor, putative, expressed
loc_Os01g32780	universal stress protein family protein, expressed
loc_Os01g32800	PCI domain containing protein, expressed
loc_Os01g32870	Chaperone protein dnaJ 15, putative, expressed
loc_Os01g32880	Adaptin N terminal region family protein, expressed
loc_Os01g32930	SGS domain containing protein, expressed
loc_Os01g32964	Protein phosphatase 2C containing protein, expressed
loc_Os01g32980	Mitochondrial carrier protein, expressed
loc_Os01g33020	Sybindin-like family protein, expressed
loc_Os01g33030	Brix domain containing protein, expressed
loc_Os01g33040	kinesin heavy chain, putative, expressed
loc_Os01g33050	ribosome biogenesis protein RLP24, putative, expressed
loc_Os01g33060	HEAT repeat family protein, expressed
loc_Os01g33070	pentatricopeptide, putative
loc_Os01g33080	Fimbrin-like protein 2, putative, expressed
loc_Os01g33090	Receptor-like protein kinase, putative, expressed
loc_Os01g33110	Protein kinase domain containing protein, expressed
loc_Os01g33230	Glycosyltransferase family 28 C-terminal domain containing protein
loc_Os01g33260	ABC-2 type transporter family protein
loc_Os01g33300	Exopolygalacturonase precursor, putative, expressed
loc_Os01g33350	zinc-binding family protein, putative
loc_Os01g33360	dnaK protein, expressed
loc_Os01g33400	Helix-loop-helix DNA-binding domain containing protein
loc_Os01g33410	hAT family dimerisation domain containing protein, expressed
loc_Os01g33420	glycosyl hydrolase family protein 27, putative, expressed
loc_Os01g33430	Leucine Rich Repeat family protein
loc_Os01g33490	F-box domain containing protein, expressed
loc_Os01g33520	Ulp1 protease family, C-terminal catalytic domain containing protein
loc_Os01g33684	NB-ARC domain containing protein, expressed
loc_Os01g33784	lipase family protein, putative, expressed
loc_Os01g33800	DnaJ domain containing protein, expressed
loc_Os01g33810	NB-ARC domain containing protein, expressed
loc_Os01g33840	DNAJ heat shock N-terminal domain-containing protein, putative
loc_Os01g33950	Leucine Rich Repeat family protein, expressed
loc_Os01g34060	myb-like DNA-binding domain, SHAQKYF class family protein, expressed
loc_Os01g34080	Armadillo/beta-catenin-like repeat family protein, expressed
loc_Os01g34190	G-patch domain containing protein, expressed
loc_Os01g34200	rRNA processing protein, putative, expressed
loc_Os01g34220	F-box domain containing protein
loc_Os01g34270	F-box domain containing protein
loc_Os01g34330	BAH domain containing protein, expressed
loc_Os01g34350	RNA dependent RNA polymerase family protein, expressed
loc_Os01g34390	protoheme IX farnesyltransferase family protein, expressed
loc_Os01g34420	transcription factor, putative, expressed
loc_Os01g34430	transcription factor, putative
loc_Os01g34480	NAD dependent epimerase/dehydratase family protein, expressed
loc_Os01g34560	very-long-chain fatty acid condensing enzyme, putative, expressed
loc_Os01g34620	glutaredoxin-related protein, expressed
loc_Os01g34670	calcineurin-like phosphoesterase family protein, putative, expressed
loc_Os01g34700	Dienelactone hydrolase family protein, expressed
loc_Os01g34780	FF domain-containing protein, putative, expressed
loc_Os01g34850	Cation transport protein, expressed
loc_Os01g34870	Barren protein, expressed
loc_Os01g34880	glycosyl transferase family 48 protein, putative, expressed
loc_Os01g34890	glycosyl transferase family 48 protein, putative
loc_Os01g34900	glycosyl transferase family 48 protein, putative, expressed
loc_Os01g34920	Beta-galactosidase precursor, putative, expressed
loc_Os01g34930	glycosyl transferase family 48 protein, putative, expressed
loc_Os01g34970	ABC transporter family protein, expressed
loc_Os01g35030	multidrug resistance protein 1 homolog, putative, expressed
loc_Os01g35040	PRLI-interacting factor K, putative, expressed
loc_Os01g35050	early-responsive to dehydration protein, putative, expressed
loc_Os01g35100	Zinc finger, C3HC4 type family protein
loc_Os01g35120	Zinc finger, C3HC4 type family protein
loc_Os01g35160	receptor-like protein kinase 4, putative, expressed
loc_Os01g35170	tRNA methyltransferase family protein, expressed
loc_Os01g35184	CBL-interacting serine/threonine-protein kinase 24, putative, expressed
loc_Os01g35230	oxidoreductase, 2OG-Fe oxygenase family protein, expressed
loc_Os01g35300	Rp3 protein, putative
loc_Os01g35850	RAC-like GTP binding protein ARAC7, putative
loc_Os01g36070	MtN3/saliva family protein, expressed
loc_Os01g36080	Protein phosphatase 2C containing protein, expressed
loc_Os01g36090	DNA-damage-repair/toleration protein DRT102, putative, expressed
loc_Os01g36130	Protamine P1 family protein
loc_Os01g36220	bZIP transcription factor family protein, expressed
loc_Os01g36240	Peroxidase 72 precursor, putative, expressed
loc_Os01g36294	Cytochrome P450 family protein, expressed
loc_Os01g36350	Cytochrome P450 71C4, putative, expressed
loc_Os01g36390	MCM2/3/5 family protein, expressed
loc_Os01g36460	Myb-related protein Hv33, putative, expressed
loc_Os01g36500	Protein kinase domain containing protein
loc_Os01g36540	pentatricopeptide, putative, expressed
loc_Os01g36550	Protein kinase domain containing protein
loc_Os01g36560	Integral membrane protein DUF6 containing protein
loc_Os01g36570	Glycine-rich protein 2, putative
loc_Os01g36580	Integral membrane protein DUF6 containing protein, expressed
loc_Os01g36590	nodulin, putative
loc_Os01g36600	pentatricopeptide, putative, expressed
loc_Os01g36610	pentatricopeptide, putative
loc_Os01g36620	Pectate lyase family protein, expressed
loc_Os01g36630	jmjC domain containing protein, expressed
loc_Os01g36640	NB-ARC domain containing protein
loc_Os01g36660	Carboxyl-terminal proteinase, putative, expressed
loc_Os01g36720	Major Facilitator Superfamily protein
loc_Os01g36790	Protein kinase domain containing protein, expressed
loc_Os01g36830	Polygalacturonase family protein, expressed
loc_Os01g36840	MORC family CW-type zinc finger 3, putative, expressed
loc_Os01g36860	RNA helicase DB10, putative, expressed
loc_Os01g36870	phox domain-containing protein, putative, expressed
loc_Os01g36890	Spliceosome RNA helicase Bat1, putative, expressed
loc_Os01g36920	Spliceosome RNA helicase Bat1, putative, expressed
loc_Os01g36930	Ubiquitin carboxyl-terminal hydrolase family protein, expressed
loc_Os01g36940	F-box domain containing protein, expressed
loc_Os01g37000	Carboxyl-terminal peptidase, putative, expressed
loc_Os01g37050	RNase3 domain containing protein, expressed
loc_Os01g37100	RWP-RK domain containing protein, expressed
loc_Os01g37120	transducin family protein, putative, expressed
loc_Os01g37130	Protein phosphatase 2C PPH1, putative, expressed
loc_Os01g37260	F-box domain containing protein, expressed
loc_Os01g37310	SWIM zinc finger family protein
loc_Os01g37460	Zn-finger in Ran binding protein and others containing protein, expressed
loc_Os01g37490	dynein light chain, putative, expressed
loc_Os01g37510	Peptide deformylase, mitochondrial precursor, putative, expressed
loc_Os01g37560	DnaJ domain containing protein, expressed
loc_Os01g37590	Major Facilitator Superfamily protein, expressed
loc_Os01g37600	Agenet domain containing protein, expressed
loc_Os01g37630	hydrolase, alpha/beta fold family protein, expressed
loc_Os01g37650	hydrolase, alpha/beta fold family protein, expressed
loc_Os01g37670	F-box domain containing protein, expressed
loc_Os01g37690	Vacuolar cation/proton exchanger 1a, putative, expressed
loc_Os01g37750	Glutathione S-transferase, N-terminal domain containing protein, expressed
loc_Os01g37760	Glutamate/Leucine/Phenylalanine/Valine dehydrogenase family protein, expressed
loc_Os01g37770	RWD domain containing protein, expressed
loc_Os01g37800	Ras-related protein RIC1, putative, expressed
loc_Os01g37825	peptidase M16 family protein, putative, expressed
loc_Os01g37832	GM14633p, putative, expressed
loc_Os01g37837	Seryl-tRNA synthetase, putative, expressed
loc_Os01g37870	pentatricopeptide, putative, expressed
loc_Os01g37910	Vacuolar processing enzyme, gamma-isozyme precursor, putative, expressed
loc_Os01g37960	IAA-amino acid hydrolase homolog 2 precursor, putative, expressed
loc_Os01g37980	Vesicle transport v-SNARE 13, putative, expressed
loc_Os01g38110	Cytochrome P450 family protein, expressed
loc_Os01g38140	peptidyl-prolyl cis-trans isomerase, FKBP-type family protein, expressed
loc_Os01g38180	peptidyl-prolyl cis-trans isomerase, FKBP-type family protein, expressed
loc_Os01g38229	peptidyl-prolyl cis-trans isomerase, FKBP-type family protein, expressed
loc_Os01g38359	peptidyl-prolyl cis-trans isomerase, FKBP-type family protein, expressed
loc_Os01g38440	hAT family dimerisation domain containing protein
loc_Os01g38510	Sec61beta family protein, expressed
loc_Os01g38530	early flowering 3, putative, expressed
loc_Os01g38580	decreased apical dominance protein, putative, expressed
loc_Os01g38610	Helix-loop-helix DNA-binding domain containing protein, expressed
loc_Os01g38620	3'-5' exonuclease family protein, expressed
loc_Os01g38670	Sugar carrier protein C, putative, expressed
loc_Os01g38680	Glucose transporter, putative, expressed
loc_Os01g38840	Protein kinase domain containing protein
loc_Os01g38900	Protein kinase domain containing protein
loc_Os01g38950	Casein kinase I, delta isoform, putative, expressed
loc_Os01g38970	Carbamoyl-phosphate synthase large chain, putative, expressed
loc_Os01g38980	calmodulin-binding family protein, putative, expressed
loc_Os01g38990	Mitochondrial carrier protein, expressed
loc_Os01g39010	LIN1 protein, putative, expressed
loc_Os01g39020	HSF-type DNA-binding domain containing protein, expressed
loc_Os01g39070	LOB domain protein 22, putative
loc_Os01g39100	Zinc finger C-x8-C-x5-C-x3-H type family protein, expressed
loc_Os01g39110	Zinc finger, C2H2 type family protein, expressed
loc_Os01g39120	RING zinc finger ankyrin protein, putative
loc_Os01g39134	EF hand family protein, expressed
loc_Os01g39220	LOB domain protein 22, putative
loc_Os01g39250	ATP-dependent metalloprotease FtsH family protein, expressed
loc_Os01g39260	ATP-dependent metalloprotease FtsH family protein, expressed
loc_Os01g39270	NAD binding domain of 6-phosphogluconate dehydrogenase family protein, expressed
loc_Os01g39280	pyridoxin biosynthesis protein ER1, putative
loc_Os01g39290	Harpin-induced protein 1 containing protein, expressed
loc_Os01g39310	Root hair defective 3 GTP-binding protein containing protein, expressed
loc_Os01g39330	Helix-loop-helix DNA-binding domain containing protein, expressed
loc_Os01g39350	Protein kinase domain containing protein
loc_Os01g39380	stomatal cytokinesis defective, putative, expressed
loc_Os01g39430	Anthocyanin regulatory Lc protein, putative
loc_Os01g39480	Anthocyanin regulatory Lc protein, putative
loc_Os01g39560	Anthocyanin regulatory Lc protein, putative
loc_Os01g39580	Anthocyanin regulatory Lc protein, putative
loc_Os01g39600	Leucine Rich Repeat family protein, expressed
loc_Os01g39630	DNA repair protein RAD51 homolog 3, putative, expressed
loc_Os01g39650	Programmed cell death protein 2, C-terminal domain containing protein
loc_Os01g39660	hAT family dimerisation domain containing protein
loc_Os01g39670	F-box domain containing protein, expressed
loc_Os01g39690	F-box domain containing protein, expressed
loc_Os01g39770	Calcineurin B-like protein 10, putative, expressed
loc_Os01g39790	Esterase, putative, expressed
loc_Os01g39800	Esterase, putative, expressed
loc_Os01g39810	mannosyltransferase, putative, expressed
loc_Os01g39830	Beta-galactosidase precursor, putative, expressed
loc_Os01g39850	Histone-like transcription factor and archaeal histone family protein, expressed
loc_Os01g39860	oxidoreductase, 2OG-Fe oxygenase family protein, expressed
loc_Os01g39890	submergence induced protein SI397, putative, expressed
loc_Os01g39960	Lycopene epsilon cyclase, chloroplast precursor, putative, expressed
loc_Os01g39970	Protein kinase domain containing protein, expressed
loc_Os01g40050	peptidyl-prolyl cis-trans isomerase cyclophilin-type family protein, putative, expressed
loc_Os01g40094	Protein phosphatase 2C ABI2, putative, expressed
loc_Os01g40150	Elongation factor Tu GTP binding domain containing protein, expressed
loc_Os01g40160	F-box domain containing protein
loc_Os01g40170	translation initiation factor, putative
loc_Os01g40200	DIL domain containing protein, expressed
loc_Os01g40240	F-box domain containing protein
loc_Os01g40250	HEAT repeat family protein, expressed
loc_Os01g40260	WRKY DNA binding domain containing protein, expressed
loc_Os01g40280	integral to membrane protein, putative, expressed
loc_Os01g40320	DNA damage binding protein 1, putative
loc_Os01g40330	bZIP, putative, expressed
loc_Os01g40340	SIT4 phosphatase-associated family protein, putative, expressed
loc_Os01g40360	amino acid transporter family protein, putative
loc_Os01g40370	SIT4 phosphatase-associated family protein, putative
loc_Os01g40400	Histone deacetylase family protein
loc_Os01g40410	Transmembrane amino acid transporter protein
loc_Os01g40420	CBS domain containing protein, expressed
loc_Os01g40430	WRKY DNA binding domain containing protein, expressed
loc_Os01g40470	Vacuolar ATP synthase subunit d, putative, expressed
loc_Os01g40480	C2 domain-containing protein, putative, expressed
loc_Os01g40499	D-mannose binding lectin family protein, expressed
loc_Os01g40540	lectin receptor-type protein kinase, putative
loc_Os01g40550	Hsp20/alpha crystallin family protein, expressed
loc_Os01g40560	SPFH domain/Band 7 family protein
loc_Os01g40570	Outer plastidial membrane protein porin, putative, expressed
loc_Os01g40580	hypersensitive-induced response protein, putative, expressed
loc_Os01g40590	Protein kinase APK1A, chloroplast precursor, putative, expressed
loc_Os01g40600	Cell cycle control protein cwf16, putative, expressed
loc_Os01g40610	Cell cycle control protein cwf16, putative, expressed
loc_Os01g40620	Uncharacterized ACR, COG1565 family protein, expressed
loc_Os01g40630	Lysine Decarboxylase, putative, expressed
loc_Os01g40640	S1 RNA binding domain PF|00575 containing protein, putative, expressed
loc_Os01g40660	embryo-abundant protein, putative, expressed
loc_Os01g40670	single myb histone 1, putative, expressed
loc_Os01g40680	pentatricopeptide, putative
loc_Os01g40690	holocarboxylase synthetase, putative, expressed
loc_Os01g40720	pentatricopeptide, putative
loc_Os01g40820	Peptidase family M41 containing protein, expressed
loc_Os01g40840	Protein kinase AFC1, putative, expressed
loc_Os01g40860	Retinal dehydrogenase 1, putative, expressed
loc_Os01g40870	Aldehyde dehydrogenase, mitochondrial precursor, putative, expressed
loc_Os01g40910	SWIM zinc finger family protein
loc_Os01g40960	MtN3/saliva family protein
loc_Os01g40970	uncharacterized plant-specific domain TIGR01568 family protein
loc_Os01g40980	DNA repair helicase family protein, expressed
loc_Os01g41010	senescence-associated protein SAG102, putative, expressed
loc_Os01g41030	50S ribosomal protein, putative, expressed
loc_Os01g41040	Protein SYS1 homolog, putative, expressed
loc_Os01g41050	sulfate transporter 3.5, putative
loc_Os01g41160	FAD dependent oxidoreductase family protein, expressed
loc_Os01g41200	copper-binding family protein, putative, expressed
loc_Os01g41240	hydrolase, alpha/beta fold family protein, expressed
loc_Os01g41250	F-box domain containing protein, expressed
loc_Os01g41260	F-box domain containing protein
loc_Os01g41270	F-box domain containing protein, expressed
loc_Os01g41280	F-box domain containing protein, expressed
loc_Os01g41290	F-box domain containing protein, expressed
loc_Os01g41310	F-box domain containing protein, expressed
loc_Os01g41340	F-box domain containing protein, expressed
loc_Os01g41400	Transmembrane amino acid transporter protein, expressed
loc_Os01g41420	Transmembrane amino acid transporter protein, expressed
loc_Os01g41430	UDP-glucoronosyl and UDP-glucosyl transferase family protein, expressed
loc_Os01g41450	Flavonol-3-O-glycoside-7-O-glucosyltransferase 1, putative
loc_Os01g41510	Calcineurin B-like protein 4, putative, expressed
loc_Os01g41530	F-box domain containing protein, expressed
loc_Os01g41550	Eukaryotic aspartyl protease family protein, expressed
loc_Os01g41570	PP-loop family protein
loc_Os01g41610	mitochondrial ATP synthase g subunit family protein, putative, expressed
loc_Os01g41630	Protein phosphatase PP2A regulatory subunit B, putative, expressed
loc_Os01g41650	pentatricopeptide, putative, expressed
loc_Os01g41660	Phosphatase, putative, expressed
loc_Os01g41670	G-patch domain containing protein
loc_Os01g41710	Chlorophyll a-b binding protein 2, chloroplast precursor, putative, expressed
loc_Os01g41730	Protein kinase domain containing protein, expressed
loc_Os01g41750	Leucine Rich Repeat family protein, expressed
loc_Os01g41770	Leucine Rich Repeat family protein, expressed
loc_Os01g41780	Leucine Rich Repeat family protein, expressed
loc_Os01g41800	Cytochrome P450 72A1, putative, expressed
loc_Os01g41810	Cytochrome P450 family protein, expressed
loc_Os01g41820	Cytochrome P450 family protein, expressed
loc_Os01g41834	Chalcone and stilbene synthases, N-terminal domain containing protein
loc_Os01g41870	protein kinase family protein, putative, expressed
loc_Os01g41880	Hyaluronan/mRNA binding family protein, expressed
loc_Os01g41890	NB-ARC domain containing protein, expressed
loc_Os01g41900	MCB2 protein, putative, expressed
loc_Os01g41910	Leucine Rich Repeat family protein, expressed
loc_Os01g41930	Leucine Rich Repeat family protein, expressed
loc_Os01g41990	EF hand family protein, expressed
loc_Os01g42030	ATPase, AAA family protein, expressed
loc_Os01g42040	Ubiquitin-conjugating enzyme family protein, expressed
loc_Os01g42050	zinc ribbon 1, putative
loc_Os01g42070	kinesin motor protein, putative, expressed
loc_Os01g42090	nodulin MtN3 protein, putative, expressed
loc_Os01g42110	nodulin MtN3 protein, putative
loc_Os01g42170	Zinc knuckle family protein
loc_Os01g42190	DnaJ domain containing protein, expressed
loc_Os01g42234	amino acid permease family protein, putative, expressed
loc_Os01g42250	ubiquitin, putative, expressed
loc_Os01g42260	Single-stranded DNA binding protein, SSDP containing protein, expressed
loc_Os01g42270	Single-stranded DNA binding protein, SSDP containing protein
loc_Os01g42280	pentatricopeptide, putative, expressed
loc_Os01g42294	Leucine Rich Repeat family protein, expressed
loc_Os01g42320	Eukaryotic aspartyl protease family protein
loc_Os01g42350	PDR5-like ABC transporter, putative
loc_Os01g42370	PDR5-like ABC transporter, putative, expressed
loc_Os01g42380	PDR5-like ABC transporter, putative, expressed
loc_Os01g42400	Protein kinase domain containing protein
loc_Os01g42410	PDR5-like ABC transporter, putative, expressed
loc_Os01g42430	Vacuolar ATP synthase 21 kDa proteolipid subunit, putative, expressed
loc_Os01g42460	BAH domain containing protein, expressed
loc_Os01g42470	acetyltransferase san, putative, expressed
loc_Os01g42480	integral membrane Yip1 family protein, putative, expressed
loc_Os01g42490	Endonuclease/Exonuclease/phosphatase family protein, expressed
loc_Os01g42500	Zinc finger, C3HC4 type family protein, expressed
loc_Os01g42530	GTP-binding nuclear protein Ran2, putative, expressed
loc_Os01g42540	ENT domain containing protein
loc_Os01g42610	Terpene synthase family, metal binding domain containing protein
loc_Os01g42620	pentatricopeptide, putative, expressed
loc_Os01g42630	C-5 cytosine-specific DNA methylase family protein, expressed
loc_Os01g42640	ribosomal protein S11 containing protein
loc_Os01g42650	cytochrome c oxidase subunit, putative, expressed
loc_Os01g42690	Phospholipase/Carboxylesterase family protein, expressed
loc_Os01g42710	LSD1 zinc finger family protein, expressed
loc_Os01g42730	GDSL-like Lipase/Acylhydrolase family protein, expressed
loc_Os01g42740	Ammonium transporter 2, putative
loc_Os01g42780	Papain family cysteine protease containing protein, expressed
loc_Os01g42790	Papain family cysteine protease containing protein, expressed
loc_Os01g42800	Uncharacterised protein family protein, expressed
loc_Os01g42820	RNA recognition motif family protein, expressed
loc_Os01g42830	Adaptin ear-binding coat-associated protein 1, putative, expressed
loc_Os01g42850	E1-like protein-activating enzyme Gsa7p/Apg7p containing protein, expressed
loc_Os01g42860	subtilisin-chymotrypsin inhibitor 2, putative, expressed
loc_Os01g42870	Transferase family protein, expressed
loc_Os01g42880	Transferase family protein, expressed
loc_Os01g42900	ABC-2 type transporter family protein, expressed
loc_Os01g42950	protein kinase family protein, putative, expressed
loc_Os01g42960	TPR Domain containing protein, expressed
loc_Os01g42980	ribosomal protein L22 family protein, putative, expressed
loc_Os01g43010	hAT family dimerisation domain containing protein, expressed
loc_Os01g43020	CTP synthase, putative, expressed
loc_Os01g43030	TPR Domain containing protein, expressed
loc_Os01g43050	CENP-C1, putative, expressed
loc_Os01g43070	oxygen-evolving complex, putative, expressed
loc_Os01g43080	exonuclease family protein, expressed
loc_Os01g43090	Auxin-induced protein PCNT115, putative, expressed
loc_Os01g43100	protein phosphatase 2C, putative, expressed
loc_Os01g43120	DEAD/DEAH box helicase family protein, expressed
loc_Os01g43130	DEAD/DEAH box helicase family protein, expressed
loc_Os01g43140	Lipase family protein, expressed
loc_Os01g43150	ATP-dependent metalloprotease FtsH family protein, expressed
loc_Os01g43160	glycoside hydrolase family 28 protein, putative, expressed
loc_Os01g43170	Polypyrimidine tract-binding protein homolog 1, putative, expressed
loc_Os01g43180	Myb-like DNA-binding domain containing protein
loc_Os01g43250	seh1, putative, expressed
loc_Os01g43270	UDP-glucoronosyl and UDP-glucosyl transferase family protein
loc_Os01g43280	UDP-glucoronosyl and UDP-glucosyl transferase family protein, expressed
loc_Os01g43320	amino acid permease, putative, expressed
loc_Os01g43350	Protein kinase domain containing protein, expressed
loc_Os01g43360	Myosin tail family protein, expressed
loc_Os01g43380	glycosyltransferase family protein 1, putative, expressed
loc_Os01g43390	Uroporphyrinogen decarboxylase, chloroplast precursor, putative, expressed
loc_Os01g43410	Calcium-dependent protein kinase, putative, expressed
loc_Os01g43440	Leucine Rich Repeat family protein
loc_Os01g43460	C4-dicarboxylate transporter/malic acid transport family protein, putative, expressed
loc_Os01g43480	ATPase, AAA family protein, expressed
loc_Os01g43490	Polygalacturonase precursor, putative, expressed
loc_Os01g43520	ceramidase family protein, putative, expressed
loc_Os01g43530	Late embryogenesis abundant protein Lea14-A, putative, expressed
loc_Os01g43540	SGS domain containing protein, expressed
loc_Os01g43550	WRKY DNA binding domain containing protein, expressed
loc_Os01g43590	HSF-type DNA-binding domain containing protein, expressed
loc_Os01g43610	uncharacterized plant-specific domain TIGR01568 family protein, expressed
loc_Os01g43630	adaptin family protein, putative, expressed
loc_Os01g43640	TOM7, putative
loc_Os01g43650	WRKY DNA binding domain containing protein, expressed
loc_Os01g43700	Cytochrome P450 family protein, expressed
loc_Os01g43710	Cytochrome P450 72A1, putative, expressed
loc_Os01g43720	Cytochrome P450 72A1, putative, expressed
loc_Os01g43740	Cytochrome P450 family protein, expressed
loc_Os01g43750	Cytochrome P450 family protein, expressed
loc_Os01g43760	Cytochrome P450 family protein, expressed
loc_Os01g43774	Cytochrome P450 family protein, expressed
loc_Os01g43844	Cytochrome P450 family protein, expressed
loc_Os01g43870	NLI interacting factor-like phosphatase family protein, expressed
loc_Os01g43890	Serine carboxypeptidase family protein, expressed
loc_Os01g43910	Protein kinase domain containing protein, expressed
loc_Os01g43940	Oligopeptide transporter 4, putative
loc_Os01g43980	AT hook motif-containing protein, putative
loc_Os01g44040	O-acetyltransferase, putative, expressed
loc_Os01g44050	Tetrapyrrole Methylases family protein, expressed
loc_Os01g44069	Acyltransferase family protein, expressed
loc_Os01g44110	Protein kinase domain containing protein, expressed
loc_Os01g44130	Aspartic proteinase oryzasin-1 precursor, putative, expressed
loc_Os01g44210	ribosomal protein L31 containing protein, expressed
loc_Os01g44220	Glucose-1-phosphate adenylyltransferase large subunit 1, chloroplast precursor, putative, expressed
loc_Os01g44230	X1, putative, expressed
loc_Os01g44240	Zinc finger, C3HC4 type family protein
loc_Os01g44250	YZ1, putative, expressed
loc_Os01g44260	Dihydroflavonol-4-reductase, putative, expressed
loc_Os01g44330	Multicopper oxidase family protein, expressed
loc_Os01g44340	Pectinesterase family protein
loc_Os01g44360	CBS domain containing protein, expressed
loc_Os01g44370	myb family transcription factor, putative
loc_Os01g44390	myb family transcription factor, putative, expressed
loc_Os01g44394	mRNA-associated protein mrnp 41, putative, expressed
loc_Os01g44430	ZF-HD protein dimerisation region containing protein, expressed
loc_Os01g44950	AMP-binding enzyme family protein
loc_Os01g44960	hydrolase, alpha/beta fold family protein, putative, expressed
loc_Os01g44970	Polygalacturonase family protein, expressed
loc_Os01g44980	peptide deformylase, putative
loc_Os01g44990	SNF2 family N-terminal domain containing protein, expressed
loc_Os01g45020	F-box protein interaction domain containing protein, expressed
loc_Os01g45060	Polygalacturonase family protein
loc_Os01g45070	Peptide deformylase, chloroplast precursor, putative, expressed
loc_Os01g45090	LhMyb, putative, expressed
loc_Os01g45110	UDP-glucoronosyl and UDP-glucosyl transferase family protein, expressed
loc_Os01g45140	UDP-glucoronosyl and UDP-glucosyl transferase family protein, expressed
loc_Os01g45190	Eukaryotic initiation factor 4A-3, putative, expressed
loc_Os01g45200	NAD dependent epimerase/dehydratase family protein, expressed
loc_Os01g45274	Carbonic anhydrase, chloroplast precursor, putative, expressed
loc_Os01g45320	von Willebrand factor type A domain containing protein
loc_Os01g45350	limonene cyclase like protein, putative, expressed
loc_Os01g45370	radical SAM enzyme, Cfr family protein, expressed
loc_Os01g45380	protein kinase, putative, expressed
loc_Os01g45390	HD domain containing protein, expressed
loc_Os01g45400	ubiquitin family protein, putative
loc_Os01g45420	ubiquitin family protein, putative, expressed
loc_Os01g45450	ATPase, AAA family protein, expressed
loc_Os01g45460	Carboxylesterase, putative, expressed
loc_Os01g45510	uncharacterized plant-specific domain TIGR01570 family protein
loc_Os01g45520	D-mannose binding lectin family protein
loc_Os01g45530	Single-strand binding protein family protein, expressed
loc_Os01g45550	auxin efflux carrier protein, putative, expressed
loc_Os01g45570	Homeobox associated leucine zipper family protein, expressed
loc_Os01g45620	Protein kinase domain containing protein, expressed
loc_Os01g45624	Oleosin family protein, expressed
loc_Os01g45640	Tat pathway signal sequence family protein, expressed
loc_Os01g45650	F-box domain containing protein
loc_Os01g45730	Zinc finger C-x8-C-x5-C-x3-H type family protein
loc_Os01g45750	bile acid transporter family protein, expressed
loc_Os01g45760	flavin-containing monooxygenase family protein, putative, expressed
loc_Os01g45830	Sulfate transporter, putative, expressed
loc_Os01g45840	pentatricopeptide, putative, expressed
loc_Os01g45860	GRAS family transcription factor containing protein, expressed
loc_Os01g45900	F-box domain containing protein, expressed
loc_Os01g45910	Plastidic ATP/ADP-transporter, putative, expressed
loc_Os01g45960	hydrolase, alpha/beta fold family protein, expressed
loc_Os01g45990	Potassium channel AKT6, putative, expressed
loc_Os01g46020	TAFII55 protein conserved region containing protein, expressed
loc_Os01g46030	Protein kinase domain containing protein
loc_Os01g46040	Bromodomain containing protein, expressed
loc_Os01g46070	Malate dehydrogenase, mitochondrial precursor, putative, expressed
loc_Os01g46080	GDSL-like Lipase/Acylhydrolase family protein, expressed
loc_Os01g46090	GDSL-like Lipase/Acylhydrolase family protein
loc_Os01g46120	GDSL-like Lipase/Acylhydrolase family protein, expressed
loc_Os01g46169	GDSL-like Lipase/Acylhydrolase family protein, expressed
loc_Os01g46210	GDSL-like Lipase/Acylhydrolase family protein
loc_Os01g46220	GDSL-like Lipase/Acylhydrolase family protein
loc_Os01g46230	pentatricopeptide, putative
loc_Os01g46240	lipase class 3 family protein, putative, expressed
loc_Os01g46250	Lipase family protein
loc_Os01g46270	wax synthase isoform 2, putative, expressed
loc_Os01g46290	Lipase family protein, expressed
loc_Os01g46370	lipase class 3 family protein, putative, expressed
loc_Os01g46380	Ketol-acid reductoisomerase, chloroplast precursor, putative, expressed
loc_Os01g46430	glycosyl transferase family 1 protein, putative, expressed
loc_Os01g46500	F-box domain containing protein, expressed
loc_Os01g46510	WD-40 repeat family protein, putative, expressed
loc_Os01g46570	CTP synthase, putative, expressed
loc_Os01g46590	peptidase M50 family protein, putative, expressed
loc_Os01g46600	seed maturation protein PM41, putative, expressed
loc_Os01g46610	Isocitrate dehydrogenase, chloroplast precursor, putative, expressed
loc_Os01g46700	SET domain containing protein, expressed
loc_Os01g46720	Protein kinase domain containing protein, expressed
loc_Os01g46750	AMP-binding enzyme family protein, expressed
loc_Os01g46760	Protein phosphatase 2C containing protein, expressed
loc_Os01g46800	WRKY DNA binding domain containing protein, expressed
loc_Os01g46810	Viral A-type inclusion protein repeat containing protein, expressed
loc_Os01g46850	arabinogalactan-protein, putative, expressed
loc_Os01g46860	major facilitator superfamily protein, expressed
loc_Os01g46870	AP2 domain containing protein, expressed
loc_Os01g46926	Ubiquitin-conjugating enzyme E2-17 kDa 9, putative, expressed
loc_Os01g46932	Vacuolar protein sorting protein 25, putative, expressed
loc_Os01g46940	Sterol desaturase family protein, expressed
loc_Os01g46950	Possible apospory-associated protein C, putative, expressed
loc_Os01g46970	bZIP transcription factor family protein, expressed
loc_Os01g46980	Vacuolar ATP synthase subunit E, putative, expressed
loc_Os01g47040	C2 domain containing protein, expressed
loc_Os01g47050	F-box family protein, putative, expressed
loc_Os01g47070	Acidic endochitinase precursor, putative, expressed
loc_Os01g47080	Pyruvate kinase isozyme G, chloroplast precursor, putative, expressed
loc_Os01g47100	3'-5' exonuclease family protein, expressed
loc_Os01g47180	3'-5' exonuclease family protein, expressed
loc_Os01g47190	phosphoglycerate/bisphosphoglycerate mutase family protein, putative, expressed
loc_Os01g47256	Exosome complex exonuclease RRP40, putative, expressed
loc_Os01g47262	Mov34/MPN/PAD-1 family protein, expressed
loc_Os01g47330	50S ribosomal protein L12-2, chloroplast precursor, putative, expressed
loc_Os01g47340	NifU-like N-terminal domain containing protein, mitochondrial precursor, putative, expressed
loc_Os01g47350	Naphthoate synthase, putative, expressed
loc_Os01g47360	GATA zinc finger family protein
loc_Os01g47370	RADIALIS, putative, expressed
loc_Os01g47400	mannan endo-1,4-beta-mannosidase, putative, expressed
loc_Os01g47410	Aspartic proteinase oryzasin-1 precursor, putative, expressed
loc_Os01g47420	pterin-4-alpha-carbinolamine dehydratase family protein, expressed
loc_Os01g47450	carboxyl-terminal protease family protein, expressed
loc_Os01g47470	Protein kinase domain containing protein, expressed
loc_Os01g47490	negatively light-regulated protein, putative, expressed
loc_Os01g47530	Protein kinase domain containing protein, expressed
loc_Os01g47540	CTD-phosphatase, putative, expressed
loc_Os01g47550	kinase, pfkB family protein, expressed
loc_Os01g47560	WRKY DNA binding domain containing protein, expressed
loc_Os01g47580	Lipid phosphate phosphatase 2, putative, expressed
loc_Os01g47600	HMG box family protein, expressed
loc_Os01g47610	lipase class 3 family protein, putative, expressed
loc_Os01g47650	vacuoleless1, putative, expressed
loc_Os01g47660	60S ribosomal protein L18a, putative, expressed
loc_Os01g47690	Hydroxyacylglutathione hydrolase 3, mitochondrial precursor, putative, expressed
loc_Os01g47710	Homeobox domain containing protein, expressed
loc_Os01g47730	Ras-related protein Rab11B, putative, expressed
loc_Os01g47740	Zinc finger, C3HC4 type family protein, expressed
loc_Os01g47750	Splicing factor U2AF 23 kDa subunit, putative, expressed
loc_Os01g47760	glutaredoxin family protein, putative, expressed
loc_Os01g47770	Nuclear movement protein, expressed
loc_Os01g47780	Fasciclin domain containing protein, expressed
loc_Os01g47810	S-locus-like receptor protein kinase, putative, expressed
loc_Os01g47820	S-locus-like receptor protein kinase, putative, expressed
loc_Os01g47840	S-locus-like receptor protein kinase, putative
loc_Os01g47900	D-mannose binding lectin family protein, expressed
loc_Os01g48000	D-mannose binding lectin family protein, expressed
loc_Os01g48020	D-mannose binding lectin family protein, expressed
loc_Os01g48040	S-locus-like receptor protein kinase, putative, expressed
loc_Os01g48060	Auxin response factor 3, putative, expressed
loc_Os01g48130	no apical meristem, putative, expressed
loc_Os01g48140	pentatricopeptide, putative
loc_Os01g48170	Homeobox domain containing protein
loc_Os01g48180	DDT domain containing protein, expressed
loc_Os01g48190	Drought induced 19 protein containing protein, expressed
loc_Os01g48200	glycosyl transferase family 48 protein, putative, expressed
loc_Os01g48210	PAP/25A associated domain containing protein, expressed
loc_Os01g48250	F-box domain containing protein, expressed
loc_Os01g48270	ATPase, AAA family protein, expressed
loc_Os01g48280	Ubiquitin-conjugating enzyme E2 N, putative, expressed
loc_Os01g48290	Dof domain, zinc finger family protein, expressed
loc_Os01g48330	Protein kinase domain containing protein, expressed
loc_Os01g48370	Tub family protein, expressed
loc_Os01g48380	pentatricopeptide, putative, expressed
loc_Os01g48390	leucine-rich repeat transmembrane protein kinase, putative, expressed
loc_Os01g48410	pollen-specific kinase partner protein, putative, expressed
loc_Os01g48420	AhpC/TSA family protein, expressed
loc_Os01g48440	Glycosyltransferase family 43 protein, expressed
loc_Os01g48450	Auxin-responsive protein IAA8, putative, expressed
loc_Os01g48460	No apical meristem protein, expressed
loc_Os01g48540	Glyoxal oxidase N-terminus family protein, expressed
loc_Os01g48580	ubiquitin-conjugating enzyme E2, putative
loc_Os01g48600	CDS, putative
loc_Os01g48680	voltage-dependent calcium channel protein TPC1, putative, expressed
loc_Os01g48690	ribosomal protein S20 containing protein, expressed
loc_Os01g48700	Transcription factor E2F/dimerisation partner family protein, expressed
loc_Os01g48710	heavy metal-associated domain containing protein, expressed
loc_Os01g48720	RNA polymerase III subunit RPC82 family protein, expressed
loc_Os01g48740	aspartyl protease family protein, putative, expressed
loc_Os01g48750	aspartyl protease family protein, putative, expressed
loc_Os01g48760	THAP domain protein 4, putative, expressed
loc_Os01g48770	60S ribosomal protein L37a, putative, expressed
loc_Os01g48790	YT521-B-like family protein, expressed
loc_Os01g48850	auxin-responsive protein, putative, expressed
loc_Os01g48874	condensation domain-containing protein, putative, expressed
loc_Os01g48900	Dynamin-related protein 1A, putative, expressed
loc_Os01g48910	AMP-binding enzyme family protein, expressed
loc_Os01g48920	Autophagy protein Apg6 containing protein, expressed
loc_Os01g48960	Glutamate synthase, chloroplast precursor, putative, expressed
loc_Os01g48980	GPI transamidase component family protein, putative, expressed
loc_Os01g48990	Kinase C630.09c, putative, expressed
loc_Os01g49000	Katanin p60 ATPase-containing subunit, putative, expressed
loc_Os01g49010	Origin recognition complex subunit 4, putative, expressed
loc_Os01g49020	Phosphatidyl serine synthase family protein
loc_Os01g49060	Protein prenyltransferase alpha subunit repeat containing protein, expressed
loc_Os01g49110	protein prenyltransferase alpha subunit, putative, expressed
loc_Os01g49120	MATE efflux family protein, expressed
loc_Os01g49150	Anti-silencing protein, ASF1-like containing protein, expressed
loc_Os01g49160	Myb-like DNA-binding domain containing protein, expressed
loc_Os01g49180	DNA ligase I, ATP-dependent family protein, expressed
loc_Os01g49190	ATP synthase beta chain, mitochondrial precursor, putative, expressed
loc_Os01g49200	Microtubule associated protein containing protein, expressed
loc_Os01g49230	Limonoid UDP-glucosyltransferase, putative, expressed
loc_Os01g49240	UDP-glucoronosyl and UDP-glucosyl transferase family protein, expressed
loc_Os01g49250	SLL2, putative, expressed
loc_Os01g49280	Zinc finger, C3HC4 type family protein, expressed
loc_Os01g49290	Guanine nucleotide-binding protein beta subunit, putative, expressed
loc_Os01g49320	Acidic endochitinase precursor, putative, expressed
loc_Os01g49330	methionyl-tRNA formyltransferase family protein, expressed
loc_Os01g49360	FAD-binding domain-containing protein, putative, expressed
loc_Os01g49380	hydrolase, alpha/beta fold family protein, expressed
loc_Os01g49390	IPP transferase family protein, expressed
loc_Os01g49430	Heat shock cognate 70 kDa protein, putative, expressed
loc_Os01g49470	CHY zinc finger family protein, expressed
loc_Os01g49529	Protein kinase domain containing protein, expressed
loc_Os01g49590	receptor serine/threonine kinase PR5K, putative, expressed
loc_Os01g49614	Protein kinase domain containing protein, expressed
loc_Os01g49640	Nonspecific lipid-transfer protein 2, putative, expressed
loc_Os01g49650	Protease inhibitor/seed storage/LTP family protein, expressed
loc_Os01g49660	Reticulon family protein
loc_Os01g49670	Cytidylyltransferase family protein, expressed
loc_Os01g49680	DNA repair helicase ercc3, putative, expressed
loc_Os01g49690	Serine/threonine protein phosphatase 6, putative, expressed
loc_Os01g49710	Glutathione S-transferase, N-terminal domain containing protein, expressed
loc_Os01g49720	glutathione S-transferase GSTU6, putative, expressed
loc_Os01g49770	Zinc finger, C3HC4 type family protein, expressed
loc_Os01g49820	Lipid phosphate phosphatase 2, putative, expressed
loc_Os01g49830	DNA-binding protein RAV1, putative, expressed
loc_Os01g49890	Threonine synthase, chloroplast precursor, putative, expressed
loc_Os01g49900	peptidyl-tRNA hydrolase family protein, expressed
loc_Os01g49910	Protein kinase domain containing protein, expressed
loc_Os01g49920	Leucine Rich Repeat family protein, expressed
loc_Os01g49940	Symplekin, putative, expressed
loc_Os01g50010	Clathrin assembly protein, putative, expressed
loc_Os01g50030	Phosphoethanolamine N-methyltransferase, putative, expressed
loc_Os01g50050	Farnesyl pyrophosphate synthetase, putative, expressed
loc_Os01g50070	multidrug resistance protein 1 homolog, putative
loc_Os01g50080	ABC transporter family protein, expressed
loc_Os01g50100	multidrug resistance protein 1 homolog, putative, expressed
loc_Os01g50110	Myb-related protein Zm38, putative, expressed
loc_Os01g50160	multidrug resistance protein 1 homolog, putative, expressed
loc_Os01g50170	Eukaryotic aspartyl protease family protein, expressed
loc_Os01g50200	UDP-glucoronosyl and UDP-glucosyl transferase family protein, expressed
loc_Os01g50320	Surp module family protein, expressed
loc_Os01g50330	Strictosidine synthase family protein, expressed
loc_Os01g50340	hAT family dimerisation domain containing protein, expressed
loc_Os01g50360	NAC domain containing protein, expressed
loc_Os01g50370	Protein kinase domain containing protein, expressed
loc_Os01g50400	Protein kinase domain containing protein, expressed
loc_Os01g50410	Protein kinase domain containing protein, expressed
loc_Os01g50420	Protein kinase domain containing protein, expressed
loc_Os01g50440	AWPM-19-like membrane family protein, putative, expressed
loc_Os01g50460	MtN3/saliva family protein, expressed
loc_Os01g50470	regulator of chromosome condensation, putative, expressed
loc_Os01g50480	SAM dependent carboxyl methyltransferase family protein
loc_Os01g50490	Cytochrome P450 family protein, expressed
loc_Os01g50520	thromboxane-A synthase, putative
loc_Os01g50530	Cytochrome P450 family protein
loc_Os01g50570	thromboxane-A synthase, putative
loc_Os01g50580	Cytochrome P450 family protein, expressed
loc_Os01g50590	Cytochrome P450 family protein
loc_Os01g50610	SAM dependent carboxyl methyltransferase family protein, expressed
loc_Os01g50616	CRAL/TRIO, N-terminus family protein, expressed
loc_Os01g50622	wound-responsive protein, putative, expressed
loc_Os01g50680	PA domain containing protein, expressed
loc_Os01g50700	Dehydrin family protein, expressed
loc_Os01g50720	Myb-related protein Hv33, putative, expressed
loc_Os01g50730	Poly polymerase central domain containing protein
loc_Os01g50750	zinc finger family protein, putative, expressed
loc_Os01g50760	Farnesyl pyrophosphate synthetase, putative, expressed
loc_Os01g50770	Adaptor-related protein complex 1, mu 1 subunit, putative, expressed
loc_Os01g50810	pectinesterase inhibitor domain containing protein, expressed
loc_Os01g50820	nitrate transporter, putative, expressed
loc_Os01g50860	CBS domain containing protein, expressed
loc_Os01g50900	Germin-like protein subfamily T member 2 precursor, putative, expressed
loc_Os01g50910	Late embryogenesis abundant protein, expressed
loc_Os01g50940	Helix-loop-helix DNA-binding domain containing protein, expressed
loc_Os01g50960	Transcriptional Coactivator p15 family protein, expressed
loc_Os01g50980	Cullin family protein
loc_Os01g51020	Ribosomal L28e protein family protein, expressed
loc_Os01g51050	Jacalin-like lectin domain containing protein, expressed
loc_Os01g51060	IAA-amino acid hydrolase homolog 2 precursor, putative, expressed
loc_Os01g51120	Vesicle transport v-SNARE 13, putative, expressed
loc_Os01g51140	Helix-loop-helix DNA-binding domain containing protein, expressed
loc_Os01g51154	Single myb histone 4, putative, expressed
loc_Os01g51170	Glycylpeptide N-tetradecanoyltransferase 2, putative, expressed
loc_Os01g51200	Casein kinase I, epsilon isoform, putative, expressed
loc_Os01g51210	lysine decarboxylase, putative, expressed
loc_Os01g51220	Transport protein particle subunit trs31, putative, expressed
loc_Os01g51230	IQ calmodulin-binding motif family protein, expressed
loc_Os01g51250	Mitochondrial carrier protein, expressed
loc_Os01g51260	Myb-like DNA-binding domain containing protein, expressed
loc_Os01g51280	Survival protein SurE containing protein, expressed
loc_Os01g51290	Protein kinase domain containing protein, expressed
loc_Os01g51300	WD-40 repeat protein MSI4, putative, expressed
loc_Os01g51320	amine oxidase, flavin-containing family protein, expressed
loc_Os01g51340	Zinc knuckle family protein
loc_Os01g51360	Lipase family protein, expressed
loc_Os01g51380	Vacuolar ATP synthase subunit B isoform 1, putative, expressed
loc_Os01g51390	Insulinase containing protein, expressed
loc_Os01g51400	Leucine Rich Repeat family protein, expressed
loc_Os01g51410	Glycine dehydrogenase, mitochondrial precursor, putative, expressed
loc_Os01g51420	Calcineurin B-like protein 10, putative, expressed
loc_Os01g51450	Nucleosome assembly protein containing protein
loc_Os01g51540	Cytidine and deoxycytidylate deaminase zinc-binding region family protein, expressed
loc_Os01g51550	Peroxidase family protein
loc_Os01g51570	Glucan endo-1,3-beta-glucosidase GII precursor, putative, expressed
loc_Os01g51610	B3 DNA binding domain containing protein, expressed
loc_Os01g51620	Ribosomal RNA assembly protein mis3, putative
loc_Os01g51630	Myosin head family protein, expressed
loc_Os01g51690	WRKY DNA binding domain containing protein, expressed
loc_Os01g51700	Ras-related protein Rab7, putative, expressed
loc_Os01g51710	zinc finger protein, putative, expressed
loc_Os01g51754	Alpha amylase, catalytic domain containing protein, expressed
loc_Os01g51770	Outer mitochondrial membrane protein porin, putative, expressed
loc_Os01g51780	Auxin efflux carrier component 3, putative, expressed
loc_Os01g51790	pentatricopeptide, putative
loc_Os01g51810	pentatricopeptide, putative, expressed
loc_Os01g51840	IQ calmodulin-binding motif family protein, expressed
loc_Os01g51860	violaxanthin de-epoxidase, putative, expressed
loc_Os01g51870	embryo-abundant protein, putative, expressed
loc_Os01g51890	inositol polyphosphate 5-phosphatase, putative, expressed
loc_Os01g51920	Choline/ethanolamine kinase family protein, expressed
loc_Os01g51980	Allinase, C-terminal domain containing protein, expressed
loc_Os01g51990	AN1-like Zinc finger family protein
loc_Os01g52010	Allinase, C-terminal domain containing protein, expressed
loc_Os01g52030	AN1-like Zinc finger family protein, expressed
loc_Os01g52050	Brassinosteroid LRR receptor kinase precursor, putative, expressed
loc_Os01g52070	cation channel family protein
loc_Os01g52110	CHY zinc finger family protein, expressed
loc_Os01g52130	sulfate transporter 3.5, putative, expressed
loc_Os01g52160	copper-binding family protein, putative, expressed
loc_Os01g52170	Mrp protein homolog, putative, expressed
loc_Os01g52180	lipase class 3 family protein, putative, expressed
loc_Os01g52190	Eukaryotic aspartyl protease family protein
loc_Os01g52200	mitochondrial ATP synthase g subunit family protein, putative
loc_Os01g52214	NADH-ubiquinone oxidoreductase 20 kDa subunit, mitochondrial precursor, putative, expressed
loc_Os01g52230	Phosphatase, putative, expressed
loc_Os01g52240	Chlorophyll a-b binding protein 2, chloroplast precursor, putative, expressed
loc_Os01g52250	glycogen/starch synthases, ADP-glucose type family protein, expressed
loc_Os01g52260	serine O-acetyltransferase family protein, expressed
loc_Os01g52270	NB-ARC domain containing protein, expressed
loc_Os01g52280	NB-ARC domain containing protein, expressed
loc_Os01g52304	NB-ARC domain containing protein, expressed
loc_Os01g52320	NB-ARC domain containing protein, expressed
loc_Os01g52330	NB-ARC domain containing protein, expressed
loc_Os01g52340	NB-ARC domain containing protein, expressed
loc_Os01g52360	NB-ARC domain containing protein
loc_Os01g52400	acyl-[acyl-carrier-protein]-UDP-N-acetylglucosamine O-acyltransferase containing protein, expressed
loc_Os01g52410	Myb-like DNA-binding domain containing protein, expressed
loc_Os01g52430	hAT family dimerisation domain containing protein
loc_Os01g52450	Hexokinase 2, putative, expressed
loc_Os01g52460	protein of unknown function, TIGR01935 containing protein, expressed
loc_Os01g52470	Elongation factor 2, putative, expressed
loc_Os01g52480	senescence/dehydration-associated protein, putative, expressed
loc_Os01g52490	40S ribosomal protein S24, putative, expressed
loc_Os01g52500	NADP-dependent malic enzyme, putative, expressed
loc_Os01g52514	B3 DNA binding domain containing protein, expressed
loc_Os01g52530	Ribose-phosphate pyrophosphokinase 3, putative, expressed
loc_Os01g52540	B3 DNA binding domain containing protein
loc_Os01g52550	P-glycoprotein homologue, putative, expressed
loc_Os01g52560	ABC transporter family protein, putative, expressed
loc_Os01g52570	Lachrymatory-factor synthase precursor, putative, expressed
loc_Os01g52610	plant integral membrane protein TIGR01569 containing protein, expressed
loc_Os01g52630	Regulator of chromosome condensation family protein, expressed
loc_Os01g52640	WD-40 repeat family protein, putative, expressed
loc_Os01g52650	Pollen proteins Ole e I family protein, expressed
loc_Os01g52660	Pollen proteins Ole e I family protein, expressed
loc_Os01g52680	SRF-type transcription factor family protein, expressed
loc_Os01g52710	Glycosyl transferase family 8 protein, expressed
loc_Os01g52720	auxin-induced, putative, expressed
loc_Os01g52750	Subtilisin N-terminal Region family protein, expressed
loc_Os01g52770	GDSL-like Lipase/Acylhydrolase family protein, expressed
loc_Os01g52780	TB2/DP1, HVA22 family protein, expressed
loc_Os01g52790	Cytochrome P450 family protein, expressed
loc_Os01g52800	Cytochrome P450 72A1, putative
loc_Os01g52830	secreted protein, putative, expressed
loc_Os01g52840	hAT family dimerisation domain containing protein
loc_Os01g52864	integral membrane family protein, putative, expressed
loc_Os01g52880	Leucine Rich Repeat family protein, expressed
loc_Os01g52900	aminotransferase, putative, expressed
loc_Os01g52960	Subtilisin N-terminal Region family protein, expressed
loc_Os01g52970	F-box domain containing protein, expressed
loc_Os01g52980	F-box domain containing protein, expressed
loc_Os01g53000	Trehalose synthase, putative, expressed
loc_Os01g53020	DnaJ domain containing protein, expressed
loc_Os01g53040	WRKY DNA binding domain containing protein, expressed
loc_Os01g53060	Mpv17/PMP22 family protein, expressed
loc_Os01g53070	DNA polymerase III, delta subunit family protein, expressed
loc_Os01g53090	Pathogen-related protein, putative, expressed
loc_Os01g53100	Ubiquitin family protein, expressed
loc_Os01g53110	Pathogen-related protein, putative
loc_Os01g53130	Zinc finger, C3HC4 type family protein, expressed
loc_Os01g53150	GTP-binding protein, putative, expressed
loc_Os01g53160	uncharacterized plant-specific domain TIGR01568 family protein, expressed
loc_Os01g53200	flavin-containing monooxygenase family protein, putative, expressed
loc_Os01g53220	HSF-type DNA-binding domain containing protein, expressed
loc_Os01g53240	RD22, putative, expressed
loc_Os01g53250	FAD binding domain containing protein, expressed
loc_Os01g53260	WRKY transcription factor 45, putative, expressed
loc_Os01g53280	50S ribosomal protein L20, putative, expressed
loc_Os01g53294	NADPH oxidase, putative, expressed
loc_Os01g53330	UDP-glucoronosyl and UDP-glucosyl transferase family protein, expressed
loc_Os01g53350	UDP-glucoronosyl and UDP-glucosyl transferase family protein, expressed
loc_Os01g53370	Anthocyanidin 5,3-O-glucosyltransferase, putative, expressed
loc_Os01g53380	Anthocyanidin 5,3-O-glucosyltransferase, putative
loc_Os01g53390	Anthocyanidin 5,3-O-glucosyltransferase, putative, expressed
loc_Os01g53420	UDP-glucoronosyl and UDP-glucosyl transferase family protein, expressed
loc_Os01g53430	UDP-glucoronosyl and UDP-glucosyl transferase family protein, expressed
loc_Os01g53450	aminotransferase, classes I and II family protein, expressed
loc_Os01g53460	UDP-glucoronosyl and UDP-glucosyl transferase family protein, expressed
loc_Os01g53470	Harpin-induced protein 1 containing protein, expressed
loc_Os01g53500	Zinc finger, C3HC4 type family protein, expressed
loc_Os01g53520	reticulon family protein, putative, expressed
loc_Os01g53560	phosphoesterase, putative, expressed
loc_Os01g53570	Uncharacterized protein family UPF0005 containing protein, expressed
loc_Os01g53580	3'-5' exonuclease family protein
loc_Os01g53590	3'-5' exonuclease family protein
loc_Os01g53600	Protein farnesyltransferase beta subunit, putative, expressed
loc_Os01g53610	pentatricopeptide, putative, expressed
loc_Os01g53630	Ulp1 protease family, C-terminal catalytic domain containing protein, expressed
loc_Os01g53650	CCCH transcription factor, putative, expressed
loc_Os01g53660	calcineurin-like phosphoesterase family protein, putative, expressed
loc_Os01g53670	ENTH domain containing protein, expressed
loc_Os01g53680	pyrophosphate-dependent phosphofructo-1-kinase, putative, expressed
loc_Os01g53700	Mitochondrial processing peptidase alpha subunit, mitochondrial precursor, putative, expressed
loc_Os01g53710	Dual specificity phosphatase, catalytic domain containing protein, expressed
loc_Os01g53750	Glycosyl hydrolases family 17 protein, expressed
loc_Os01g53800	Transferrin receptor-like dimerisation domain containing protein, expressed
loc_Os01g53810	Transferrin receptor-like dimerisation domain containing protein, expressed
loc_Os01g53840	protein kinase family protein, putative, expressed
loc_Os01g53870	hAT family dimerisation domain containing protein
loc_Os01g53880	AUX/IAA family protein, expressed
loc_Os01g53890	RNA methyltransferase, TrmH family, group 3 containing protein, expressed
loc_Os01g53900	Elongation factor 2, putative, expressed
loc_Os01g53910	NAD binding domain of 6-phosphogluconate dehydrogenase family protein, expressed
loc_Os01g53920	Leucine Rich Repeat family protein, expressed
loc_Os01g53930	Hexokinase 1, putative, expressed
loc_Os01g53980	IQ calmodulin-binding motif family protein, expressed
loc_Os01g53990	Pectinesterase family protein, expressed
loc_Os01g54010	Transferrin receptor-like dimerisation domain containing protein, expressed
loc_Os01g54020	Tryptophanyl-tRNA synthetase, putative, expressed
loc_Os01g54030	NADP-dependent malic enzyme, putative, expressed
loc_Os01g54040	ATP-dependent protease La domain containing protein, expressed
loc_Os01g54050	Histidine-containing phosphotransfer protein 4, putative
loc_Os01g54080	Kinesin motor domain containing protein, expressed
loc_Os01g54100	protein kinase family protein, putative, expressed
loc_Os01g54210	GATA zinc finger family protein, expressed
loc_Os01g54240	Nup85 Nucleoporin family protein, expressed
loc_Os01g54300	glycosyl hydrolase family 5 protein, putative, expressed
loc_Os01g54340	uncharacterized plant-specific domain TIGR01615 family protein, expressed
loc_Os01g54350	protein kinase, putative, expressed
loc_Os01g54370	Dihydroorotase, mitochondrial precursor, putative, expressed
loc_Os01g54380	pentatricopeptide, putative, expressed
loc_Os01g54390	S4 domain containing protein, expressed
loc_Os01g54400	VQ motif family protein, expressed
loc_Os01g54420	dynamin family protein, putative, expressed
loc_Os01g54430	Plastocyanin-like domain containing protein
loc_Os01g54450	nuclear protein, putative, expressed
loc_Os01g54470	GDSL-like Lipase/Acylhydrolase family protein
loc_Os01g54480	Protein kinase domain containing protein, expressed
loc_Os01g54490	Phosphatidylethanolamine-binding protein
loc_Os01g54510	MAC/Perforin domain containing protein, expressed
loc_Os01g54520	lipoprotein, putative, expressed
loc_Os01g54540	50S ribosomal protein L13, chloroplast precursor, putative, expressed
loc_Os01g54550	heat shock factor, putative, expressed
loc_Os01g54560	Trehalose synthase, putative, expressed
loc_Os01g54580	phosphate translocator, putative, expressed
loc_Os01g54590	Ras-related protein RIC2, putative, expressed
loc_Os01g54600	WRKY DNA binding domain containing protein, expressed
loc_Os01g54620	Cellulose synthase A catalytic subunit 8, putative, expressed
loc_Os01g54630	Leucine Rich Repeat family protein
loc_Os01g54850	F-box domain containing protein, expressed
loc_Os01g54860	3-hydroxyisobutyryl-coenzyme A hydrolase, putative, expressed
loc_Os01g54870	60S ribosomal protein L18a, putative, expressed
loc_Os01g54880	prkcsh-prov protein, putative, expressed
loc_Os01g54890	AP2 domain containing protein, expressed
loc_Os01g54900	lipid-A-disaccharide synthase family protein, expressed
loc_Os01g54910	GTP-binding protein TypA containing protein, expressed
loc_Os01g54940	oxidoreductase, zinc-binding dehydrogenase family protein, expressed
loc_Os01g54950	Optic atrophy 3 protein containing protein, expressed
loc_Os01g54990	Auxin response factor 3, putative, expressed
loc_Os01g55030	DNA-binding protein, putative, expressed
loc_Os01g55040	callose synthase, putative, expressed
loc_Os01g55070	pentatricopeptide, putative, expressed
loc_Os01g55100	TCP1 protein, putative, expressed
loc_Os01g55110	Zinc finger, C3HC4 type family protein, expressed
loc_Os01g55150	bZIP transcription factor family protein, expressed
loc_Os01g55170	La domain containing protein, expressed
loc_Os01g55200	Potassium channel KAT1, putative, expressed
loc_Os01g55210	F-box domain containing protein
loc_Os01g55240	Gibberellin 2-beta-dioxygenase, putative, expressed
loc_Os01g55260	ATPase, AAA family protein, expressed
loc_Os01g55270	SGS domain containing protein, expressed
loc_Os01g55290	pentatricopeptide, putative, expressed
loc_Os01g55300	ImpB/MucB/SamB family protein, expressed
loc_Os01g55310	HAD-superfamily hydrolase, subfamily IA, variant 3 containing protein, expressed
loc_Os01g55320	heavy metal-associated domain containing protein, expressed
loc_Os01g55340	Dof domain, zinc finger family protein, expressed
loc_Os01g55350	Phosphoenolpyruvate carboxylase, housekeeping isozyme, putative, expressed
loc_Os01g55360	Phosphatidate cytidylyltransferase, putative, expressed
loc_Os01g55430	Tub family protein, expressed
loc_Os01g55440	Protein kinase domain containing protein, expressed
loc_Os01g55450	protein kinase PK4, putative, expressed
loc_Os01g55490	transcriptional regulator family protein, putative, expressed
loc_Os01g55500	xanthine/uracil permease family protein, expressed
loc_Os01g55510	Dynein light chain type 1 family protein, expressed
loc_Os01g55520	pollen-specific kinase partner protein, putative, expressed
loc_Os01g55540	Aspartate aminotransferase, cytoplasmic, putative, expressed
loc_Os01g55580	Tesmin/TSO1-like CXC domain containing protein, expressed
loc_Os01g55600	POT family protein, expressed
loc_Os01g55610	POT family protein, expressed
loc_Os01g55630	Glutelin type-A 3 precursor, putative
loc_Os01g55640	Seven in absentia protein family protein
loc_Os01g55650	patatin, putative, expressed
loc_Os01g55690	Glutelin type-A 1 precursor, putative, expressed
loc_Os01g55700	NLI interacting factor-like phosphatase family protein
loc_Os01g55740	Rhomboid family protein, expressed
loc_Os01g55750	TCP family transcription factor containing protein, expressed
loc_Os01g55780	glycerophosphoryl diester phosphodiesterase family protein, putative, expressed
loc_Os01g55799	Exo70 exocyst complex subunit family protein, expressed
loc_Os01g55830	glutathione S-transferase GSTF2, putative, expressed
loc_Os01g55870	Chorismate mutase, chloroplast precursor, putative, expressed
loc_Os01g55880	hemimethylated DNA binding domain containing protein
loc_Os01g55940	indole-3-acetic acid-amido synthetase GH3.1, putative, expressed
loc_Os01g55950	Acetamidase, putative, expressed
loc_Os01g55960	pentatricopeptide, putative
loc_Os01g55974	deoxycytidylate deaminase, putative, expressed
loc_Os01g56000	RNA recognition motif family protein, expressed
loc_Os01g56010	Serpin family protein, expressed
loc_Os01g56030	EF hand family protein, expressed
[truncated: 19,386 more rows]

## Sheet: Expressed
TIGR rice locus(TRL)	Annotation
loc_Os01g01040	expressed protein
loc_Os01g01070	expressed protein
loc_Os01g01170	expressed protein
loc_Os01g01180	expressed protein
loc_Os01g01280	expressed protein
loc_Os01g01295	expressed protein
loc_Os01g01370	expressed protein
loc_Os01g01380	expressed protein
loc_Os01g01390	expressed protein
loc_Os01g01400	expressed protein
loc_Os01g01420	expressed protein
loc_Os01g01510	expressed protein
loc_Os01g01590	expressed protein
loc_Os01g01600	expressed protein
loc_Os01g01670	expressed protein
loc_Os01g01680	expressed protein
loc_Os01g01790	expressed protein
loc_Os01g01800	expressed protein
loc_Os01g01880	expressed protein
loc_Os01g01890	expressed protein
loc_Os01g01940	expressed protein
loc_Os01g01970	expressed protein
loc_Os01g01990	expressed protein
loc_Os01g02010	expressed protein
loc_Os01g02090	expressed protein
loc_Os01g02130	expressed protein
loc_Os01g02140	expressed protein
loc_Os01g02150	expressed protein
loc_Os01g02160	expressed protein
loc_Os01g02170	expressed protein
loc_Os01g02180	expressed protein
loc_Os01g02860	expressed protein
loc_Os01g02960	expressed protein
loc_Os01g03040	expressed protein
loc_Os01g03060	expressed protein
loc_Os01g03080	expressed protein
loc_Os01g03110	expressed protein
loc_Os01g03130	expressed protein
loc_Os01g03180	expressed protein
loc_Os01g03190	expressed protein
loc_Os01g03480	expressed protein
loc_Os01g03500	expressed protein
loc_Os01g03750	expressed protein
loc_Os01g03760	expressed protein
loc_Os01g03810	expressed protein
loc_Os01g03840	expressed protein
loc_Os01g03870	expressed protein
loc_Os01g03900	expressed protein
loc_Os01g03940	expressed protein
loc_Os01g03980	expressed protein
loc_Os01g04010	expressed protein
loc_Os01g04080	expressed protein
loc_Os01g04090	expressed protein
loc_Os01g04100	expressed protein
loc_Os01g04110	expressed protein
loc_Os01g04120	expressed protein
loc_Os01g04160	expressed protein
loc_Os01g04170	expressed protein
loc_Os01g04250	expressed protein
loc_Os01g04390	expressed protein
loc_Os01g04560	expressed protein
loc_Os01g04590	expressed protein
loc_Os01g04600	expressed protein
loc_Os01g04620	expressed protein
loc_Os01g04860	expressed protein
loc_Os01g04880	expressed protein
loc_Os01g05070	expressed protein
loc_Os01g05090	expressed protein
loc_Os01g05100	expressed protein
loc_Os01g05140	expressed protein
loc_Os01g05150	expressed protein
loc_Os01g05170	expressed protein
loc_Os01g05190	expressed protein
loc_Os01g05250	expressed protein
loc_Os01g05330	expressed protein
loc_Os01g05510	expressed protein
loc_Os01g05520	expressed protein
loc_Os01g05530	expressed protein
loc_Os01g05540	expressed protein
loc_Os01g05550	expressed protein
loc_Os01g05560	expressed protein
loc_Os01g05580	expressed protein
loc_Os01g05660	expressed protein
loc_Os01g05770	expressed protein
loc_Os01g05780	expressed protein
loc_Os01g05830	expressed protein
loc_Os01g06050	expressed protein
loc_Os01g06090	expressed protein
loc_Os01g06130	expressed protein
loc_Os01g06140	expressed protein
loc_Os01g06150	expressed protein
loc_Os01g06270	expressed protein
loc_Os01g06310	expressed protein
loc_Os01g06340	expressed protein
loc_Os01g06400	expressed protein
loc_Os01g06440	expressed protein
loc_Os01g06620	expressed protein
loc_Os01g06882	expressed protein
loc_Os01g07130	expressed protein
loc_Os01g07150	expressed protein
loc_Os01g07240	expressed protein
loc_Os01g07260	expressed protein
loc_Os01g07300	expressed protein
loc_Os01g07330	expressed protein
loc_Os01g07340	expressed protein
loc_Os01g07364	expressed protein
loc_Os01g07382	expressed protein
loc_Os01g07480	expressed protein
loc_Os01g07520	expressed protein
loc_Os01g07600	expressed protein
loc_Os01g07620	expressed protein
loc_Os01g07660	expressed protein
loc_Os01g07700	expressed protein
loc_Os01g07750	expressed protein
loc_Os01g07810	expressed protein
loc_Os01g07890	expressed protein
loc_Os01g07900	expressed protein
loc_Os01g07970	expressed protein
loc_Os01g07990	expressed protein
loc_Os01g08010	expressed protein
loc_Os01g08080	expressed protein
loc_Os01g08150	expressed protein
loc_Os01g08280	expressed protein
loc_Os01g08300	expressed protein
loc_Os01g08410	expressed protein
loc_Os01g08420	expressed protein
loc_Os01g08430	expressed protein
loc_Os01g08520	expressed protein
loc_Os01g08550	expressed protein
loc_Os01g08580	expressed protein
loc_Os01g08600	expressed protein
loc_Os01g08630	expressed protein
loc_Os01g08650	expressed protein
loc_Os01g08670	expressed protein
loc_Os01g08680	expressed protein
loc_Os01g08750	expressed protein
loc_Os01g08850	expressed protein
loc_Os01g08870	expressed protein
loc_Os01g08950	expressed protein
loc_Os01g09020	expressed protein
loc_Os01g09030	expressed protein
loc_Os01g09190	expressed protein
loc_Os01g09230	expressed protein
loc_Os01g09310	expressed protein
loc_Os01g09410	expressed protein
loc_Os01g09420	expressed protein
loc_Os01g09500	expressed protein
loc_Os01g09730	expressed protein
loc_Os01g09770	expressed protein
loc_Os01g09870	expressed protein
loc_Os01g10030	expressed protein
loc_Os01g10070	expressed protein
loc_Os01g10080	expressed protein
loc_Os01g10100	expressed protein
loc_Os01g10180	expressed protein
loc_Os01g10210	expressed protein
loc_Os01g10260	expressed protein
loc_Os01g10300	expressed protein
loc_Os01g10340	expressed protein
loc_Os01g10400	expressed protein
loc_Os01g10460	expressed protein
loc_Os01g10490	expressed protein
loc_Os01g10520	expressed protein
loc_Os01g10540	expressed protein
loc_Os01g10640	expressed protein
loc_Os01g10680	expressed protein
loc_Os01g10690	expressed protein
loc_Os01g10860	expressed protein
loc_Os01g10880	expressed protein
loc_Os01g11170	expressed protein
loc_Os01g11210	expressed protein
loc_Os01g11220	expressed protein
loc_Os01g11240	expressed protein
loc_Os01g11430	expressed protein
loc_Os01g11810	expressed protein
loc_Os01g11820	expressed protein
loc_Os01g11980	expressed protein
loc_Os01g11990	expressed protein
loc_Os01g12000	expressed protein
loc_Os01g12090	expressed protein
loc_Os01g12100	expressed protein
loc_Os01g12110	expressed protein
loc_Os01g12180	expressed protein
loc_Os01g12190	expressed protein
loc_Os01g12200	expressed protein
loc_Os01g12250	expressed protein
loc_Os01g12270	expressed protein
loc_Os01g12330	expressed protein
loc_Os01g12374	expressed protein
loc_Os01g12460	expressed protein
loc_Os01g12480	expressed protein
loc_Os01g12490	expressed protein
loc_Os01g12550	expressed protein
loc_Os01g12640	expressed protein
loc_Os01g12670	expressed protein
loc_Os01g12840	expressed protein
loc_Os01g12890	expressed protein
loc_Os01g13024	expressed protein
loc_Os01g13040	expressed protein
loc_Os01g13070	expressed protein
loc_Os01g13090	expressed protein
loc_Os01g13160	expressed protein
loc_Os01g13180	expressed protein
loc_Os01g13250	expressed protein
loc_Os01g13390	expressed protein
loc_Os01g13404	expressed protein
loc_Os01g13440	expressed protein
loc_Os01g13490	expressed protein
loc_Os01g13530	expressed protein
loc_Os01g13660	expressed protein
loc_Os01g13690	expressed protein
loc_Os01g13720	expressed protein
loc_Os01g13780	expressed protein
loc_Os01g13810	expressed protein
loc_Os01g13830	expressed protein
loc_Os01g13870	expressed protein
loc_Os01g13930	expressed protein
loc_Os01g13940	expressed protein
loc_Os01g14030	expressed protein
loc_Os01g14060	expressed protein
loc_Os01g14070	expressed protein
loc_Os01g14110	expressed protein
loc_Os01g14130	expressed protein
loc_Os01g14180	expressed protein
loc_Os01g14430	expressed protein
loc_Os01g14514	expressed protein
loc_Os01g14640	expressed protein
loc_Os01g14690	expressed protein
loc_Os01g14720	expressed protein
loc_Os01g14770	expressed protein
loc_Os01g14790	expressed protein
loc_Os01g14820	expressed protein
loc_Os01g14840	expressed protein
loc_Os01g14850	expressed protein
loc_Os01g14960	expressed protein
loc_Os01g15220	expressed protein
loc_Os01g15250	expressed protein
loc_Os01g15270	expressed protein
loc_Os01g15390	expressed protein
loc_Os01g15680	expressed protein
loc_Os01g15740	expressed protein
loc_Os01g15770	expressed protein
loc_Os01g15790	expressed protein
loc_Os01g15850	expressed protein
loc_Os01g15950	expressed protein
loc_Os01g15970	expressed protein
loc_Os01g15990	expressed protein
loc_Os01g16060	expressed protein
loc_Os01g16080	expressed protein
loc_Os01g16140	expressed protein
loc_Os01g16220	expressed protein
loc_Os01g16250	expressed protein
loc_Os01g16340	expressed protein
loc_Os01g16510	expressed protein
loc_Os01g16550	expressed protein
loc_Os01g16600	expressed protein
loc_Os01g16620	expressed protein
loc_Os01g16880	expressed protein
loc_Os01g16920	expressed protein
loc_Os01g16980	expressed protein
loc_Os01g16990	expressed protein
loc_Os01g17020	expressed protein
loc_Os01g17060	expressed protein
loc_Os01g17070	expressed protein
loc_Os01g17150	expressed protein
loc_Os01g17396	expressed protein
loc_Os01g18060	expressed protein
loc_Os01g18070	expressed protein
loc_Os01g18090	expressed protein
loc_Os01g18140	expressed protein
loc_Os01g18220	expressed protein
loc_Os01g18230	expressed protein
loc_Os01g18450	expressed protein
loc_Os01g18600	expressed protein
loc_Os01g18840	expressed protein
loc_Os01g19370	expressed protein
loc_Os01g19400	expressed protein
loc_Os01g19410	expressed protein
loc_Os01g19610	expressed protein
loc_Os01g19630	expressed protein
loc_Os01g19670	expressed protein
loc_Os01g19760	expressed protein
loc_Os01g19870	expressed protein
loc_Os01g19880	expressed protein
loc_Os01g19990	expressed protein
loc_Os01g20030	expressed protein
loc_Os01g20100	expressed protein
loc_Os01g20110	expressed protein
loc_Os01g20120	expressed protein
loc_Os01g20730	expressed protein
loc_Os01g20780	expressed protein
loc_Os01g20894	expressed protein
loc_Os01g20920	expressed protein
loc_Os01g21100	expressed protein
loc_Os01g21130	expressed protein
loc_Os01g21144	expressed protein
loc_Os01g21410	expressed protein
loc_Os01g21440	expressed protein
loc_Os01g21450	expressed protein
loc_Os01g21460	expressed protein
loc_Os01g21590	expressed protein
loc_Os01g21620	expressed protein
loc_Os01g21640	expressed protein
loc_Os01g21650	expressed protein
loc_Os01g21670	expressed protein
loc_Os01g21770	expressed protein
loc_Os01g21860	expressed protein
loc_Os01g21870	expressed protein
loc_Os01g21880	expressed protein
loc_Os01g22000	expressed protein
loc_Os01g22090	expressed protein
loc_Os01g22380	expressed protein
loc_Os01g22880	expressed protein
loc_Os01g22990	expressed protein
loc_Os01g23440	expressed protein
loc_Os01g23590	expressed protein
loc_Os01g23600	expressed protein
loc_Os01g23680	expressed protein
loc_Os01g23710	expressed protein
loc_Os01g23780	expressed protein
loc_Os01g23810	expressed protein
loc_Os01g23870	expressed protein
loc_Os01g23880	expressed protein
loc_Os01g23990	expressed protein
loc_Os01g24020	expressed protein
loc_Os01g24080	expressed protein
loc_Os01g24090	expressed protein
loc_Os01g24150	expressed protein
loc_Os01g24340	expressed protein
loc_Os01g24420	expressed protein
loc_Os01g24430	expressed protein
loc_Os01g24440	expressed protein
loc_Os01g24480	expressed protein
loc_Os01g24490	expressed protein
loc_Os01g24700	expressed protein
loc_Os01g25240	expressed protein
loc_Os01g25300	expressed protein
loc_Os01g25500	expressed protein
loc_Os01g25800	expressed protein
loc_Os01g26020	expressed protein
loc_Os01g26070	expressed protein
loc_Os01g26130	expressed protein
loc_Os01g26310	expressed protein
loc_Os01g26370	expressed protein
loc_Os01g26832	expressed protein
loc_Os01g26852	expressed protein
loc_Os01g26920	expressed protein
loc_Os01g26970	expressed protein
loc_Os01g27120	expressed protein
loc_Os01g27200	expressed protein
loc_Os01g27530	expressed protein
loc_Os01g27600	expressed protein
loc_Os01g27730	expressed protein
loc_Os01g28510	expressed protein
loc_Os01g28540	expressed protein
loc_Os01g28580	expressed protein
loc_Os01g28690	expressed protein
loc_Os01g28790	expressed protein
loc_Os01g28810	expressed protein
loc_Os01g28970	expressed protein
loc_Os01g29180	expressed protein
loc_Os01g29220	expressed protein
loc_Os01g29230	expressed protein
loc_Os01g29240	expressed protein
loc_Os01g29280	expressed protein
loc_Os01g29330	expressed protein
loc_Os01g29690	expressed protein
loc_Os01g29740	expressed protein
loc_Os01g29820	expressed protein
loc_Os01g29830	expressed protein
loc_Os01g30970	expressed protein
loc_Os01g31220	expressed protein
loc_Os01g31360	expressed protein
loc_Os01g31580	expressed protein
loc_Os01g31629	expressed protein
loc_Os01g31940	expressed protein
loc_Os01g32130	expressed protein
loc_Os01g32300	expressed protein
loc_Os01g32380	expressed protein
loc_Os01g32460	expressed protein
loc_Os01g32560	expressed protein
loc_Os01g32610	expressed protein
loc_Os01g32670	expressed protein
loc_Os01g32720	expressed protein
loc_Os01g32770	expressed protein
loc_Os01g32790	expressed protein
loc_Os01g32830	expressed protein
loc_Os01g32840	expressed protein
loc_Os01g32849	expressed protein
loc_Os01g32890	expressed protein
loc_Os01g33000	expressed protein
loc_Os01g33170	expressed protein
loc_Os01g33370	expressed protein
loc_Os01g33450	expressed protein
loc_Os01g33514	expressed protein
loc_Os01g33670	expressed protein
loc_Os01g33710	expressed protein
loc_Os01g33869	expressed protein
loc_Os01g33930	expressed protein
loc_Os01g34010	expressed protein
loc_Os01g34050	expressed protein
loc_Os01g34100	expressed protein
loc_Os01g34450	expressed protein
loc_Os01g34470	expressed protein
loc_Os01g34590	expressed protein
loc_Os01g34610	expressed protein
loc_Os01g34660	expressed protein
loc_Os01g34690	expressed protein
loc_Os01g34770	expressed protein
loc_Os01g34790	expressed protein
loc_Os01g34860	expressed protein
loc_Os01g35330	expressed protein
loc_Os01g35580	expressed protein
loc_Os01g35830	expressed protein
loc_Os01g35990	expressed protein
loc_Os01g36230	expressed protein
loc_Os01g36470	expressed protein
loc_Os01g36650	expressed protein
loc_Os01g36670	expressed protein
loc_Os01g36740	expressed protein
loc_Os01g36820	expressed protein
loc_Os01g36950	expressed protein
loc_Os01g37040	expressed protein
loc_Os01g37090	expressed protein
loc_Os01g37200	expressed protein
loc_Os01g37210	expressed protein
loc_Os01g37280	expressed protein
loc_Os01g37470	expressed protein
loc_Os01g37480	expressed protein
loc_Os01g37790	expressed protein
loc_Os01g37810	expressed protein
loc_Os01g37820	expressed protein
loc_Os01g37842	expressed protein
loc_Os01g37850	expressed protein
loc_Os01g37920	expressed protein
loc_Os01g37950	expressed protein
loc_Os01g38100	expressed protein
loc_Os01g38190	expressed protein
loc_Os01g38480	expressed protein
loc_Os01g38490	expressed protein
loc_Os01g38500	expressed protein
loc_Os01g38520	expressed protein
loc_Os01g38560	expressed protein
loc_Os01g38650	expressed protein
loc_Os01g38660	expressed protein
loc_Os01g38960	expressed protein
loc_Os01g39000	expressed protein
loc_Os01g39060	expressed protein
loc_Os01g39160	expressed protein
loc_Os01g39680	expressed protein
loc_Os01g39710	expressed protein
loc_Os01g39780	expressed protein
loc_Os01g39840	expressed protein
loc_Os01g40000	expressed protein
loc_Os01g40070	expressed protein
loc_Os01g40110	expressed protein
loc_Os01g40120	expressed protein
loc_Os01g40290	expressed protein
loc_Os01g40310	expressed protein
loc_Os01g40450	expressed protein
loc_Os01g40650	expressed protein
loc_Os01g40700	expressed protein
loc_Os01g40710	expressed protein
loc_Os01g40750	expressed protein
loc_Os01g40760	expressed protein
loc_Os01g40990	expressed protein
loc_Os01g41140	expressed protein
loc_Os01g41170	expressed protein
loc_Os01g41190	expressed protein
loc_Os01g41220	expressed protein
loc_Os01g41360	expressed protein
loc_Os01g41370	expressed protein
loc_Os01g41600	expressed protein
loc_Os01g41640	expressed protein
loc_Os01g41720	expressed protein
loc_Os01g41950	expressed protein
loc_Os01g42000	expressed protein
loc_Os01g42010	expressed protein
loc_Os01g42060	expressed protein
loc_Os01g42080	expressed protein
loc_Os01g42120	expressed protein
loc_Os01g42130	expressed protein
loc_Os01g42140	expressed protein
loc_Os01g42150	expressed protein
loc_Os01g42200	expressed protein
loc_Os01g42420	expressed protein
loc_Os01g42510	expressed protein
loc_Os01g42520	expressed protein
loc_Os01g42550	expressed protein
loc_Os01g42700	expressed protein
loc_Os01g42720	expressed protein
loc_Os01g42760	expressed protein
loc_Os01g42770	expressed protein
loc_Os01g42810	expressed protein
loc_Os01g42970	expressed protein
loc_Os01g42990	expressed protein
loc_Os01g43040	expressed protein
loc_Os01g43060	expressed protein
loc_Os01g43230	expressed protein
loc_Os01g43274	expressed protein
loc_Os01g43330	expressed protein
loc_Os01g43370	expressed protein
loc_Os01g43400	expressed protein
loc_Os01g43420	expressed protein
loc_Os01g43430	expressed protein
loc_Os01g43580	expressed protein
loc_Os01g43680	expressed protein
loc_Os01g43950	expressed protein
loc_Os01g44090	expressed protein
loc_Os01g44120	expressed protein
loc_Os01g44190	expressed protein
loc_Os01g44280	expressed protein
loc_Os01g44310	expressed protein
loc_Os01g45250	expressed protein
loc_Os01g45360	expressed protein
loc_Os01g45439	expressed protein
loc_Os01g45700	expressed protein
loc_Os01g45720	expressed protein
loc_Os01g45880	expressed protein
loc_Os01g45890	expressed protein
loc_Os01g45970	expressed protein
loc_Os01g46060	expressed protein
loc_Os01g46130	expressed protein
loc_Os01g46140	expressed protein
loc_Os01g46200	expressed protein
loc_Os01g46260	expressed protein
loc_Os01g46340	expressed protein
loc_Os01g46350	expressed protein
loc_Os01g46400	expressed protein
loc_Os01g46410	expressed protein
loc_Os01g46440	expressed protein
loc_Os01g46580	expressed protein
loc_Os01g46840	expressed protein
loc_Os01g46910	expressed protein
loc_Os01g47060	expressed protein
loc_Os01g47110	expressed protein
loc_Os01g47130	expressed protein
loc_Os01g47270	expressed protein
loc_Os01g47280	expressed protein
loc_Os01g47300	expressed protein
loc_Os01g47430	expressed protein
loc_Os01g47460	expressed protein
loc_Os01g47570	expressed protein
loc_Os01g47620	expressed protein
loc_Os01g47630	expressed protein
loc_Os01g47670	expressed protein
loc_Os01g47680	expressed protein
loc_Os01g47700	expressed protein
loc_Os01g47800	expressed protein
loc_Os01g48030	expressed protein
loc_Os01g48150	expressed protein
loc_Os01g48220	expressed protein
loc_Os01g48300	expressed protein
loc_Os01g48310	expressed protein
loc_Os01g48320	expressed protein
loc_Os01g48360	expressed protein
loc_Os01g48500	expressed protein
loc_Os01g48530	expressed protein
loc_Os01g48550	expressed protein
loc_Os01g48570	expressed protein
loc_Os01g48610	expressed protein
loc_Os01g48620	expressed protein
loc_Os01g48640	expressed protein
loc_Os01g48650	expressed protein
loc_Os01g48660	expressed protein
loc_Os01g48800	expressed protein
loc_Os01g48810	expressed protein
loc_Os01g48820	expressed protein
loc_Os01g48830	expressed protein
loc_Os01g48930	expressed protein
loc_Os01g48940	expressed protein
loc_Os01g48950	expressed protein
loc_Os01g49030	expressed protein
loc_Os01g49140	expressed protein
loc_Os01g49210	expressed protein
loc_Os01g49260	expressed protein
[truncated: 6,335 more rows]

## Sheet: Hypothetical
TIGR rice locus(TRL)	Annotation
[truncated: 14,337 more rows]

[truncated: 4 more sheets: Retrotransposon, Segmentally duplicated TRL, Arabdopsis gene models, Gene family sizes]
