# Supplementary material for: Rice pseudomolecule-anchored cross-species DNA sequence alignments indicate regional genomic variation in expressed sequence conservation
Source: BMC Genomics. 2007 Aug 20;8:283. doi: 10.1186/1471-2164-8-283 (PMC2041955; doi:10.1186/1471-2164-8-283)
Supplement: Additional file 5 — Contains MegaBLAST scores for the test databases against Os_CD. [file 1471-2164-8-283-S5.xls]

## Sheet: MegaBLAST scores
pub_locus	annotation	Lp_MF	Zm_MF	Zm_TA	Hv_TA	Gm_TA	At_TA
loc_Os01g01010	RabGAP/TBC domain-containing protein, putative, expressed		139	359	147		168
loc_Os01g01030	Monocopper oxidase precursor, putative, expressed	147	305	311	89.7	75.8
loc_Os01g01050	R3H domain containing protein, expressed		87.7	95.6	127
loc_Os01g01060	40S ribosomal protein S5, putative, expressed	315	252	563	626	111	149
loc_Os01g01080	Sphingosine-1-phosphate lyase, putative, expressed		135	250	805	89.7
loc_Os01g01120	2,3-diketo-5-methylthio-1-phosphopentane phosphatase family protein, expressed		125	125	99.6
loc_Os01g01130	RNA, U transporter 1, putative, expressed	155		674	361
loc_Os01g01150	Filamin/ABP280 repeat family protein, expressed		155	387	571
loc_Os01g01160	Chaperone protein dnaJ 20, chloroplast precursor, putative, expressed	107	208	202	139
loc_Os01g01190	phosphoesterase family protein, putative, expressed	240	398	295	218
loc_Os01g01290	Histone-like transcription factor and archaeal histone family protein, expressed
loc_Os01g01302	shikimate kinase family protein, expressed	71.9		216	283
loc_Os01g01307	Translocon-associated protein beta containing protein, expressed	97.6	123	404	381	81.8
loc_Os01g01312	SNF2 domain-containing protein, putative, expressed	168			371		95.6
loc_Os01g01340	cytokinin-repressed protein CR9, putative, expressed				642
loc_Os01g01350	SNF7 family protein, expressed	232		511	646
loc_Os01g01360	POT family protein, expressed		278	371	111
loc_Os01g01410	Protein kinase domain containing protein, expressed	490	266	620	743	119	87.7
loc_Os01g01430	NAM, putative, expressed	168	165	256	186
loc_Os01g01450	stress responsive protein, putative, expressed	196	226	341	373
loc_Os01g01470	No apical meristem protein, expressed	210	141	149	159		111
loc_Os01g01484	Light-mediated development protein DET1, putative, expressed	81.8	103	642	1221	77.8
loc_Os01g01520	Transferase family protein, expressed	133	192	192	125
loc_Os01g01570	kinesin heavy chain, putative, expressed		139	170	77.8
loc_Os01g01610	Iron-sulfur cluster assembly accessory protein, expressed	109	115	230	157	139
loc_Os01g01620	Ribokinase, putative, expressed		232	892	995
loc_Os01g01640	RER1A protein, putative, expressed	125	291	551	295	159
loc_Os01g01650	Isoflavone reductase homolog IRL, putative, expressed		131	131	182
loc_Os01g01660	Isoflavone reductase homolog IRL, putative, expressed		123	123	246
loc_Os01g01689	Phosphatidylinositol 3- and 4-kinase family protein, expressed	159	77.8	934	357
loc_Os01g01700	RING-box protein 1, putative, expressed	99.6	115	466	387	299	216
loc_Os01g01710	1-deoxy-D-xylulose 5-phosphate reductoisomerase, chloroplast precursor, putative, expressed	206	184	1534	1284	424	321
loc_Os01g01720	Peroxisomal membrane anchor protein conserved region containing protein, expressed		75.8	151	159
loc_Os01g01740	protein kinase, putative, expressed		371	837	117
loc_Os01g01780	exostosin family protein, putative, expressed			182		71.9
loc_Os01g01830	Prolyl endopeptidase, putative, expressed	178	172	1528	864	123	135
loc_Os01g01840	Helix-loop-helix DNA-binding domain containing protein, expressed
loc_Os01g01870	Helix-loop-helix DNA-binding domain containing protein, expressed	85.7	149	149	153
loc_Os01g01920	metal-dependent phosphohydrolase HD domain-containing protein, putative, expressed	111	113	599	795		91.7
loc_Os01g01960	Paired amphipathic helix repeat family protein, expressed	184	151	700	981		93.7
loc_Os01g02000	EXS family protein, expressed		252	317	91.7
loc_Os01g02020	acetyl-CoA acetyltransferase, cytosolic 2, putative, expressed	159	167	1072	878	137	75.8
loc_Os01g02050	Phosphoenolpyruvate carboxylase 4, putative, expressed	210	470	222		161
loc_Os01g02060	Leucine Rich Repeat family protein, expressed		496	827	260
loc_Os01g02080	peptidyl-prolyl cis-trans isomerase cyclophilin-type family protein, putative, expressed	325			385
loc_Os01g02100	hAT family dimerisation domain containing protein, expressed		115	272
loc_Os01g02110	Helix-loop-helix DNA-binding domain containing protein, expressed		103
loc_Os01g02120	MOTHER of FT and TF1 protein, putative, expressed	75.8	159	73.8	347
loc_Os01g02190	Major intrinsic protein, expressed	135	170	77.8	97.6
loc_Os01g02200	armadillo/beta-catenin repeat family protein, putative, expressed	95.6	75.8	305	305
loc_Os01g02290	Ser/Thr receptor-like kinase, putative, expressed	228	204	232	270
loc_Os01g02300	receptor kinase ORK10, putative, expressed	198	357	283	234
loc_Os01g02310	Thaumatin family protein, expressed	297	299	293	337	77.8
loc_Os01g02320	TAK14, putative, expressed	222	317	398	242	75.8
loc_Os01g02340	Thaumatin family protein, expressed	285	143	135	379
loc_Os01g02350	receptor-like kinase ARK1AS, putative, expressed	252	276	337	246	79.8
loc_Os01g02360	LRK33, putative, expressed	285	367	347	406	81.8
loc_Os01g02370	receptor-like kinase ARK1AS, putative, expressed	137	109	125	109
loc_Os01g02390	TAK14, putative, expressed	279	270	285	293
loc_Os01g02400	Ser/Thr receptor-like kinase, putative, expressed	341	363	347	387
loc_Os01g02410	Protein kinase domain containing protein, expressed	287	145	163	258
loc_Os01g02430	TAK14, putative, expressed	301	252	301	428
loc_Os01g02440	Ser/Thr receptor-like kinase, putative, expressed	242	244	268	283
loc_Os01g02550	Protein kinase domain containing protein, expressed	157	196	279	220
loc_Os01g02560	Ser/Thr receptor-like kinase, putative, expressed	404	287	426	400
loc_Os01g02570	receptor-like kinase, putative, expressed	178	157	172	244
loc_Os01g02590	receptor-like kinase, putative, expressed
loc_Os01g02680	TAK33, putative, expressed	359	157	172	325
loc_Os01g02700	TAK14, putative, expressed	274	293	285	369
loc_Os01g02720	Elongation factor Tu C-terminal domain containing protein, expressed	539	488	289	301
loc_Os01g02730	TAK14, putative, expressed	311	216	256	361
loc_Os01g02760	receptor-like kinase, putative, expressed	222	232	256	329
loc_Os01g02770	YRK1, putative, expressed	458	466	480	490
loc_Os01g02780	TAK33, putative, expressed	343	137	161	276
loc_Os01g02790	receptor kinase LRK14, putative, expressed	383		410	428
loc_Os01g02800	TAK14, putative, expressed	311	224	272	398
loc_Os01g02830	receptor-like kinase ARK1AS, putative, expressed	311	224	272	398
loc_Os01g02870	nodulin MtN21 family protein, putative, expressed	188	182	448	230
loc_Os01g02880	Fructose-bisphosphate aldolase 1, chloroplast precursor, putative, expressed	226	285	1257	1173	444	236
loc_Os01g02900	HGA6, putative, expressed	256	307	252	250
loc_Os01g02910	glycosyltransferase, putative, expressed	87.7	123	192	131
loc_Os01g02920	glycosyltransferase, putative, expressed	414	521	521	333
loc_Os01g02930	glycosyltransferase, putative, expressed	172	363	355	268
loc_Os01g02940	glycosyltransferase, putative, expressed	149	335	496	458
loc_Os01g03020	Leucyl-tRNA synthetase, putative, expressed	228	268	829	585	75.8	232
loc_Os01g03030	alanyl-tRNA synthetase, putative, expressed	83.7	105	226	260
loc_Os01g03050	Oxidoreductase NAD-binding domain containing protein, expressed		180	357	500
loc_Os01g03090	SLL2, putative, expressed	89.7	127	418	460	75.8
loc_Os01g03100	zinc finger family protein, putative, expressed	87.7	109	569	276
loc_Os01g03144	ABC-2 type transporter family protein, expressed		147	390	876	145	125
loc_Os01g03160	Core-2/I-Branching enzyme family protein, expressed	143	313	531	402
loc_Os01g03170	Seven in absentia protein family protein, expressed
loc_Os01g03310	Bowman-Birk type bran trypsin inhibitor precursor, putative, expressed
loc_Os01g03320	Bowman-Birk type bran trypsin inhibitor precursor, putative, expressed
loc_Os01g03330	Bowman-Birk type bran trypsin inhibitor precursor, putative, expressed
loc_Os01g03340	Bowman-Birk type bran trypsin inhibitor precursor, putative, expressed
loc_Os01g03360	Bowman-Birk type bran trypsin inhibitor precursor, putative, expressed				75.8
loc_Os01g03390	Bowman-Birk type bran trypsin inhibitor precursor, putative, expressed
loc_Os01g03490	heavy metal-associated domain containing protein, expressed	178	97.6	216	248
loc_Os01g03510	66 kDa stress protein, putative, expressed	89.7	537	1937	1312	75.8	73.8
loc_Os01g03520	Ubiquitin-conjugating enzyme family protein, expressed		371	741	787
loc_Os01g03530	Multicopper oxidase family protein, expressed	99.6	676	107	141
loc_Os01g03549	Spore coat protein A, putative, expressed	254	581	347	414
loc_Os01g03570	X1, putative, expressed		109	236	287
loc_Os01g03620	Multicopper oxidase family protein, expressed	127	167	115	101
loc_Os01g03630	Multicopper oxidase family protein, expressed	93.7	186	97.6	103	77.8
loc_Os01g03640	Multicopper oxidase family protein, expressed	121	200	119	97.6
loc_Os01g03650	sufB/sufD domain containing protein, expressed		123	224	389
loc_Os01g03660	Myb-like DNA-binding domain containing protein, expressed	79.8		541	238
loc_Os01g03670	NAD dependent epimerase/dehydratase family protein, expressed	178			212
loc_Os01g03680	Bowman-Birk serine protease inhibitor family protein, expressed
loc_Os01g03690	serine/threonine-protein kinase receptor precursor, putative, expressed	240	151	167	361
loc_Os01g03710	mannose-6-phosphate isomerase, class I family protein, expressed	299	244	232	420	91.7
loc_Os01g03720	Myb-like DNA-binding domain containing protein, expressed	141	341	486	119		83.7
loc_Os01g03730	S1/P1 Nuclease family protein, expressed	129	224	724	515
loc_Os01g03740	S1/P1 Nuclease family protein, expressed		196	196	279
loc_Os01g03820	C2 domain containing protein, expressed		198	99.6	274	75.8
loc_Os01g03914	Metal tolerance protein C3, putative, expressed	394	345	502	192
loc_Os01g03950	alpha-D-xylosidase, putative, expressed	289	1068	1945	502
loc_Os01g04020	AP2 domain containing protein, expressed	149	165	172	121
loc_Os01g04030	Signal peptidase subunit family protein, expressed	93.7			349
loc_Os01g04050	Bowman-Birk type wound-induced proteinase inhibitor WIP1 precursor, putative, expressed	107	178	206
loc_Os01g04070	Leucine Rich Repeat family protein, expressed
loc_Os01g04130	peptidyl-tRNA hydrolase family protein, expressed		137	400
loc_Os01g04190	hexose transporter, putative, expressed	135	153	1197	1271		117
loc_Os01g04200	metallo-beta-lactamase superfamily protein, expressed	157	135	589	503
loc_Os01g04230	Leucine Rich Repeat family protein, expressed	242	609	476	333	75.8
loc_Os01g04260	Delta-7-sterol-C5, putative, expressed		287	613	505
loc_Os01g04280	calmodulin-binding protein, putative, expressed	163	129	204	315
loc_Os01g04300	endo-1,4-beta-xylanase, putative, expressed	400	967	739	605
loc_Os01g04330	EF hand family protein, expressed	190	252	252	311	73.8
loc_Os01g04340	16.9 kDa class I heat shock protein, putative, expressed	103	345	345	137
loc_Os01g04350	Hsp20/alpha crystallin family protein, expressed	145	163	188	167
loc_Os01g04360	16.9 kDa class I heat shock protein, putative, expressed	349	424	440	434	115
loc_Os01g04370	16.9 kDa class I heat shock protein, putative, expressed	337	480	503	424	109
loc_Os01g04380	16.9 kDa class I heat shock protein, putative, expressed	357	492	515	426	131
loc_Os01g04409	protein kinase family protein, putative, expressed	396	242	410	666
loc_Os01g04450	Protein kinase domain containing protein, expressed	325	611	206	333
loc_Os01g04480	Protein kinase domain containing protein, expressed	196			77.8
loc_Os01g04490	Protein kinase domain containing protein, expressed	184	212	149	270
loc_Os01g04540	protein kinase family protein, putative, expressed
loc_Os01g04550	serine/threonine protein kinase, putative, expressed	214	190	165	402
loc_Os01g04570	Protein kinase domain containing protein, expressed	291	226	226	299
loc_Os01g04580	Protein kinase domain containing protein, expressed	202	416		159
loc_Os01g04630	muconate cycloisomerase, putative, expressed	105	174	775	276
loc_Os01g04640	Reticulon family protein, expressed	91.7	75.8		157
loc_Os01g04650	PB1 domain containing protein, expressed	81.8	392	392	196	105
loc_Os01g04660	Lipid phosphate phosphatase 2, putative, expressed		119	474	357	69.9
loc_Os01g04710	Eukaryotic aspartyl protease family protein, expressed	262	831	1132	482	113
loc_Os01g04720	leucine-rich repeat protein, putative, expressed		862	854	551
loc_Os01g04730	60S ribosomal protein L26-1, putative, expressed	75.8	454	478	462	214
loc_Os01g04750	DNA-binding protein RAV1, putative, expressed	186	194	167	165	97.6
loc_Os01g04800	B3 DNA binding domain containing protein, expressed	240	305	176	297	101
loc_Os01g04814	Vacuolar protein sorting-associated protein VPS4, putative, expressed	91.7	389	977	983	398	222
loc_Os01g04870	transducin family protein, putative, expressed	258	210	466		115
loc_Os01g04900	peptidase M50 family protein, putative, expressed		137	1007	371	75.8
loc_Os01g04910	My019 protein, putative, expressed	97.6	83.7	408	254
loc_Os01g04920	glycosyl transferase, group 1 family protein, expressed	232	103	743	920	107
loc_Os01g04930	Myb-like DNA-binding domain containing protein, expressed	89.7	228	317	293	125	83.7
loc_Os01g04950	Peptide transporter PTR2, putative, expressed	305	648	815	696
loc_Os01g04990	Mitochondrial carrier protein, expressed	135	200	906	434
loc_Os01g05010	Mitochondrial glycoprotein, expressed	87.7		133	163
loc_Os01g05060	Mitochondrial glycoprotein, expressed	151	107	234	214
loc_Os01g05080	Thylakoid lumenal 15 kDa protein, chloroplast precursor, putative, expressed	127	147	523	523		145
loc_Os01g05130	scarecrow-like transcription factor 11, putative, expressed	83.7	81.8	117	182
loc_Os01g05420	IWS1 C-terminus family protein, expressed	73.8	234	595	509
loc_Os01g05430	Rhomboid family protein, expressed	103	188	511	258
loc_Os01g05440	XH domain containing protein, expressed
loc_Os01g05470	XS domain containing protein, expressed	75.8	252	597	573
loc_Os01g05480	ternary complex factor MIP1, putative, expressed		109	313
loc_Os01g05490	Triosephosphate isomerase, cytosolic, putative, expressed		141	511	410	85.7	93.7
loc_Os01g05500	zinc finger in N-recognin family protein, expressed	85.7	85.7	555	559
loc_Os01g05610	Histone H2B.2, putative, expressed	472	531	531	513	252	113
loc_Os01g05620	NBS-LRR disease resistance protein, putative, expressed	283			394
loc_Os01g05630	Histone H2B.2, putative, expressed	450	424	432	470	220	99.6
loc_Os01g05670	3-oxo-5-alpha-steroid 4-dehydrogenase family protein, expressed		83.7	807	860	69.9
loc_Os01g05680	Prenyltransferase and squalene oxidase repeat family protein, expressed	139					69.9
loc_Os01g05694	protein tyrosine phosphatase, putative, expressed	99.6	111	573	347	109	91.7
loc_Os01g05744	protein tyrosine phosphatase, putative, expressed			135
loc_Os01g05790	SLT1 protein, putative, expressed		563	666	430	91.7	99.6
loc_Os01g05800	Inner membrane protein ALBINO3, chloroplast precursor, putative, expressed	71.9	125	831	729
loc_Os01g05810	gamma-glutamyltranspeptidase family protein, expressed	176	115	684
loc_Os01g05820	Gamma-glutamyltranspeptidase family protein, expressed	105	149	333
loc_Os01g05840	oxidoreductase, short chain dehydrogenase/reductase family protein, expressed	125	165	716	480	73.8
loc_Os01g05870	Leucine Rich Repeat family protein, expressed	107	123	123
loc_Os01g05880	F-box domain containing protein, expressed
loc_Os01g05900	Histone H2B.2, putative, expressed	446	424	426	478	252	99.6
loc_Os01g05930	SWIM zinc finger family protein, expressed
loc_Os01g05940	Leucine Rich Repeat family protein, expressed	145	107		131
loc_Os01g05950	Histone H2B.3, putative, expressed	450	406	422	478	238	87.7
loc_Os01g05960	Leucine Rich Repeat family protein, expressed	163	143
loc_Os01g05970	Core histone H2A/H2B/H3/H4 family protein, expressed	446	428	436	470	222	99.6
loc_Os01g05980	Leucine Rich Repeat family protein, expressed	107	73.8		75.8
loc_Os01g05990	Histone H2B, putative, expressed	466	446	446	486	230	87.7
loc_Os01g06000	pentatricopeptide, putative, expressed	236			327
loc_Os01g06010	Histone H2B, putative, expressed	472	488	488	505	244	97.6
loc_Os01g06020	Aspartyl-tRNA synthetase, putative, expressed			878	787	141	105
loc_Os01g06060	PrMC3, putative, expressed	184	184	103	224
loc_Os01g06220	PrMC3, putative, expressed	115	161	123	113
loc_Os01g06240	D-mannose binding lectin family protein, expressed	99.6	95.6	83.7	75.8
loc_Os01g06280	Protein kinase domain containing protein, expressed	133	127	111	242
loc_Os01g06290	RNA recognition motif family protein, expressed	91.7	71.9	163	327	121	93.7
loc_Os01g06320	myb-like DNA-binding domain, SHAQKYF class family protein, expressed	85.7	107	99.6	85.7
loc_Os01g06450	Glycosyltransferase family 43 protein, expressed		135
loc_Os01g06454	DNAJ protein, putative, expressed	99.6	190	268	309
loc_Os01g06460	SAT5, putative, expressed	230		474	618
loc_Os01g06470	Importin alpha-2 subunit, putative, expressed			636	840
loc_Os01g06480	Tha8, putative, expressed	141	363	363
loc_Os01g06490	Serine carboxypeptidase II precursor, putative, expressed	129	270	587	480
loc_Os01g06500	lectin, putative, expressed				165
loc_Os01g06510	arginyl-tRNA synthetase family protein, expressed		157	390	303
loc_Os01g06520	Leucine Rich Repeat family protein, expressed
loc_Os01g06550	zinc finger family protein, putative, expressed		167	486	426
loc_Os01g06560	tumor-related protein, putative, expressed	287	194	236	525
loc_Os01g06580	Fasciclin domain containing protein, expressed		307	299	412
loc_Os01g06590	Zinc finger, C3HC4 type family protein, expressed			115	81.8
loc_Os01g06600	Acyl-coenzyme A oxidase 4, peroxisomal, putative, expressed	125	91.7	924	775	81.8
loc_Os01g06640	Helix-loop-helix DNA-binding domain containing protein, expressed	103	99.6	99.6	163
loc_Os01g06660	Pyruvate decarboxylase isozyme 1, putative, expressed	170	515	1354	1100	184	135
loc_Os01g06670	Leucine Rich Repeat family protein, expressed
loc_Os01g06740	Ribosome inactivating protein, expressed	281			170
loc_Os01g06790	Leucine Rich Repeat family protein, expressed
loc_Os01g06870	Leucine Rich Repeat family protein, expressed
loc_Os01g06876	Leucine Rich Repeat family protein, expressed
loc_Os01g06900	Leucine Rich Repeat family protein, expressed
loc_Os01g06920	Leucine Rich Repeat family protein, expressed
loc_Os01g06940	pollen Ole e 1 allergen and extensin family protein, putative, expressed
loc_Os01g07030	Pollen proteins Ole e I family protein, expressed
loc_Os01g07040	Pollen proteins Ole e I family protein, expressed
loc_Os01g07050	Pollen proteins Ole e I family protein, expressed
loc_Os01g07080	DEAD/DEAH box helicase, putative, expressed	260	131	533	230		79.8
loc_Os01g07090	Senescence-associated protein, putative, expressed	145		714	793
loc_Os01g07110	BRCA2 repeat family protein, expressed	121		180	186
loc_Os01g07120	AP2 domain containing protein, expressed				279		73.8
loc_Os01g07140	Kelch motif family protein, expressed	157		131
loc_Os01g07170	HORMA domain containing protein, expressed
loc_Os01g07200	nuclease, putative, expressed		157	379	115
loc_Os01g07212	Staphylococcal nuclease homologue family protein, expressed		93.7	161	159
loc_Os01g07250	Saposin-like type B, region 1 family protein, expressed		99.6	157	145
loc_Os01g07280	Leucine Rich Repeat family protein, expressed
loc_Os01g07310	integral membrane protein, putative, expressed	180	210	912	1011		115
loc_Os01g07350	calcineurin-like phosphoesterase family protein, putative, expressed	83.7			482
loc_Os01g07360	CENP-E like kinetochore protein, putative, expressed	214		359	361	73.8
loc_Os01g07370	CENP-E like kinetochore protein, putative, expressed	117	178		347
loc_Os01g07376	Thioredoxin H-type, putative, expressed	99.6	151	258	278	73.8
loc_Os01g07390	Zinc finger, C3HC4 type family protein, expressed	139	153	924	535	85.7
loc_Os01g07400	SVP1-like protein 2, putative, expressed	91.7	194	727	513	93.7	111
loc_Os01g07410	Axi 1 protein, putative, expressed		190	466	648		81.8
loc_Os01g07420	hydrolase, alpha/beta fold family protein, expressed		153	129	196
loc_Os01g07490	RST1, putative, expressed	212		396	125
loc_Os01g07500	Allinase, C-terminal domain containing protein, expressed	311	226	283	226
loc_Os01g07530	Raffinose synthase or seed imbibition protein Sip1 containing protein, expressed	624	781	410	496
loc_Os01g07560	Leucine Rich Repeat family protein, expressed	840	563	611	182
loc_Os01g07570	Carboxyl-terminal proteinase, putative, expressed	264	482	957	523
loc_Os01g07590	universal stress protein family protein, expressed			113	331
loc_Os01g07610	pentatricopeptide, putative, expressed	85.7	149	117
loc_Os01g07630	BRASSINOSTEROID INSENSITIVE 1-associated receptor kinase 1 precursor, putative, expressed	297	206	484	236
loc_Os01g07720	ALG3 protein, expressed	133	113	694	492
loc_Os01g07730	Triose phosphate/phosphate translocator, non-green plastid, chloroplast precursor, putative, expressed	206	238	527	410	73.8
loc_Os01g07740	DEAD/DEAH box helicase family protein, expressed	77.8	281	737	904
loc_Os01g07760	Phospholipase D alpha 1 precursor, putative, expressed	103	765	1970	2202	238	151
loc_Os01g07780	Embryo-specific protein 3, containing protein, expressed	178	135	188	194
loc_Os01g07790	Polygalacturonase family protein, expressed
loc_Os01g07870	multidrug resistance associated protein MRP2, putative, expressed	545	795	632	601		79.8
loc_Os01g07880	bZIP transcription factor family protein, expressed		281	297	246
loc_Os01g07910	NADH-cytochrome b5 reductase, putative, expressed			912	942	182
loc_Os01g07920	prolyl 4-hydroxylase, putative, expressed
loc_Os01g07930	Zinc finger C-x8-C-x5-C-x3-H type family protein, expressed
loc_Os01g07940	Protein kinase domain containing protein, expressed	133	303	533
loc_Os01g07950	glutaredoxin-related protein, expressed		109	387	246
loc_Os01g07960	Phospholipase/Carboxylesterase family protein, expressed		145	622	739	119
loc_Os01g07980	ankyrin-like protein, putative, expressed	95.6			184
loc_Os01g08000	Histone-lysine N-methyltransferase, H3 lysine-9 specific 5, putative, expressed	81.8			165
loc_Os01g08020	Boron transporter-like protein 2, putative, expressed	293	246	402	355
loc_Os01g08090	Flavonol-3-O-glycoside-7-O-glucosyltransferase 1, putative, expressed		115		571
loc_Os01g08110	UDP-glucoronosyl and UDP-glucosyl transferase family protein, expressed		111		507
loc_Os01g08120	pentatricopeptide, putative, expressed	103	410	527	452
loc_Os01g08130	NPH3 family protein, expressed	139	232		103
loc_Os01g08160	myb-like DNA-binding domain, SHAQKYF class family protein, expressed	107	143	456	182		75.8
loc_Os01g08190	Transcriptional corepressor LEUNIG, putative, expressed		87.7	172	333	115	95.6
loc_Os01g08200	Ubiquitin carboxyl-terminal hydrolase 14, putative, expressed	200	182	1901	995	93.7	71.9
loc_Os01g08220	oxidoreductase, 2OG-Fe oxygenase family protein, expressed	151	353	595	587
loc_Os01g08260	ABC transporter, putative, expressed	73.8	311	1160	250	73.8	133
loc_Os01g08270	aminotransferase class I and II family protein, putative, expressed		200	890	991
loc_Os01g08290	integral membrane family protein, putative, expressed		135	549	147
loc_Os01g08310	Protein phosphatase 2A regulatory B subunit containing protein, expressed		178	297	236
loc_Os01g08320	Auxin-induced protein 22B, putative, expressed	143	214	470	343	75.8
loc_Os01g08340	zinc finger family protein, putative, expressed			361	105
loc_Os01g08370	symbiosis-related disease resistance protein, putative, expressed
loc_Os01g08380	Transferase family protein, expressed	307	575	315	317
loc_Os01g08400	Syntaxin 32, putative, expressed		190	795	509	85.7	89.7
loc_Os01g08440	Indole-3-acetate beta-glucosyltransferase, putative, expressed	192	244	216	208
loc_Os01g08450	GTP-binding protein YPTM2, putative, expressed		232	817	359	274	484
loc_Os01g08460	TMS membrane family protein, putative, expressed	208	121	656	141
loc_Os01g08510	MAR binding filament-like protein 1, putative, expressed			224	545
loc_Os01g08540	MutS domain III family protein, expressed	192	268	662	283		121
loc_Os01g08560	dnaK protein, expressed	337	206	448	704	99.6	127
loc_Os01g08660	Major intrinsic protein, expressed	222	214	323	325		77.8
loc_Os01g08690	holocarboxylase synthetase, putative, expressed
loc_Os01g08700	GIGANTEA protein, putative, expressed		357	809	1663	170	234
loc_Os01g08710	WRKY DNA binding domain containing protein, expressed	208	252	460	428	83.7
loc_Os01g08760	Choline/ethanolamine kinase family protein, expressed	190	252	387	601	85.7	75.8
loc_Os01g08770	WD-repeat protein 46, putative, expressed	555		299	442	115
loc_Os01g08780	inositol-1,4,5-trisphosphate 5-Phosphatase, putative, expressed	147	293	184	165
loc_Os01g08800	Cytochrome P450 family protein, expressed		222
loc_Os01g08810	Cytochrome P450 family protein, expressed	89.7	577	115	394
loc_Os01g08820	PHD-finger family protein, expressed	168	230		258	97.6
loc_Os01g08830	F-box domain containing protein, expressed	97.6		107	153
loc_Os01g08860	17.5 kDa class II heat shock protein, putative, expressed	190	264	264	238
loc_Os01g08930	DEAD/DEAH box helicase family protein, expressed		200	1286	949
loc_Os01g08960	Phosducin family protein, expressed		315	789	666
loc_Os01g08970	Structure-specific recognition protein 1 homolog, putative, expressed	105	182	1279	567	103	77.8
loc_Os01g09000	Glutaminyl-tRNA synthetase, putative, expressed	234	244	1154	1895		119
loc_Os01g09010	Transferase family protein, expressed	345	880	1370	1409
loc_Os01g09080	WRKY DNA binding domain containing protein, expressed	200	135	115	347
loc_Os01g09100	WRKY DNA binding domain containing protein, expressed	234	174	260	281		81.8
loc_Os01g09120	PAS domain S-box family protein, expressed	194	285	509	400	77.8
loc_Os01g09200	Protein kinase domain containing protein, expressed	81.8	274	1707	1015	210	212
loc_Os01g09246	glycine-rich protein, putative, expressed	341	442	799	1679	81.8
loc_Os01g09252	Myosin heavy chain kinase B, putative, expressed		97.6	496	254
loc_Os01g09260	Cytokinin dehydrogenase 1 precursor, putative, expressed	165	174	198	347
loc_Os01g09280	myb-like DNA-binding domain, SHAQKYF class family protein, expressed		159	361	89.7	73.8
loc_Os01g09300	oxidoreductase, 2OG-Fe oxygenase family protein, putative, expressed	87.7	246	862	712	89.7
loc_Os01g09320	NADP-dependent malic enzyme, chloroplast precursor, putative, expressed	111	155	1441	1352	218	317
loc_Os01g09384	ankyrin-like protein, putative, expressed	89.7			157
loc_Os01g09430	SyrP, putative, expressed	190	331	482	331
loc_Os01g09450	AUX/IAA family protein, expressed	85.7	159	172	151
loc_Os01g09460	Hexokinase 1, putative, expressed		147	444	402
loc_Os01g09470	IQ calmodulin-binding motif family protein, expressed	210	194	129	85.7
loc_Os01g09510	60S acidic ribosomal protein P2A, putative, expressed	77.8	91.7	149	149
loc_Os01g09540	plant acid phosphatase family protein, expressed	75.8	83.7	83.7	75.8
loc_Os01g09550	No apical meristem protein, expressed	575	498	702	151
loc_Os01g09560	Mitochondrial processing peptidase alpha subunit, mitochondrial precursor, putative, expressed	125		1241	989
loc_Os01g09570	Phosphofructokinase family protein, expressed	224	252	1548	1096	153	105
loc_Os01g09580	Serine/threonine-protein kinase Eg2, putative, expressed	75.8	121	561	490		103
loc_Os01g09590	Myb-like DNA-binding domain containing protein, expressed	155	163	143	424
loc_Os01g09620	zinc finger family protein, putative, expressed	369	466	456	763	170
loc_Os01g09640	myb-like DNA-binding domain, SHAQKYF class family protein, expressed	151	180	196	214
loc_Os01g09670	Pollen-specific protein SF21, putative, expressed	115	212	573	466
loc_Os01g09700	1-aminocyclopropane-1-carboxylate synthase 7, putative, expressed	486	605	285	402
loc_Os01g09740	F-box family protein, putative, expressed	216	228	228	71.9
loc_Os01g09750	23S rRNA methyltransferase RumA family protein, expressed	317	402	741
loc_Os01g09760	DIRP family protein, expressed		85.7	278	93.7
loc_Os01g09790	IQ calmodulin-binding motif family protein, expressed	289	327	541	525
loc_Os01g09800	Regulatory protein NPR1, putative, expressed	133	321	525
loc_Os01g09830	Glutaredoxin-like family protein, expressed	127	133	133	155
loc_Os01g09850	Zinc finger, C2H2 type family protein, expressed	299	502	470	327	95.6
loc_Os01g09860	protein kinase family protein, putative, expressed		157	692	357
loc_Os01g09880	Harpin-induced protein 1 containing protein, expressed	240	379	375	690
loc_Os01g09890	density-regulated protein DRP1 containing protein, expressed	176	155	387	303	234	137
loc_Os01g09900	Helix-loop-helix DNA-binding domain containing protein, expressed	111	109
loc_Os01g09990	Helix-loop-helix DNA-binding domain containing protein, expressed	119	129		69.9
loc_Os01g10020	Type I phosphodiesterase/nucleotide pyrophosphatase family protein, expressed	305	519	755	377	97.6
loc_Os01g10040	Cytochrome P450 90D2, putative, expressed	341	329	430	565	99.6
loc_Os01g10050	DEAD/DEAH box helicase family protein, expressed	208	248	868	523	240	216
loc_Os01g10110	Cytokinin dehydrogenase 1 precursor, putative, expressed	190	250	283	71.9	71.9
loc_Os01g10130	RNA-dependent RNA polymerase family protein, putative, expressed			77.8
loc_Os01g10140	RNA dependent RNA polymerase family protein, expressed			93.7
loc_Os01g10150	protein kinase family protein, putative, expressed	93.7	178	1465	1651	111	143
loc_Os01g10240	organic cation transporter, putative, expressed	105	91.7	75.8	167
loc_Os01g10250	hydrolase, alpha/beta fold family protein, expressed	85.7	218	406	541
loc_Os01g10280	Phosphoribosylaminoimidazole carboxylase, chloroplast precursor, putative, expressed	212		285	686	109
loc_Os01g10290	Autophagocytosis associated protein, C-terminal domain containing protein, expressed		234	791	916	115
loc_Os01g10320	class III HD-Zip protein 6, putative, expressed	105	198	359	276
loc_Os01g10350	MPPN domain containing protein, expressed		151	246	234
loc_Os01g10370	AP2 domain containing protein, expressed	129	155	89.7	105	73.8	79.8
loc_Os01g10430	Cell division-related protein, putative, expressed	170	367	1362	1263	208	115
loc_Os01g10440	glycosyltransferase family 14 protein, putative, expressed	323	287	119	414	75.8
loc_Os01g10450	protein kinase, putative, expressed		83.7	230	268
loc_Os01g10470	Rapid ALkalinization Factor family protein, expressed	81.8	149	151
loc_Os01g10504	Floral homeotic protein AGAMOUS, putative, expressed	285	254	557	597	115	119
loc_Os01g10530	Major intrinsic protein, expressed				103
loc_Os01g10580	B-box zinc finger family protein, expressed	168	188	188	180
loc_Os01g10590	TWIN SISTER of FT protein, putative, expressed	73.8	71.9
loc_Os01g10600	Aquaporin NIP1.2, putative, expressed		141	131	109
loc_Os01g10610	BES1/BZR1 homolog protein 4, putative, expressed	141	254	377	387	127
loc_Os01g10630	H+-ATPase FO-part b-subunit, putative, expressed		73.8	220
loc_Os01g10790	WD-repeat protein 53, putative, expressed	137	176	660	172		79.8
loc_Os01g10800	pentatricopeptide, putative, expressed	279	234	440	250
loc_Os01g10810	Rho termination factor, N-terminal domain containing protein, expressed				81.8
loc_Os01g10820	60S ribosomal protein L11, putative, expressed	238	224	763	607	226	389
loc_Os01g10830	enoyl-CoA hydratase/isomerase family protein, expressed		115		81.8
loc_Os01g10840	Shaggy-related protein kinase iota, putative, expressed	278	204	981	1340	331	418
loc_Os01g10850	Peroxidase family protein, expressed	180	232	446	539
loc_Os01g10870	CBL-interacting serine/threonine-protein kinase 15, putative, expressed	321	218	141	206	87.7
loc_Os01g10890	CBL-interacting serine/threonine-protein kinase 15, putative, expressed	317	394	486	957	107	77.8
loc_Os01g10900	Leucine Rich Repeat family protein, expressed	79.8	147	274
loc_Os01g10930	Peptide-N4-asparagine amidase A, putative, expressed	188	337	167	200
loc_Os01g10950	Peptide-N4-asparagine amidase A, putative, expressed	474	519	357	549
loc_Os01g10980	Integral membrane protein DUF6 containing protein, expressed	101	111	111	119
loc_Os01g10990	Integral membrane protein DUF6 containing protein, expressed	95.6	95.6	145	97.6
loc_Os01g11010	Peptide-N4-asparagine amidase A, putative, expressed	454	276	184	208
loc_Os01g11040	WH2 motif family protein, expressed	682	182	285	234
loc_Os01g11054	Phosphoenolpyruvate carboxylase 1, putative, expressed	872	301	470	620
loc_Os01g11070	curculin-like lectin family protein, putative, expressed	363	180	1772	702	109	81.8
loc_Os01g11110	14-3-3, putative, expressed	85.7			71.9	87.7
loc_Os01g11120	RNA-binding protein, putative, expressed	71.9	111	729	783
loc_Os01g11130	RNA recognition motif family protein, expressed			210	73.8
loc_Os01g11150	oxidoreductase, 2OG-Fe oxygenase family protein, expressed	204	222	351	264
loc_Os01g11160	Amino acid permease family protein, expressed	404	769	115	295
loc_Os01g11230	SOUL, putative, expressed	426	454	462	777
loc_Os01g11250	Potassium channel KAT1, putative, expressed	291		720	513
loc_Os01g11260	Glycosyl transferase family protein, expressed		159	353	232
loc_Os01g11270	cytochrome P450 family protein, putative, expressed	311	331	513	525
loc_Os01g11300	cytochrome P450 family protein, putative, expressed	345	285	315	527	89.7
loc_Os01g11340	cytochrome P450 family protein, putative, expressed	500	569	733	727	93.7	91.7
loc_Os01g11350	bZIP transcription factor family protein, expressed	188	188	377	71.9
loc_Os01g11370	Helicase associated domain family protein, expressed	230	176	521	688	93.7
loc_Os01g11414	Sodium/calcium exchanger protein, expressed	176	266	527	472
loc_Os01g11460	Zinc finger, C3HC4 type family protein, expressed	165	178	79.8	200
loc_Os01g11480	Zinc finger, C3HC4 type family protein, expressed		95.6	95.6	119
loc_Os01g11520	Zinc finger, C3HC4 type family protein, expressed	180	95.6	95.6	165
loc_Os01g11550	TCP family transcription factor containing protein, expressed	278	387	176	365	192
loc_Os01g11570	GDSL-like Lipase/Acylhydrolase family protein, expressed	149		490	464
loc_Os01g11580	DNA-binding bromodomain-containing protein, putative, expressed	192	87.7	315	262
loc_Os01g11590	3-oxoacyl-synthase, putative, expressed		236	232
loc_Os01g11620	GDSL-like Lipase/Acylhydrolase family protein, expressed	196	194	305	343
loc_Os01g11650	GDSL-like Lipase/Acylhydrolase family protein, expressed	250	365	470	785
loc_Os01g11660	GDSL-like Lipase/Acylhydrolase family protein, expressed	113	109		281
loc_Os01g11700	GDSL-like Lipase/Acylhydrolase family protein, expressed
loc_Os01g11710	GDSL-like Lipase/Acylhydrolase family protein, expressed	256	303	1233	688
loc_Os01g11730	GDSL-like Lipase/Acylhydrolase family protein, expressed	81.8	73.8	75.8	188
loc_Os01g11740	GDSL-like Lipase/Acylhydrolase family protein, expressed	85.7			165
loc_Os01g11750	GDSL-like Lipase/Acylhydrolase family protein, expressed	81.8	73.8	83.7	180
loc_Os01g11830	Papain family cysteine protease containing protein, expressed	71.9	77.8		75.8
loc_Os01g11860	DJ-1 family protein, expressed	143	109	236	254
loc_Os01g11880	4-methyl-5-thiazole monophosphate biosynthesis protein, putative, expressed	206	198	858	837
loc_Os01g11900	HhH-GPD superfamily base excision DNA repair protein, expressed	103		498	805	111	109
loc_Os01g11910	Helix-loop-helix DNA-binding domain containing protein, expressed	155	174	228
loc_Os01g11940	TWIN SISTER of FT protein, putative, expressed		295	426	363
loc_Os01g11946	ABC transporter family protein, putative, expressed	333	228	553	392	95.6
loc_Os01g11952	PHD finger protein, putative, expressed	121	157	561	561	105
loc_Os01g11960	PHD-finger family protein, expressed		178	176			71.9
loc_Os01g12020	Protease inhibitor/seed storage/LTP family protein, expressed			89.7
loc_Os01g12070	Glycosyl hydrolase family 9 protein, expressed	321	299	424	490
loc_Os01g12080	uncharacterized plant-specific domain TIGR01589 family protein, expressed	232	117	741	749		71.9
loc_Os01g12130	nodulin MtN3 family protein, putative, expressed				79.8
loc_Os01g12160	GH3 auxin-responsive promoter family protein, expressed	434	571	389	672
loc_Os01g12210	Uncharacterized protein family UPF0005 containing protein, expressed	264
loc_Os01g12220	Uncharacterized protein family UPF0016 containing protein, expressed		101
loc_Os01g12230	Acyl-coenzyme A:6-aminopenicillanic acid acyl-transferase family protein, expressed	168	182
loc_Os01g12260	Vacuolar ATP synthase subunit E, putative, expressed	111	159	591	700
loc_Os01g12280	hAT dimerisation domain-containing protein, putative, expressed		170	157	335
loc_Os01g12300	Protein kinase domain containing protein, expressed	176	133	75.8	188
loc_Os01g12320	GDSL-like Lipase/Acylhydrolase family protein, expressed	190	137	81.8	186
loc_Os01g12390	leucine-rich repeat transmembrane protein kinase, putative, expressed	303	412	521	242
loc_Os01g12400	Protein kinase domain containing protein, expressed	190
loc_Os01g12420	D-mannose binding lectin family protein, expressed	262	192	131
loc_Os01g12430	D-mannose binding lectin family protein, expressed	301	168	99.6
loc_Os01g12440	AP2 domain containing protein, expressed	99.6	272	161	113	85.7
loc_Os01g12470	Mitochondrial carrier protein, expressed		168	194	763
loc_Os01g12520	Mitochondrial carrier protein, expressed	450	188	188
loc_Os01g12530	Smr domain containing protein, expressed	79.8	129	202	254
loc_Os01g12540	small GTP-binding protein domain containing protein, expressed	153	198	424
loc_Os01g12560	3-methyl-2-oxobutanoate hydroxymethyltransferase family protein, expressed		266	837	870		139
loc_Os01g12570	3-methyl-2-oxobutanoate hydroxymethyltransferase family protein, expressed		216	234	274
loc_Os01g12580	Late embryogenesis abundant protein Lea14-A, putative, expressed	373	331	218	325
loc_Os01g12650	reticulon family protein, putative, expressed		200	682	599
loc_Os01g12660	AAA-type ATPase family protein, putative, expressed	440	123	351	1023	266	188
loc_Os01g12680	C4-dicarboxylate transporter/malic acid transport family protein, putative, expressed	474	726	498	186
loc_Os01g12690	uncharacterized plant-specific domain TIGR01568 family protein, expressed	159	289	281	345
loc_Os01g12710	oxidoreductase, short chain dehydrogenase/reductase family protein, expressed		216	1001	745	113
loc_Os01g12720	protein kinase, putative, expressed	103	210	613	605	163	77.8
loc_Os01g12730	Ras-related protein Rab7, putative, expressed	149	131	737	833	206	220
loc_Os01g12740	Cytochrome P450 family protein, expressed	240	232	107	141
loc_Os01g12750	Cytochrome P450 family protein, expressed	276	272	204	232
loc_Os01g12760	Cytochrome P450 family protein, expressed	103	262	262	270
loc_Os01g12770	Cytochrome P450 family protein, expressed	97.6	305	305	289
loc_Os01g12800	Mpv17/PMP22 family protein, expressed		206	398	470
loc_Os01g12810	leaf protein, putative, expressed	394	75.8	75.8	252
loc_Os01g12820	Harpin-induced protein 1 containing protein, expressed	83.7	101	97.6	170
loc_Os01g12830	D-isomer specific 2-hydroxyacid dehydrogenase, NAD binding domain containing protein, expressed	345	519	765	799		73.8
loc_Os01g12860	Myb-like DNA-binding domain containing protein, expressed		89.7	329	535		123
loc_Os01g12870	Eukaryotic translation initiation factor 3 subunit 6 interactingprotein, putative, expressed	353	278	1237	1286	204	99.6
loc_Os01g12880	VHS domain containing protein, expressed	135	139	942	389	159
loc_Os01g12900	RAC-like GTP binding protein ARAC7, putative, expressed	218	155	486	630	87.7
loc_Os01g12910	thioesterase family protein, expressed	73.8	220	131	456
loc_Os01g12920	thioesterase family protein, expressed		91.7	113
loc_Os01g12930	U-box domain containing protein, expressed	410	276
loc_Os01g12950	Ubiquitin-conjugating enzyme family protein, expressed			184	234	75.8
loc_Os01g13000	ethylene-responsive family protein, putative, expressed	83.7	81.8	236	176	101	69.9
loc_Os01g13030	Auxin-responsive protein IAA8, putative, expressed	180	196	343	426	81.8	81.8
loc_Os01g13060	Casein kinase I homolog hhp1, putative, expressed	87.7	135	662	646	355	208
loc_Os01g13080	60S acidic ribosomal protein P3, putative, expressed	77.8	107	107	145
loc_Os01g13100	KH domain containing protein, expressed			295	398
loc_Os01g13120	MIP family channel proteins containing protein, expressed	113	85.7	274	236
loc_Os01g13130	Major intrinsic protein, expressed	91.7	220	228	111
loc_Os01g13140	transducin family protein, putative, expressed	95.6	355
loc_Os01g13150	metallo-beta-lactamase superfamily protein, expressed		119	301	880		135
loc_Os01g13170	Ubiquitin-conjugating enzyme, putative, expressed		133	226	202
loc_Os01g13190	Histidinol dehydrogenase, chloroplast precursor, putative, expressed	117		1203	914	113	176
loc_Os01g13200	elongation defective 1 protein, putative, expressed	161	155	624	448	176	313
loc_Os01g13210	DREPP plasma membrane polypeptide family protein, expressed	105	103	186	182
loc_Os01g13229	Cyclin, N-terminal domain containing protein, expressed		161	753	666
loc_Os01g13260	Cyclin, N-terminal domain containing protein, expressed		161	789	682
loc_Os01g13270	Protein kinase PVPK-1, putative, expressed	270	448	448
loc_Os01g13280	Ubiquitin-conjugating enzyme family protein, expressed	95.6		327	670
loc_Os01g13300	B3 DNA binding domain containing protein, expressed	79.8
loc_Os01g13320	Pectinesterase family protein, expressed	113	159	147	109
loc_Os01g13340	Harpin-induced protein 1 containing protein, expressed	236	228		155
loc_Os01g13350	25.3 kDa vesicle transport protein, putative, expressed	153	151	442	484	71.9	129
loc_Os01g13360	Phosphatidylinositol 3- and 4-kinase family protein, expressed					83.7
loc_Os01g13370	Ubiquitin ligase SINAT3, putative, expressed	117	404	753	971	168	107
loc_Os01g13420	SOUL heme-binding protein, expressed		254	404	525
loc_Os01g13430	CAS/CSE protein, C-terminus containing protein, expressed		638	977	1005
loc_Os01g13460	Helix-loop-helix DNA-binding domain containing protein, expressed	109	390	170	500	79.8
loc_Os01g13470	KH domain containing protein, expressed		159	367	636
loc_Os01g13480	Glutaredoxin family protein, expressed	188	208	131	119
loc_Os01g13520	Auxin response factor family protein, expressed	182	186	440	85.7
loc_Os01g13540	RWP-RK domain containing protein, expressed		436	373	454		91.7
loc_Os01g13550	Glycosyl hydrolase family 14 protein, expressed		272	375	446
loc_Os01g13560	plant integral membrane protein TIGR01569 containing protein, expressed	73.8
loc_Os01g13570	phosphoglycerate mutase family protein, expressed		89.7
loc_Os01g13600	NmrA-like family protein, expressed
loc_Os01g13610	NmrA-like family protein, expressed		168		83.7
loc_Os01g13700	DNA-binding protein, putative, expressed		192	262	232	127
loc_Os01g13730	Sof1-like domain containing protein, expressed		159	1112	626		93.7
loc_Os01g13740	myb-like DNA-binding domain, SHAQKYF class family protein, expressed	192	182	274	315
loc_Os01g13760	DnaJ domain containing protein, expressed		186	311	410
loc_Os01g13770	Triose phosphate/phosphate translocator, chloroplast precursor, putative, expressed	109	131	872	1003	151	91.7
loc_Os01g13800	Receptor-like protein kinase 5 precursor, putative, expressed		605	426	484
loc_Os01g13950	Glutaredoxin-like family protein, expressed	163		71.9	109
loc_Os01g14010	Zinc finger, C2H2 type family protein, expressed	321	519	559	519	123
loc_Os01g14020	Optic atrophy 3 protein containing protein, expressed	95.6	121	484	549
loc_Os01g14040	D-tyrosyl-tRNA deacylase family protein, expressed		75.8	452	507	85.7
loc_Os01g14050	C2 domain-containing protein, putative, expressed		168	894	640
loc_Os01g14080	lipase class 3, putative, expressed	254	202	285	353
loc_Os01g14090	Kinesin-4, putative, expressed	274		468	93.7	71.9
loc_Os01g14100	folate/biopterin transporter family protein, expressed			339	353
loc_Os01g14140	Glucan endo-1,3-beta-glucosidase precursor, putative, expressed	71.9	157	157	131
loc_Os01g14200	AT hook motif-containing protein, putative, expressed
loc_Os01g14370	TAZ zinc finger family protein, expressed		117	971	557
loc_Os01g14410	Early light-induced protein, chloroplast precursor, putative, expressed	172	305	305	200
loc_Os01g14420	RWP-RK domain containing protein, expressed	77.8		190	216
loc_Os01g14440	WRKY DNA binding domain containing protein, expressed	204	190	244	165
loc_Os01g14510	Protein kinase domain containing protein, expressed	583	347	331	127
loc_Os01g14520	C4-dicarboxylate transporter/malic acid transport protein, expressed	442	188	607
loc_Os01g14530	AWPM-19-like membrane family protein, putative, expressed	89.7		159
loc_Os01g14540	Stigma-specific protein, Stig1 containing protein, expressed
loc_Os01g14550	Pathogen-related protein, putative, expressed	157	218	319	224
loc_Os01g14580	Isocitrate dehydrogenase, putative, expressed		111	442	771	258	111
loc_Os01g14590	Pathogen-related protein, putative, expressed	147	204	287	222
loc_Os01g14610	DNA replication complex GINS protein PSF2, putative, expressed		107	664	605
loc_Os01g14630	Polyprenyl synthetase family protein, expressed	268	323	99.6	137	170
loc_Os01g14650	Alpha-expansin 15 precursor, putative, expressed	153	153	377	262
loc_Os01g14660	Alpha-expansin 4 precursor, putative, expressed	131	180	149	127
loc_Os01g14670	Nectarin-1 precursor, putative, expressed	392	279	279	682
loc_Os01g14810	5' nucleotidase family protein, putative, expressed	147	218	1838	1203	75.8	149
loc_Os01g14830	50S ribosomal protein L3-2, chloroplast precursor, putative, expressed	272	230	716	720		81.8
loc_Os01g14860	Glycogen synthase kinase-3 homolog MsK-3, putative, expressed	404	97.6	1199	1318	375	210
loc_Os01g14870	U1 zinc finger family protein, expressed	79.8		87.7
loc_Os01g14920	zinc knuckle family protein, putative, expressed	208		333	317
loc_Os01g14926	protein kinase family protein, putative, expressed	727	716	513	194	89.7
loc_Os01g14932	NAK-like ser/thr protein kinase, putative, expressed	206	236	563	323	170
loc_Os01g14940	pectinesterase inhibitor domain containing protein, expressed	194	274	274	210
loc_Os01g14950	Importin alpha-1b subunit, putative, expressed		279	1051	1102	252	147
loc_Os01g14980	pollen-specific protein, putative, expressed		71.9	83.7	71.9
loc_Os01g15000	lipase class 3 family protein, putative, expressed		159	184	521
loc_Os01g15010	GTP-binding protein SAR1A, putative, expressed	206	323	726	710	113	121
loc_Os01g15020	WD-40 repeat family protein, putative, expressed	174	236	991	1354	198	184
loc_Os01g15039	pectinesterase family protein, putative, expressed	242	266	182	206
loc_Os01g15110	Syntaxin 23, putative, expressed	93.7	151	791	712	91.7
loc_Os01g15120	hydrolase, alpha/beta fold family protein, expressed	278	141	190	303	99.6	71.9
loc_Os01g15130	hydrolase, alpha/beta fold family protein, expressed	224	137	220	287	73.8
loc_Os01g15260	Dynein light chain 1, cytoplasmic, putative, expressed	188	174	361	385
loc_Os01g15280	hAT family dimerisation domain containing protein, expressed
loc_Os01g15290	50S ribosomal protein L18, putative, expressed		252	252	291
loc_Os01g15300	zinc finger helicase family protein, putative, expressed	85.7	107	139	614		71.9
loc_Os01g15310	U6 snRNA-associated Sm-like protein LSm4, putative, expressed	161	117	456	523	145	165
loc_Os01g15320	Rapid ALkalinization Factor family protein, expressed	157	238	234	260
loc_Os01g15340	FPF1 protein, putative, expressed	87.7	289	107	258
loc_Os01g15350	Zinc finger CCCH type domain containing protein ZFN-like 3, putative, expressed	214	95.6	254	212
loc_Os01g15460	Zinc finger CCCH type domain containing protein ZFN-like 1, putative, expressed	119	113	420	613
loc_Os01g15470	Serine/threonine-protein kinase RLCKVII, putative, expressed	93.7	299	234	392	87.7	75.8
loc_Os01g15480	protein kinase, putative, expressed		611	505	545
loc_Os01g15490	phosphoadenosine phosphosulfate, putative, expressed	165	125	626	670		83.7
loc_Os01g15530	pentatricopeptide, putative, expressed		559	658	123
loc_Os01g15540	Kinesin motor domain containing protein, expressed			720
loc_Os01g15580	NB-ARC domain containing protein, expressed	410			321
loc_Os01g15600	Purine-rich single-stranded DNA-binding protein, putative, expressed	204	367	989	698	121
loc_Os01g15630	C3H2C3 RING-finger protein, putative, expressed	283	581	597	874
loc_Os01g15640	No apical meristem protein, expressed		101	307	434
loc_Os01g15660	NAD dependent epimerase/dehydratase family protein, expressed			321
loc_Os01g15780	glycosyl transferase family 1 protein, putative, expressed		208	1231	1251	117
loc_Os01g15810	Peroxidase 9 precursor, putative, expressed	167	214	268
loc_Os01g15830	Peroxidase 72 precursor, putative, expressed	466	252	842	769
loc_Os01g15860	PRP1 splicing factor, N-terminal family protein, expressed		365	547	1086		139
loc_Os01g15900	Dof domain, zinc finger family protein, expressed		260	121	129
loc_Os01g15979	gb protein, putative, expressed	69.9		329	281
loc_Os01g16000	SEC14 cytosolic factor family protein, putative, expressed	218	274	383	444
loc_Os01g16010	Breast carcinoma amplified sequence 2 family protein, expressed	117	141	511	579
loc_Os01g16020	Geranylgeranyl hydrogenase, putative, expressed		490	351	303	91.7
loc_Os01g16030	ADP-ribosylation factor, putative, expressed	123	165	646	484	436	392
loc_Os01g16040	Carrier protein, putative, expressed			953		79.8
loc_Os01g16090	RNA recognition motif family protein, expressed	333	285	317	297
loc_Os01g16100	Translin family protein, expressed	155	99.6	464	266	99.6
loc_Os01g16110	La domain containing protein, expressed	97.6		222	757
loc_Os01g16120	Zinc finger, C3HC4 type family protein, expressed	151
loc_Os01g16130	AT hook motif-containing protein, putative, expressed
loc_Os01g16146	phenazine biosynthesis protein PhzF family protein, expressed	109	83.7	214	174
loc_Os01g16152	AhpC/TSA family protein, expressed		137	559	605	81.8
loc_Os01g16170	PQ loop repeat family protein, expressed			236	325
loc_Os01g16180	MT-A70 family protein, expressed	176	133	212	1086	244	105
loc_Os01g16190	26S proteasome non-ATPase regulatory subunit 14, putative, expressed	230	230	1120	1112	279	252
loc_Os01g16210	Protein of unknown function, DUF614 containing protein, expressed	305		373	159
loc_Os01g16240	Calmodulin, putative, expressed	268	466	622	670	416	313
loc_Os01g16260	transporter, putative, expressed	93.7	79.8	278	410
loc_Os01g16290	DNA gyrase, B subunit family protein, expressed	167	123	793	1425	190	309
loc_Os01g16310	Glycosyl hydrolases family 31 protein, expressed	190	456	533	494
loc_Os01g16330	UBA/TS-N domain containing protein, expressed		77.8	402	654
loc_Os01g16350	Hydroxymethylglutaryl-CoA lyase, mitochondrial precursor, putative, expressed		210	747	505
loc_Os01g16370	NB-ARC domain containing protein, expressed
loc_Os01g16400	NB-ARC domain containing protein, expressed
loc_Os01g16414	Actin family protein, expressed		420	575	248
loc_Os01g16430	Cystatin, putative, expressed	216	309	678	630
loc_Os01g16450	Peroxidase family protein, expressed	147	611	876	301
loc_Os01g16470	Phosphatidylinositol 3- and 4-kinase family protein, expressed	363	361	329
loc_Os01g16520	glutamyl-tRNA synthetase family protein, expressed			874	1283	101
loc_Os01g16530	Clp protease family protein, expressed	103	264	470	438
loc_Os01g16540	RUB-activating enzyme, putative, expressed	186	252	813	1217	81.8	91.7
loc_Os01g16640	DSS1/SEM1 family protein, expressed	103	95.6	186	194		71.9
loc_Os01g16650	Ubiquitin-conjugating enzyme X, putative, expressed	400	480	571	559
loc_Os01g16670	BSD domain containing protein, expressed	291	143	85.7
loc_Os01g16680	DNAJ heat shock N-terminal domain-containing protein, putative, expressed	113	103	149
loc_Os01g16714	Flavin-binding monooxygenase-like family protein, expressed	174	315	634	139
loc_Os01g16770	Alpha-expansin 15 precursor, putative, expressed	224	236	230	226	95.6
loc_Os01g16810	myb family transcription factor, putative, expressed	295	264	424	95.6	73.8
loc_Os01g16870	Piwi domain containing protein, expressed	81.8	153	626	706		81.8
loc_Os01g16890	60S ribosomal protein L30, putative, expressed	170	172	406	343	77.8	73.8
loc_Os01g16900	3-isopropylmalate dehydrogenase, chloroplast precursor, putative, expressed		218	1261	1136	406	153
loc_Os01g16910	mitochondrial import receptor subunit TOM40 homolog, putative, expressed		101	440	93.7	75.8
loc_Os01g16930	Presenilin family protein, expressed	309	287	295	153		73.8
loc_Os01g16940	Histidine biosynthesis bifunctional protein hisIE, chloroplast precursor, putative, expressed	276		517	519	115
loc_Os01g16950	Zinc finger, C3HC4 type family protein, expressed		155	163
loc_Os01g16960	Pyruvate kinase, cytosolic isozyme, putative, expressed	174	412	1473	1392	279	129
loc_Os01g16970	calmodulin-binding protein, putative, expressed	161	147	436	521
loc_Os01g17000	Dof domain, zinc finger family protein, expressed		97.6	89.7	89.7	83.7	75.8
loc_Os01g17010	Phospholipid-transporting ATPase 1, putative, expressed	618	605	359	133	113	107
loc_Os01g17040	DnaJ domain containing protein, expressed				137
loc_Os01g17050	VQ motif family protein, expressed		79.8	79.8
loc_Os01g17160	DHHC zinc finger domain containing protein, expressed	242	184	115
loc_Os01g17170	Magnesium-protoporphyrin IX monomethyl ester cyclase, chloroplast precursor, putative, expressed	476	507	1439	1328	307	396
loc_Os01g17180	COP9 signalosome complex subunit 2, putative, expressed		79.8	1558	1649	418	412
loc_Os01g17190	Calmodulin, putative, expressed	165	313	436	607	484	262
loc_Os01g17214	transporter, putative, expressed	145	105	543	690
loc_Os01g17240	Major Facilitator Superfamily protein, expressed	119	190	561	1092	119	202
loc_Os01g17250	BRASSINOSTEROID INSENSITIVE 1-associated receptor kinase 1 precursor, putative, expressed	117	137	145	172
loc_Os01g17260	Transcription factor HBP-1b, putative, expressed	77.8	276	791	731	101	69.9
loc_Os01g17279	exonuclease family protein, expressed		145	676		103
loc_Os01g17320	DNA-binding protein, putative, expressed		113	204	153
loc_Os01g17330	Eukaryotic translation initiation factor 6, putative, expressed		155
loc_Os01g17390	F-box family protein, putative, expressed	210	170	515	616	103	75.8
loc_Os01g17402	Cyclin, N-terminal domain containing protein, expressed	71.9		117
loc_Os01g17430	Adaptin N terminal region family protein, expressed	390	561	1536	2468	343	172
loc_Os01g17470	Plastocyanin-like domain containing protein, expressed	240	317	484	329
loc_Os01g18050	Tubulin beta-4 chain, putative, expressed	595	809	1627	1469	979	628
loc_Os01g18100	rhomboid family protein, putative, expressed	97.6	165	188	531
loc_Os01g18110	NmrA-like family protein, expressed	101	105	105	125
loc_Os01g18120	NmrA-like family protein, expressed	101	105	105	125
loc_Os01g18170	Nectarin-1 precursor, putative, expressed	494	509	537	547
loc_Os01g18210	Peptidyl-prolyl cis-trans isomerase, chloroplast precursor, putative, expressed		147		533	119	69.9
loc_Os01g18240	Myb-like DNA-binding domain containing protein, expressed	212	408	502	145	188	174
loc_Os01g18280	SNF7 family protein, expressed		113	180
loc_Os01g18290	Helix-loop-helix DNA-binding domain containing protein, expressed	333	178	236	141		89.7
loc_Os01g18320	Protoporphyrinogen oxidase, chloroplast precursor, putative, expressed	258	299	1479	1124		107
loc_Os01g18360	AUX/IAA family protein, expressed	105	141	242	85.7
loc_Os01g18400	26 kDa endochitinase 1 precursor, putative, expressed	242	482		238	77.8
loc_Os01g18584	WRKY DNA binding domain containing protein, expressed	85.7	93.7	145		113	75.8
loc_Os01g18630	Aspartic proteinase precursor, putative, expressed	141	196	525	753		79.8
loc_Os01g18640	epimerase, putative, expressed		595	951	835
loc_Os01g18660	Isopenicillin N epimerase, putative, expressed		682	599	204
loc_Os01g18670	CjMDR1, putative, expressed	337	618	1231	480		71.9
loc_Os01g18744	Transferase family protein, expressed	186	149	157	139
loc_Os01g18800	CBL-interacting serine/threonine-protein kinase 1, putative, expressed	246	268	642	541
loc_Os01g18850	SBP domain containing protein, expressed	129	111	321	161
loc_Os01g18860	S-adenosylmethionine synthetase 1, putative, expressed	561	599	1140	1227	575	533
loc_Os01g18870	Helix-loop-helix DNA-binding domain containing protein, expressed	212	329
loc_Os01g18880	membrane associated salt-inducible protein, putative, expressed	174	622	355
loc_Os01g19020	Peroxidase family protein, expressed	258	375	492	666
loc_Os01g19130	Protein phosphatase 2C containing protein, expressed	105	71.9	315	486
loc_Os01g19140	Glycoprotease family protein, expressed			178	222	81.8
loc_Os01g19150	Shaggy-related protein kinase NtK-1, putative, expressed	147	99.6	605	599	218	149
loc_Os01g19160	Protein kinase domain containing protein, expressed				75.8
loc_Os01g19170	Polygalacturonase family protein, expressed	396	666	224	408
loc_Os01g19220	Glycosyl hydrolase family 3 C terminal domain containing protein, expressed	575	611	630	83.7
loc_Os01g19260	ATPase, AAA family protein, expressed	291	468	523	212
loc_Os01g19290	integral membrane family protein, putative, expressed	149	196	373	260
loc_Os01g19330	Cpm7, putative, expressed	198	258	238	222
loc_Os01g19390	Acyltransferase family protein, expressed	107	105		81.8
loc_Os01g19430	3'-5' exonuclease family protein, expressed	250	145
loc_Os01g19450	ATP-citrate synthase subunit 1, putative, expressed			2258	1966	468	402
loc_Os01g19470	Cna protein B-type domain containing protein, expressed	345	113	918	733
loc_Os01g19480	Kelch motif family protein, expressed	446	383	666
loc_Os01g19490	pentatricopeptide, putative, expressed		224	268	151
loc_Os01g19529	pentatricopeptide, putative, expressed			79.8
loc_Os01g19548	pentatricopeptide, putative, expressed				111
loc_Os01g19694	KNOX2 domain containing protein, expressed	178	184	537	141
loc_Os01g19740	chloroplast protein 12, putative, expressed	115	89.7	89.7	107	91.7
loc_Os01g19750	Acidic endochitinase precursor, putative, expressed	262	141	141	101
loc_Os01g19770	stress-inducible membrane pore protein, putative, expressed	200	168	184	385
loc_Os01g19800	Zinc finger, C3HC4 type family protein, expressed	83.7	91.7	192	188
loc_Os01g19820	universal stress protein family protein, expressed		186	446
loc_Os01g19840	60S ribosomal protein L29, putative, expressed	155	178	274	218	151	101
loc_Os01g19850	cation-chloride co-transporter, putative, expressed	101	194	517	379		115
loc_Os01g19940	Negatively light-regulated protein, putative, expressed					69.9
loc_Os01g19970	Myb-like DNA-binding domain containing protein, expressed	131	147	270	93.7	71.9
loc_Os01g20160	Cation transport protein, expressed	188	192
loc_Os01g20830	heavy metal-associated domain containing protein, expressed		95.6
loc_Os01g20840	lipase class 3 family protein, putative, expressed	186	224	1247	426
loc_Os01g20860	Phospholipase D. Active site motif family protein, expressed	188	192	291	167	109	131
loc_Os01g20900	Protein kinase domain containing protein, expressed		141	182	129
loc_Os01g20910	Zinc finger, C3HC4 type family protein, expressed	79.8	178			71.9
loc_Os01g20930	Zinc finger, C3HC4 type family protein, expressed	75.8	149	79.8	75.8
loc_Os01g20940	dual specificity protein phosphatase family protein, putative, expressed	172		795	274	81.8
loc_Os01g20950	Sulfotransferase domain containing protein, expressed	101			105
loc_Os01g20970	pectinesterase inhibitor domain containing protein, expressed			206
loc_Os01g20980	Pectinesterase family protein, expressed	228	777	226	329
loc_Os01g21034	Pectinesterase-2 precursor, putative, expressed	563	664	926	777	73.8
loc_Os01g21070	Endoglucanase 1 precursor, putative, expressed	250	874	1473	1092	97.6
loc_Os01g21120	AP2 domain containing protein, expressed	121	157	157	176
loc_Os01g21160	2-oxo acid dehydrogenases acyltransferase family protein, expressed	117	178	652	866
loc_Os01g21180	MLL, putative, expressed			642	567	111	105
loc_Os01g21240	NB-ARC domain containing protein, expressed
loc_Os01g21300	Phospholipase, putative, expressed	113	182	355	339
loc_Os01g21310	esterase/lipase/thioesterase family protein, putative, expressed	398	258	674	299	79.8	99.6
loc_Os01g21320	UDP-D-glucuronate decarboxylase, putative, expressed	371	276	733	579	248	266
loc_Os01g21380	FAD dependent oxidoreductase family protein, expressed	331	313	289	285
loc_Os01g21560	esterase/lipase/thioesterase family protein, putative, expressed	159	575	575	668	109
loc_Os01g21610	Chaperone-activity of bc1 complex-like, mitochondrial precursor, putative, expressed			513	462
loc_Os01g21630	Pectinesterase, putative, expressed	83.7	91.7	139	198
loc_Os01g21820	Preprotein translocase secA subunit, chloroplast precursor, putative, expressed	93.7	270	985	815	274
loc_Os01g21850	protein transport protein, putative, expressed		632	1340	658	165
loc_Os01g21940	Will die slowly protein, putative, expressed		115	1843	1066	101
loc_Os01g21960	Protein kinase domain containing protein, expressed		214	936	1425	262	119
loc_Os01g21970	Protein kinase domain containing protein, expressed	234	170	672	502		151
loc_Os01g21990	CRS2-associated factor 2, putative, expressed		478	1041	404	81.8
loc_Os01g22010	S-adenosylmethionine synthetase 2, putative, expressed	268	1251	1233	1124	416	381
loc_Os01g22230	Peroxidase family protein, expressed	131	210	377	535
loc_Os01g22249	Peroxidase family protein, expressed	107	196	176	337
loc_Os01g22336	Peroxidase family protein, expressed	165	270	456	573
loc_Os01g22352	Peroxidase family protein, expressed	236	319	319	525
loc_Os01g22370	Peroxidase family protein, expressed	127	188	139	242
loc_Os01g22390	Beige/BEACH domain containing protein, expressed		279	208	601
loc_Os01g22400	F-box domain containing protein, expressed	71.9
loc_Os01g22480	F-box domain containing protein, expressed
loc_Os01g22490	ubiquitin, putative, expressed	365	321	361	369	299	176
loc_Os01g22500	Bucentaur or craniofacial development family protein, expressed		244	303	254		71.9
loc_Os01g22510	Streptomyces cyclase/dehydrase family protein, expressed		83.7	432	426
loc_Os01g22520	Dihydrolipoyl dehydrogenase, mitochondrial precursor, putative, expressed	450	626	1221	813	97.6	91.7
loc_Os01g22550	Galactosyltransferase family protein, expressed	93.7	147	674	795	89.7
loc_Os01g22560	Acyltransferase family protein, expressed	113	151	105	113
loc_Os01g22600	mitochondrial substrate carrier family protein, putative, expressed			708	456
loc_Os01g22630	YT521-B-like family protein, expressed		228	390	450
loc_Os01g22640	GDSL-like Lipase/Acylhydrolase family protein, expressed	186	210	258	448
loc_Os01g22660	GDSL-like Lipase/Acylhydrolase family protein, expressed		202	246	420
loc_Os01g22710	major facilitator superfamily protein, expressed	281	426	428	272
loc_Os01g22780	GDSL-like Lipase/Acylhydrolase family protein, expressed	214	254	390	194
loc_Os01g22870	FAM18-like protein At1g09330, putative, expressed			494	369	125	139
loc_Os01g22900	beta-fructofuranosidase, putative, expressed	238	293	1580	914	155	109
loc_Os01g22954	Serine carboxypeptidase II precursor, putative, expressed	71.9	105	331	599
loc_Os01g22980	Serine carboxypeptidase family protein, expressed	143	75.8	287	143
loc_Os01g23380	NB-ARC domain containing protein, expressed	214	153	151	163
loc_Os01g23580	Pyrophosphate-energized vacuolar membrane proton pump, putative, expressed	428	521	434	389	79.8
loc_Os01g23610	Dihydrolipoyl dehydrogenase, putative, expressed		143	1364	918	222	220
loc_Os01g23620	GTP-binding protein SAR1A, putative, expressed	200	339	733	702	258	184
loc_Os01g23640	Mov34/MPN/PAD-1 family protein, expressed	89.7	141	575	616
loc_Os01g23740	protein disulfide-isomerase A6 precursor, putative, expressed	139	186	1029	559	226	159
loc_Os01g23850	TMP repeat family protein, expressed
loc_Os01g24010	PDR5-like ABC transporter, putative, expressed	402	311	228	1132	145	159
loc_Os01g24030	adenosine monophosphate binding protein 2 AMPBP2, putative, expressed	258	557	561	333	109
loc_Os01g24060	Importin alpha-1b subunit, putative, expressed		73.8	149	147	85.7
loc_Os01g24070	GATA zinc finger family protein, expressed	123	123	170
loc_Os01g24460	Histone-like transcription factor and archaeal histone family protein, expressed
loc_Os01g24470	dual specificity protein phosphatase family protein, putative, expressed	190		278	95.6		75.8
loc_Os01g24550	Papain family cysteine protease containing protein, expressed	238	83.7	83.7	398
loc_Os01g24560	Papain family cysteine protease containing protein, expressed	83.7	101	71.9	139
loc_Os01g24600	Papain family cysteine protease containing protein, expressed	230	83.7	83.7	406
loc_Os01g24680	Glyoxysomal fatty acid beta-oxidation multifunctional protein MFP-a, putative, expressed	117	153	1445	2290	143	85.7
loc_Os01g24690	60S ribosomal protein L23A, putative, expressed		357	458	389	147	202
loc_Os01g24710	Salt stress-induced protein, putative, expressed
loc_Os01g24750	Serine/threonine protein phosphatase PP1, putative, expressed	500	230	955	1074	107	81.8
loc_Os01g24780	Cytochrome P450 family protein, expressed	77.8	109		71.9
loc_Os01g24790	Transferase family protein, expressed	101	131		113
loc_Os01g24880	VIP2 protein, putative, expressed	91.7	107	248	224
loc_Os01g24920	WGR domain containing protein, expressed			365	258
loc_Os01g24950	Exocyst complex subunit Sec15-like family protein, expressed		517	1288	1396
loc_Os01g24980	oxidoreductase, 2OG-Fe oxygenase family protein, expressed				89.7
loc_Os01g25010	oxidoreductase, 2OG-Fe oxygenase family protein, expressed		127	174	165
loc_Os01g25100	Glutathione S-transferase IV, putative, expressed	101		115	117
loc_Os01g25189	Ergosterol biosynthesis ERG4/ERG24 family protein, expressed	147	159	561	274
loc_Os01g25280	Salt stress-induced protein, putative, expressed
loc_Os01g25320	TolA protein, expressed	101		509	170	151	159
loc_Os01g25330	sacI homology domain-containing protein, putative, expressed	285		894	339
loc_Os01g25370	SUMO protease, putative, expressed		71.9	301	402
loc_Os01g25386	glutathione-conjugate transporter, putative, expressed	361	452	831	781	111	87.7
loc_Os01g25440	Thiamin pyrophosphokinase, catalytic domain containing protein, expressed	97.6		563	480
loc_Os01g25450	AIG1 family protein, expressed
loc_Os01g25460	leucine-rich repeat family protein, putative, expressed	107	551	123	115
loc_Os01g25484	Nitrite/Sulfite reductase ferredoxin-like half domain containing protein, expressed	521	496	1721	1610
loc_Os01g25530	PPR986-12, putative, expressed	192		246
loc_Os01g25540	Rapid ALkalinization Factor family protein, expressed	123	165	165	182	71.9
loc_Os01g25560	rapid alkalinization factor, putative, expressed	155	159	159	143
loc_Os01g25600	tetratricopeptide repeat, putative, expressed	95.6		1265	1239
loc_Os01g25610	40S ribosomal protein S4, putative, expressed	153	218	737	561	365	432
loc_Os01g25720	NB-ARC domain containing protein, expressed	129
loc_Os01g25760	powdery mildew resistance protein PM3b, putative, expressed	87.7
loc_Os01g25810	NB-ARC domain containing protein, expressed	83.7
loc_Os01g25820	respiratory burst oxidase 2, putative, expressed	389	359	926	545	81.8
loc_Os01g25880	dephospho-CoA kinase family protein, expressed		79.8	276	230
loc_Os01g25990	esterase/lipase/thioesterase family protein, putative, expressed	131	81.8	81.8	216
loc_Os01g26000	hydrolase, alpha/beta fold family protein, expressed	178	266	398	319
loc_Os01g26039	esterase/lipase/thioesterase family protein, putative, expressed	139	119	270	900
loc_Os01g26120	plant integral membrane protein TIGR01569 containing protein, expressed		240	240	135
loc_Os01g26160	HASTY, putative, expressed		170	688	724
loc_Os01g26210	Calcium binding EGF domain containing protein, expressed	101			111
loc_Os01g26280	wall-associated kinase 3, putative, expressed		83.7
loc_Os01g26300	wall-associated kinase 1, putative, expressed	77.8			111
loc_Os01g26390	Protein kinase domain containing protein, expressed	159	168	278	139
loc_Os01g26804	ZmEBE-1 protein, putative, expressed
loc_Os01g26840	RNA recognition motif family protein, expressed		161	254	190
loc_Os01g26872	Chromatin remodelling complex ATPase chain, putative, expressed	151	264	1421	722	337	327
loc_Os01g26876	flavin-containing monooxygenase family protein, putative, expressed	248	194	194	167
loc_Os01g26912	Glutaredoxin-like family protein, expressed	79.8	367	335	363		73.8
loc_Os01g27040	Chromatin remodelling complex ATPase chain, putative, expressed	157	264	1731	722	341	343
loc_Os01g27150	Cullin-1, putative, expressed	192	176	912	878	256	79.8
loc_Os01g27160	Cullin-1, putative, expressed	85.7		172	190
loc_Os01g27170	Potassium transporter 7, putative, expressed	567	827	283	87.7
loc_Os01g27190	C2 domain containing protein, expressed	83.7	95.6	95.6
loc_Os01g27210	Glutathione S-transferase IV, putative, expressed	194	71.9	196	188
loc_Os01g27230	12-oxophytodienoate reductase 1, putative, expressed	111	131	131	230
loc_Os01g27240	oxidoreductase, FAD/FMN-binding family protein, expressed	75.8	75.8	75.8	143
loc_Os01g27260	glutathione S-transferase GSTF1, putative, expressed	111		204	186
loc_Os01g27340	glutathione S-transferase GSTF1, putative, expressed	153		216	216
loc_Os01g27360	glutathione S-transferase GSTF1, putative, expressed	214	93.7	392	434
loc_Os01g27380	glutathione S-transferase GSTF2, putative, expressed	83.7		83.7	157
loc_Os01g27390	glutathione S-transferase GSTF2, putative, expressed	101		91.7	117
loc_Os01g27480	glutathione S-transferase GSTF1, putative, expressed	131		123	165
loc_Os01g27490	Leucoanthocyanidin dioxygenase, putative, expressed		410	418
loc_Os01g27520	Asparaginyl-tRNA synthetase, cytoplasmic 3, putative, expressed	168		1221	918	133	83.7
loc_Os01g27630	Glutathione S-transferase I, putative, expressed
loc_Os01g27700	Multicopper oxidase family protein, expressed	125	228	222
loc_Os01g27720	zinc finger family protein, putative, expressed	141			307
loc_Os01g27740	DnaJ domain containing protein, expressed	248	264	262	200
loc_Os01g27750	Type I 3-dehydroquinase family protein, expressed	139	180	513	1463
loc_Os01g27780	Shikimate/quinate 5-dehydrogenase family protein, expressed		123	335	831
loc_Os01g27880	sucrose-phosphatase, putative, expressed		119	1154	829	99.6
loc_Os01g27890	Cytochrome P450 family protein, expressed	278	420	117	430
loc_Os01g27940	Cyclin, N-terminal domain containing protein, expressed		222	882	672
loc_Os01g27990	NPL4 family protein, putative, expressed	503	664	722	537	87.7
loc_Os01g28030	Peroxidase 24 precursor, putative, expressed		139	147	537
loc_Os01g28150	F-box domain containing protein, expressed
loc_Os01g28300	F-box domain containing protein, expressed
loc_Os01g28450	Pathogenesis-related protein PRB1-3 precursor, putative, expressed	89.7	137	137	248
loc_Os01g28474	Transferase family protein, expressed		79.8	79.8
loc_Os01g28500	Pathogenesis-related protein PRMS precursor, putative, expressed	123	268	268	323
loc_Os01g28600	Exo70 exocyst complex subunit family protein, expressed
loc_Os01g28680	LEC14B homolog, putative, expressed			125	585
loc_Os01g28730	serine/threonine protein kinase, putative, expressed		470	426	696
loc_Os01g28840	C4-dicarboxylate transporter/malic acid transport family protein, putative, expressed	287	759	733	359
loc_Os01g29150	Cytochrome P450 family protein, expressed	244	462	650	345
loc_Os01g29409	Met-10 family protein, putative, expressed		115	234	551
loc_Os01g29430	pentatricopeptide, putative, expressed	137	172
loc_Os01g29469	Dual specificity phosphatase, catalytic domain containing protein, expressed		91.7	385	329
loc_Os01g29840	no apical meristem, putative, expressed	218	137	145	159		111
loc_Os01g29870	Multidrug resistance protein 1, putative, expressed		81.8
loc_Os01g31110	CRS2-associated factor 1, putative, expressed	297	180	767
loc_Os01g31370	glycosyltransferase, putative, expressed	396	505	505	389
loc_Os01g31470	Mov34/MPN/PAD-1 family protein, expressed		101	591	642	77.8
loc_Os01g31610	tyrosyl-tRNA synthetase family protein, expressed		422	722	583
loc_Os01g31680	Sec-independent protein translocase TatC containing protein, expressed		234	634	729	71.9
loc_Os01g31690	Oxygen-evolving enhancer protein 1, chloroplast precursor, putative, expressed	722	902	1132	1011	210	107
loc_Os01g31770	oxidoreductase, 2OG-Fe oxygenase family protein, putative, expressed		95.6	886	835
loc_Os01g31800	Histone H2A, putative, expressed	367	400	523	478	93.7	75.8
loc_Os01g31810	Histone H2B, putative, expressed	218	258	258	242	135	69.9
loc_Os01g31870	Natural resistance-associated macrophage protein, expressed			119
loc_Os01g31980	MATE efflux family protein, expressed		208	478	1277
loc_Os01g32080	Thiamine pyrophosphate enzyme, central domain containing protein, expressed	127	605	1703	656	204
loc_Os01g32090	pentatricopeptide, putative, expressed	159	390	317	513
loc_Os01g32120	EF hand family protein, expressed	490	498	91.7
loc_Os01g32170	pentatricopeptide, putative, expressed	198		236	186
loc_Os01g32184	Tetratricopeptide repeat protein 5, putative, expressed	133		680	563
loc_Os01g32280	integral membrane family protein, putative, expressed	163	153	396	722
loc_Os01g32330	farnesylated protein 2, putative, expressed	234	333	369	398
loc_Os01g32350	ATP-dependent Clp protease proteolytic subunit 1, putative, expressed	105	234	668	726	117
loc_Os01g32364	Glycosyl hydrolase family 1 protein, expressed	105	182	339	137		73.8
loc_Os01g32640	F-box domain containing protein, expressed	79.8
loc_Os01g32660	Protein kinase domain containing protein, expressed			967	1292		141
loc_Os01g32730	tetratricopeptide repeat, putative, expressed	260	99.6	599	490
loc_Os01g32750	TATA box-binding protein-associated factor, putative, expressed	123	119	1011	1177
loc_Os01g32780	universal stress protein family protein, expressed	83.7	155	230	99.6
loc_Os01g32800	PCI domain containing protein, expressed		163	1057	1013
loc_Os01g32870	Chaperone protein dnaJ 15, putative, expressed	184	139	1156	817	325	285
loc_Os01g32880	Adaptin N terminal region family protein, expressed		402	272	414
loc_Os01g32930	SGS domain containing protein, expressed
loc_Os01g32964	Protein phosphatase 2C containing protein, expressed		125	674	837	190	133
loc_Os01g32980	Mitochondrial carrier protein, expressed				266
loc_Os01g33020	Sybindin-like family protein, expressed		285	601	452
loc_Os01g33030	Brix domain containing protein, expressed	184	101	779	813
loc_Os01g33040	kinesin heavy chain, putative, expressed	385	278	1510	436
loc_Os01g33050	ribosome biogenesis protein RLP24, putative, expressed			359	357	135
loc_Os01g33060	HEAT repeat family protein, expressed	222	242	801	416	79.8	77.8
loc_Os01g33080	Fimbrin-like protein 2, putative, expressed	89.7	182	1074		83.7	101
loc_Os01g33090	Receptor-like protein kinase, putative, expressed		279	605	283	79.8
loc_Os01g33110	Protein kinase domain containing protein, expressed	143
loc_Os01g33300	Exopolygalacturonase precursor, putative, expressed		115	113
loc_Os01g33360	dnaK protein, expressed	176		79.8	129
loc_Os01g33410	hAT family dimerisation domain containing protein, expressed		89.7	89.7
loc_Os01g33420	glycosyl hydrolase family protein 27, putative, expressed	121	97.6	422	898
loc_Os01g33490	F-box domain containing protein, expressed			143	121
loc_Os01g33684	NB-ARC domain containing protein, expressed
loc_Os01g33784	lipase family protein, putative, expressed		773	1035	585
loc_Os01g33800	DnaJ domain containing protein, expressed	628	147	670	870
loc_Os01g33810	NB-ARC domain containing protein, expressed				93.7
loc_Os01g33950	Leucine Rich Repeat family protein, expressed		404	81.8	73.8
loc_Os01g34060	myb-like DNA-binding domain, SHAQKYF class family protein, expressed	276	293	345	202
loc_Os01g34080	Armadillo/beta-catenin-like repeat family protein, expressed	97.6	135	359
loc_Os01g34190	G-patch domain containing protein, expressed		182	402	170	87.7
loc_Os01g34200	rRNA processing protein, putative, expressed	83.7	99.6	454	264
loc_Os01g34330	BAH domain containing protein, expressed		87.7	450	537
loc_Os01g34350	RNA dependent RNA polymerase family protein, expressed	147	361	458	377
loc_Os01g34390	protoheme IX farnesyltransferase family protein, expressed	143	163	946	854	137
loc_Os01g34420	transcription factor, putative, expressed		93.7	174	172
loc_Os01g34480	NAD dependent epimerase/dehydratase family protein, expressed			502	704
loc_Os01g34560	very-long-chain fatty acid condensing enzyme, putative, expressed	500	862	892	240
loc_Os01g34620	glutaredoxin-related protein, expressed		109	317	214
loc_Os01g34670	calcineurin-like phosphoesterase family protein, putative, expressed		105	527	835
loc_Os01g34700	Dienelactone hydrolase family protein, expressed	139		767	745	105
loc_Os01g34780	FF domain-containing protein, putative, expressed			363	256
loc_Os01g34850	Cation transport protein, expressed	137			252
loc_Os01g34870	Barren protein, expressed		145	279	319
loc_Os01g34880	glycosyl transferase family 48 protein, putative, expressed	182	710	1013	299
loc_Os01g34900	glycosyl transferase family 48 protein, putative, expressed		71.9
loc_Os01g34920	Beta-galactosidase precursor, putative, expressed	218	353		75.8
loc_Os01g34930	glycosyl transferase family 48 protein, putative, expressed	77.8	416	260	361
loc_Os01g34970	ABC transporter family protein, expressed	216	454	174	107
loc_Os01g35030	multidrug resistance protein 1 homolog, putative, expressed	218	339	188	99.6
loc_Os01g35040	PRLI-interacting factor K, putative, expressed			369	355
loc_Os01g35050	early-responsive to dehydration protein, putative, expressed	400	226	1219	995		131
loc_Os01g35160	receptor-like protein kinase 4, putative, expressed	75.8			99.6
loc_Os01g35170	tRNA methyltransferase family protein, expressed	99.6	95.6	341	573
loc_Os01g35184	CBL-interacting serine/threonine-protein kinase 24, putative, expressed	258	202	1368	948
loc_Os01g35230	oxidoreductase, 2OG-Fe oxygenase family protein, expressed	141			101
loc_Os01g36070	MtN3/saliva family protein, expressed	75.8	279	315	408
loc_Os01g36080	Protein phosphatase 2C containing protein, expressed		91.7	650	581
loc_Os01g36090	DNA-damage-repair/toleration protein DRT102, putative, expressed	180	430		377	103
loc_Os01g36220	bZIP transcription factor family protein, expressed		71.9	71.9
loc_Os01g36240	Peroxidase 72 precursor, putative, expressed	220	452	666	490
loc_Os01g36294	Cytochrome P450 family protein, expressed
loc_Os01g36350	Cytochrome P450 71C4, putative, expressed	89.7
loc_Os01g36390	MCM2/3/5 family protein, expressed	176	581	2363	1255	210	240
loc_Os01g36460	Myb-related protein Hv33, putative, expressed	216	178	468	283	119
loc_Os01g36540	pentatricopeptide, putative, expressed	285	311	337	186
loc_Os01g36580	Integral membrane protein DUF6 containing protein, expressed		97.6	153
loc_Os01g36600	pentatricopeptide, putative, expressed			390	488		85.7
loc_Os01g36620	Pectate lyase family protein, expressed		129	287	141
loc_Os01g36630	jmjC domain containing protein, expressed	153	210	634	141	69.9
loc_Os01g36660	Carboxyl-terminal proteinase, putative, expressed	283	484	686	248
loc_Os01g36790	Protein kinase domain containing protein, expressed		208		406
loc_Os01g36830	Polygalacturonase family protein, expressed		212
loc_Os01g36840	MORC family CW-type zinc finger 3, putative, expressed			468	396
loc_Os01g36860	RNA helicase DB10, putative, expressed	174	270	868	153
loc_Os01g36870	phox domain-containing protein, putative, expressed	630	170	745	767	93.7
loc_Os01g36890	Spliceosome RNA helicase Bat1, putative, expressed	145	155	953	997	498	460
loc_Os01g36920	Spliceosome RNA helicase Bat1, putative, expressed	145	170	912	949	505	428
loc_Os01g36930	Ubiquitin carboxyl-terminal hydrolase family protein, expressed	87.7	75.8	1467	1447		123
loc_Os01g36940	F-box domain containing protein, expressed	220	252	614	668
loc_Os01g37000	Carboxyl-terminal peptidase, putative, expressed
loc_Os01g37050	RNase3 domain containing protein, expressed
loc_Os01g37100	RWP-RK domain containing protein, expressed	194	224
loc_Os01g37120	transducin family protein, putative, expressed		178	755		83.7
loc_Os01g37130	Protein phosphatase 2C PPH1, putative, expressed	216	226	805	922		69.9
loc_Os01g37260	F-box domain containing protein, expressed
loc_Os01g37460	Zn-finger in Ran binding protein and others containing protein, expressed	281	248	343
loc_Os01g37490	dynein light chain, putative, expressed		206	361
loc_Os01g37510	Peptide deformylase, mitochondrial precursor, putative, expressed	212	129	396	385
loc_Os01g37560	DnaJ domain containing protein, expressed		500	749	597
loc_Os01g37590	Major Facilitator Superfamily protein, expressed	143	509	123	327
loc_Os01g37600	Agenet domain containing protein, expressed	91.7
loc_Os01g37630	hydrolase, alpha/beta fold family protein, expressed	97.6	232	248	222
loc_Os01g37650	hydrolase, alpha/beta fold family protein, expressed	121	123	129	141
loc_Os01g37670	F-box domain containing protein, expressed
loc_Os01g37690	Vacuolar cation/proton exchanger 1a, putative, expressed	390	204	406	398
loc_Os01g37750	Glutathione S-transferase, N-terminal domain containing protein, expressed	198	101	115	196
loc_Os01g37760	Glutamate/Leucine/Phenylalanine/Valine dehydrogenase family protein, expressed	268	363	365	402	127
loc_Os01g37770	RWD domain containing protein, expressed		111	563	648		79.8
loc_Os01g37800	Ras-related protein RIC1, putative, expressed	123	232	773	753	242	163
loc_Os01g37825	peptidase M16 family protein, putative, expressed		121	276	603	93.7
loc_Os01g37832	GM14633p, putative, expressed		155	751	759		170
loc_Os01g37837	Seryl-tRNA synthetase, putative, expressed	149	143	896	1164	139
loc_Os01g37870	pentatricopeptide, putative, expressed	103		240	248
loc_Os01g37910	Vacuolar processing enzyme, gamma-isozyme precursor, putative, expressed	135	208	712	769	77.8	79.8
loc_Os01g37960	IAA-amino acid hydrolase homolog 2 precursor, putative, expressed	315	254	1136	1233	129
loc_Os01g37980	Vesicle transport v-SNARE 13, putative, expressed	95.6	107	204	410
loc_Os01g38110	Cytochrome P450 family protein, expressed	131		109	101
loc_Os01g38140	peptidyl-prolyl cis-trans isomerase, FKBP-type family protein, expressed	111	91.7	91.7	103
loc_Os01g38180	peptidyl-prolyl cis-trans isomerase, FKBP-type family protein, expressed
loc_Os01g38229	peptidyl-prolyl cis-trans isomerase, FKBP-type family protein, expressed
loc_Os01g38359	peptidyl-prolyl cis-trans isomerase, FKBP-type family protein, expressed
loc_Os01g38510	Sec61beta family protein, expressed		170	186	149
loc_Os01g38530	early flowering 3, putative, expressed		192	190
loc_Os01g38580	decreased apical dominance protein, putative, expressed	117	293	222
loc_Os01g38610	Helix-loop-helix DNA-binding domain containing protein, expressed	143	472	307	147
loc_Os01g38620	3'-5' exonuclease family protein, expressed	113	133	601	1076
loc_Os01g38670	Sugar carrier protein C, putative, expressed	371	660	281	601
loc_Os01g38680	Glucose transporter, putative, expressed	333	614	218	513
loc_Os01g38950	Casein kinase I, delta isoform, putative, expressed	268	75.8	900	1185	202	242
loc_Os01g38970	Carbamoyl-phosphate synthase large chain, putative, expressed	287	1072	632	1780		244
loc_Os01g38980	calmodulin-binding family protein, putative, expressed	240	278	367	450	133	81.8
loc_Os01g38990	Mitochondrial carrier protein, expressed		167	840
loc_Os01g39010	LIN1 protein, putative, expressed	111	97.6	260	196
loc_Os01g39020	HSF-type DNA-binding domain containing protein, expressed	129	210	287	99.6
loc_Os01g39100	Zinc finger C-x8-C-x5-C-x3-H type family protein, expressed
loc_Os01g39110	Zinc finger, C2H2 type family protein, expressed	256	486	581	299	141
loc_Os01g39134	EF hand family protein, expressed	248	186	373	402
loc_Os01g39250	ATP-dependent metalloprotease FtsH family protein, expressed	111	618	666	1019		163
loc_Os01g39260	ATP-dependent metalloprotease FtsH family protein, expressed	97.6	632	714	1336
loc_Os01g39270	NAD binding domain of 6-phosphogluconate dehydrogenase family protein, expressed	143	143	854	749
loc_Os01g39290	Harpin-induced protein 1 containing protein, expressed	95.6	264	248	410
loc_Os01g39310	Root hair defective 3 GTP-binding protein containing protein, expressed	188	125	975	1427	176	97.6
loc_Os01g39330	Helix-loop-helix DNA-binding domain containing protein, expressed	258	137		198
loc_Os01g39380	stomatal cytokinesis defective, putative, expressed	238	224	1300	910	93.7	95.6
loc_Os01g39600	Leucine Rich Repeat family protein, expressed	258	212	456	103
loc_Os01g39630	DNA repair protein RAD51 homolog 3, putative, expressed	143	99.6	347	793	79.8
loc_Os01g39670	F-box domain containing protein, expressed
loc_Os01g39690	F-box domain containing protein, expressed
loc_Os01g39770	Calcineurin B-like protein 10, putative, expressed	111	135	642	626	81.8	71.9
loc_Os01g39790	Esterase, putative, expressed		153	400	188
loc_Os01g39800	Esterase, putative, expressed		81.8	452	168
loc_Os01g39810	mannosyltransferase, putative, expressed		135	341	274
loc_Os01g39830	Beta-galactosidase precursor, putative, expressed	236	270	1001	400		103
loc_Os01g39850	Histone-like transcription factor and archaeal histone family protein, expressed
loc_Os01g39860	oxidoreductase, 2OG-Fe oxygenase family protein, expressed	313	359	412	228		73.8
loc_Os01g39890	submergence induced protein SI397, putative, expressed	77.8	155	163	167
loc_Os01g39960	Lycopene epsilon cyclase, chloroplast precursor, putative, expressed		165	371	807		79.8
loc_Os01g39970	Protein kinase domain containing protein, expressed	240	1150	1382	174
loc_Os01g40050	peptidyl-prolyl cis-trans isomerase cyclophilin-type family protein, putative, expressed		204	795	817	149
loc_Os01g40094	Protein phosphatase 2C ABI2, putative, expressed	176	230	458	535
loc_Os01g40150	Elongation factor Tu GTP binding domain containing protein, expressed		129	200	157
loc_Os01g40200	DIL domain containing protein, expressed	163	117	174	337
loc_Os01g40250	HEAT repeat family protein, expressed	337	206	559	182
loc_Os01g40260	WRKY DNA binding domain containing protein, expressed	192	135	186	287
loc_Os01g40280	integral to membrane protein, putative, expressed	111	155	1106	1154	81.8	117
loc_Os01g40330	bZIP, putative, expressed	222	180	404	242
loc_Os01g40340	SIT4 phosphatase-associated family protein, putative, expressed		89.7	472	1084	87.7
loc_Os01g40420	CBS domain containing protein, expressed		246	993	394
loc_Os01g40430	WRKY DNA binding domain containing protein, expressed		101	105	83.7
loc_Os01g40470	Vacuolar ATP synthase subunit d, putative, expressed		287	1199	1150	543	343
loc_Os01g40480	C2 domain-containing protein, putative, expressed	571	795	274	303
loc_Os01g40499	D-mannose binding lectin family protein, expressed	319	283	236	101
loc_Os01g40550	Hsp20/alpha crystallin family protein, expressed		77.8
loc_Os01g40570	Outer plastidial membrane protein porin, putative, expressed		287	737	753
loc_Os01g40580	hypersensitive-induced response protein, putative, expressed		210	101
loc_Os01g40590	Protein kinase APK1A, chloroplast precursor, putative, expressed	75.8	402	1229	1015	408	242
loc_Os01g40600	Cell cycle control protein cwf16, putative, expressed		73.8	81.8
loc_Os01g40610	Cell cycle control protein cwf16, putative, expressed		274	716	769	89.7	145
loc_Os01g40620	Uncharacterized ACR, COG1565 family protein, expressed	123	159	498	660		107
loc_Os01g40630	Lysine Decarboxylase, putative, expressed	125	113	509	482
loc_Os01g40640	S1 RNA binding domain PF|00575 containing protein, putative, expressed	210	123	394	299
loc_Os01g40660	embryo-abundant protein, putative, expressed	73.8	242	375	93.7
loc_Os01g40670	single myb histone 1, putative, expressed	165	178	210	240
loc_Os01g40690	holocarboxylase synthetase, putative, expressed	149	93.7	309	301	81.8
loc_Os01g40820	Peptidase family M41 containing protein, expressed		103	143	91.7
loc_Os01g40840	Protein kinase AFC1, putative, expressed			1064	670	182	111
loc_Os01g40860	Retinal dehydrogenase 1, putative, expressed	634	513	1170	892
loc_Os01g40870	Aldehyde dehydrogenase, mitochondrial precursor, putative, expressed	289	496	737	1199
loc_Os01g40980	DNA repair helicase family protein, expressed		133	278	299
loc_Os01g41010	senescence-associated protein SAG102, putative, expressed	234		279	329
loc_Os01g41030	50S ribosomal protein, putative, expressed	149	335	646	692	91.7
loc_Os01g41040	Protein SYS1 homolog, putative, expressed	266	295	545	573
loc_Os01g41160	FAD dependent oxidoreductase family protein, expressed	206	198	198	149
loc_Os01g41200	copper-binding family protein, putative, expressed
loc_Os01g41240	hydrolase, alpha/beta fold family protein, expressed	119	238	418
loc_Os01g41250	F-box domain containing protein, expressed	180			83.7
loc_Os01g41270	F-box domain containing protein, expressed	133		135	123
loc_Os01g41280	F-box domain containing protein, expressed	153			105
loc_Os01g41290	F-box domain containing protein, expressed	119		75.8	77.8
loc_Os01g41310	F-box domain containing protein, expressed	145			139
loc_Os01g41340	F-box domain containing protein, expressed
loc_Os01g41400	Transmembrane amino acid transporter protein, expressed	135	149	139
loc_Os01g41420	Transmembrane amino acid transporter protein, expressed	375	430	466	77.8
loc_Os01g41430	UDP-glucoronosyl and UDP-glucosyl transferase family protein, expressed	228	398	377	234
loc_Os01g41510	Calcineurin B-like protein 4, putative, expressed	109	119	531
loc_Os01g41530	F-box domain containing protein, expressed	172			165
loc_Os01g41550	Eukaryotic aspartyl protease family protein, expressed	331	470	470	567	69.9
loc_Os01g41610	mitochondrial ATP synthase g subunit family protein, putative, expressed	139	236	390	387
loc_Os01g41630	Protein phosphatase PP2A regulatory subunit B, putative, expressed		153	951	500	414	131
loc_Os01g41650	pentatricopeptide, putative, expressed	73.8			190
loc_Os01g41660	Phosphatase, putative, expressed	71.9	184	404	450
loc_Os01g41710	Chlorophyll a-b binding protein 2, chloroplast precursor, putative, expressed	408	1037	1037	1013	351	170
loc_Os01g41730	Protein kinase domain containing protein, expressed	190	91.7	236	357
loc_Os01g41750	Leucine Rich Repeat family protein, expressed	167			115
loc_Os01g41770	Leucine Rich Repeat family protein, expressed
loc_Os01g41780	Leucine Rich Repeat family protein, expressed
loc_Os01g41800	Cytochrome P450 72A1, putative, expressed	190	133	117	121
loc_Os01g41810	Cytochrome P450 family protein, expressed	137	159	174	145
loc_Os01g41820	Cytochrome P450 family protein, expressed	137	151	143	202
loc_Os01g41870	protein kinase family protein, putative, expressed	194	622	557	531	178	159
loc_Os01g41880	Hyaluronan/mRNA binding family protein, expressed	93.7	83.7	182	194		71.9
loc_Os01g41890	NB-ARC domain containing protein, expressed	105
loc_Os01g41900	MCB2 protein, putative, expressed	272	256	333	387
loc_Os01g41910	Leucine Rich Repeat family protein, expressed	91.7
loc_Os01g41930	Leucine Rich Repeat family protein, expressed
loc_Os01g41990	EF hand family protein, expressed	406	565	565
loc_Os01g42030	ATPase, AAA family protein, expressed	434	436	462	809
loc_Os01g42040	Ubiquitin-conjugating enzyme family protein, expressed			410	507
loc_Os01g42070	kinesin motor protein, putative, expressed	258	325	170	973
loc_Os01g42090	nodulin MtN3 protein, putative, expressed	210	202	313	502
loc_Os01g42190	DnaJ domain containing protein, expressed	125	93.7	190	182
loc_Os01g42234	amino acid permease family protein, putative, expressed	224	440	1021	1401		97.6
loc_Os01g42250	ubiquitin, putative, expressed	81.8			165
loc_Os01g42260	Single-stranded DNA binding protein, SSDP containing protein, expressed	172	198	567	565	141	135
loc_Os01g42280	pentatricopeptide, putative, expressed		365
loc_Os01g42294	Leucine Rich Repeat family protein, expressed	474	682	799	948
loc_Os01g42370	PDR5-like ABC transporter, putative, expressed	343	335	815	533	182	143
loc_Os01g42380	PDR5-like ABC transporter, putative, expressed	311	327	1033	838	135	147
loc_Os01g42410	PDR5-like ABC transporter, putative, expressed	359	414	180	1647	107	159
loc_Os01g42430	Vacuolar ATP synthase 21 kDa proteolipid subunit, putative, expressed	216	157	648	702	188	153
loc_Os01g42460	BAH domain containing protein, expressed	117		297	422
loc_Os01g42470	acetyltransferase san, putative, expressed	206	168	402	462	69.9
loc_Os01g42480	integral membrane Yip1 family protein, putative, expressed	387	299	791	817
loc_Os01g42490	Endonuclease/Exonuclease/phosphatase family protein, expressed			291	246
loc_Os01g42500	Zinc finger, C3HC4 type family protein, expressed		109	278	79.8	79.8
loc_Os01g42530	GTP-binding nuclear protein Ran2, putative, expressed		210	418	424	492	414
loc_Os01g42620	pentatricopeptide, putative, expressed	222		123	268
loc_Os01g42630	C-5 cytosine-specific DNA methylase family protein, expressed	125		603	616
loc_Os01g42650	cytochrome c oxidase subunit, putative, expressed		107	381	365		91.7
loc_Os01g42690	Phospholipase/Carboxylesterase family protein, expressed	133	178	359	258		81.8
loc_Os01g42710	LSD1 zinc finger family protein, expressed				157
loc_Os01g42730	GDSL-like Lipase/Acylhydrolase family protein, expressed	198	230	470	494
loc_Os01g42780	Papain family cysteine protease containing protein, expressed		71.9
loc_Os01g42790	Papain family cysteine protease containing protein, expressed	71.9
loc_Os01g42800	Uncharacterised protein family protein, expressed			1150	1166	75.8
loc_Os01g42820	RNA recognition motif family protein, expressed	131	285	234	289	113
loc_Os01g42830	Adaptin ear-binding coat-associated protein 1, putative, expressed	99.6	117	601	628	125	145
loc_Os01g42850	E1-like protein-activating enzyme Gsa7p/Apg7p containing protein, expressed	97.6	107	214	747
loc_Os01g42860	subtilisin-chymotrypsin inhibitor 2, putative, expressed
loc_Os01g42870	Transferase family protein, expressed	202	323	472	440
loc_Os01g42880	Transferase family protein, expressed	476	539	777	222
loc_Os01g42900	ABC-2 type transporter family protein, expressed	111	603	83.7
loc_Os01g42950	protein kinase family protein, putative, expressed	87.7	105	531	888		129
loc_Os01g42960	TPR Domain containing protein, expressed	151	131	345	186
loc_Os01g42980	ribosomal protein L22 family protein, putative, expressed	125	244	509	420
loc_Os01g43010	hAT family dimerisation domain containing protein, expressed		165	113
loc_Os01g43020	CTP synthase, putative, expressed	212	174	793	1786	194	220
loc_Os01g43030	TPR Domain containing protein, expressed		163	2347	1754	204	276
loc_Os01g43050	CENP-C1, putative, expressed
loc_Os01g43070	oxygen-evolving complex, putative, expressed		119	587	335
loc_Os01g43080	exonuclease family protein, expressed				157
loc_Os01g43090	Auxin-induced protein PCNT115, putative, expressed	309	396	936	1021
loc_Os01g43100	protein phosphatase 2C, putative, expressed	99.6		389	464	85.7
loc_Os01g43120	DEAD/DEAH box helicase family protein, expressed	89.7	133	392	159		79.8
loc_Os01g43130	DEAD/DEAH box helicase family protein, expressed	119	141	488	157	121	95.6
loc_Os01g43140	Lipase family protein, expressed	373	392	392	365
loc_Os01g43150	ATP-dependent metalloprotease FtsH family protein, expressed	353	385	783	1090	242	135
loc_Os01g43160	glycoside hydrolase family 28 protein, putative, expressed	202	212	934	680
loc_Os01g43170	Polypyrimidine tract-binding protein homolog 1, putative, expressed	153	198	692	920	69.9	71.9
loc_Os01g43250	seh1, putative, expressed		172	642	442
loc_Os01g43280	UDP-glucoronosyl and UDP-glucosyl transferase family protein, expressed	351	115	115	121
loc_Os01g43320	amino acid permease, putative, expressed	230	646	278	359
loc_Os01g43350	Protein kinase domain containing protein, expressed	581	365	182
loc_Os01g43360	Myosin tail family protein, expressed	81.8	113	383	630
loc_Os01g43380	glycosyltransferase family protein 1, putative, expressed	254	254	886	297	117
loc_Os01g43390	Uroporphyrinogen decarboxylase, chloroplast precursor, putative, expressed	262	444	1181	781	163
loc_Os01g43410	Calcium-dependent protein kinase, putative, expressed	172	208	1766	1181	230
loc_Os01g43460	C4-dicarboxylate transporter/malic acid transport family protein, putative, expressed	745	755	1231	478
loc_Os01g43480	ATPase, AAA family protein, expressed	170	153	87.7	272
loc_Os01g43490	Polygalacturonase precursor, putative, expressed		236	133
loc_Os01g43520	ceramidase family protein, putative, expressed	303	234	1740	1102	157	95.6
loc_Os01g43530	Late embryogenesis abundant protein Lea14-A, putative, expressed	107	228	357	289
loc_Os01g43540	SGS domain containing protein, expressed	212	206	430	351	117
loc_Os01g43550	WRKY DNA binding domain containing protein, expressed	143	216	339	81.8	69.9
loc_Os01g43590	HSF-type DNA-binding domain containing protein, expressed	180	256	408	335	121
loc_Os01g43610	uncharacterized plant-specific domain TIGR01568 family protein, expressed	242	278	250	95.6
loc_Os01g43630	adaptin family protein, putative, expressed	521	353	583	1229	307	220
loc_Os01g43650	WRKY DNA binding domain containing protein, expressed	180	182	283	105	87.7
loc_Os01g43700	Cytochrome P450 family protein, expressed	141	232	389	347
loc_Os01g43710	Cytochrome P450 72A1, putative, expressed	139	180	498	424
loc_Os01g43720	Cytochrome P450 72A1, putative, expressed	236	422	373	230
loc_Os01g43740	Cytochrome P450 family protein, expressed	137	240	442	262
loc_Os01g43750	Cytochrome P450 family protein, expressed	180	329	438	192
loc_Os01g43760	Cytochrome P450 family protein, expressed	192	285	272	192
loc_Os01g43774	Cytochrome P450 family protein, expressed	194	274	325	168
loc_Os01g43844	Cytochrome P450 family protein, expressed	408	434	775	474
loc_Os01g43870	NLI interacting factor-like phosphatase family protein, expressed		303	436	472
loc_Os01g43890	Serine carboxypeptidase family protein, expressed		490	565	85.7
loc_Os01g43910	Protein kinase domain containing protein, expressed	345	480	660	1568	250	278
loc_Os01g44040	O-acetyltransferase, putative, expressed	79.8	105	341	351	111	143
loc_Os01g44050	Tetrapyrrole Methylases family protein, expressed		196	375	434
loc_Os01g44069	Acyltransferase family protein, expressed	553	759	775	321
loc_Os01g44110	Protein kinase domain containing protein, expressed		220	654	803	135	79.8
loc_Os01g44130	Aspartic proteinase oryzasin-1 precursor, putative, expressed		119	133
loc_Os01g44210	ribosomal protein L31 containing protein, expressed	258	458	503	452	103
loc_Os01g44220	Glucose-1-phosphate adenylyltransferase large subunit 1, chloroplast precursor, putative, expressed		117	955	238		71.9
loc_Os01g44230	X1, putative, expressed	123	95.6	474	708
loc_Os01g44250	YZ1, putative, expressed	224	232	244	279
loc_Os01g44260	Dihydroflavonol-4-reductase, putative, expressed	240	343	503	571
loc_Os01g44330	Multicopper oxidase family protein, expressed	157	184	190	143	75.8
loc_Os01g44360	CBS domain containing protein, expressed	208		163
loc_Os01g44390	myb family transcription factor, putative, expressed	252	220	220	109
loc_Os01g44394	mRNA-associated protein mrnp 41, putative, expressed	109	161	940	157	91.7
loc_Os01g44430	ZF-HD protein dimerisation region containing protein, expressed		103	103	79.8
loc_Os01g44960	hydrolase, alpha/beta fold family protein, putative, expressed	333	474	418	686	81.8
loc_Os01g44970	Polygalacturonase family protein, expressed	341	268	936	579	87.7
loc_Os01g44990	SNF2 family N-terminal domain containing protein, expressed
loc_Os01g45020	F-box protein interaction domain containing protein, expressed				103
loc_Os01g45070	Peptide deformylase, chloroplast precursor, putative, expressed	133	107	256	416
loc_Os01g45090	LhMyb, putative, expressed	260	278	153	381
loc_Os01g45110	UDP-glucoronosyl and UDP-glucosyl transferase family protein, expressed	345	392	418	301
loc_Os01g45140	UDP-glucoronosyl and UDP-glucosyl transferase family protein, expressed	252	353	363	268
loc_Os01g45190	Eukaryotic initiation factor 4A-3, putative, expressed	246	381	1286	1041	553	313
loc_Os01g45200	NAD dependent epimerase/dehydratase family protein, expressed	155	248	835	373
loc_Os01g45274	Carbonic anhydrase, chloroplast precursor, putative, expressed	157	145	496	632
loc_Os01g45350	limonene cyclase like protein, putative, expressed	729	460		155
loc_Os01g45370	radical SAM enzyme, Cfr family protein, expressed		238	628	589	95.6	133
loc_Os01g45380	protein kinase, putative, expressed	186	220	1033	755	198	71.9
loc_Os01g45390	HD domain containing protein, expressed		149	525	319
loc_Os01g45420	ubiquitin family protein, putative, expressed	276	200	200	258	186	99.6
loc_Os01g45450	ATPase, AAA family protein, expressed	232	297	305	335
loc_Os01g45460	Carboxylesterase, putative, expressed	119	186	611	595		71.9
loc_Os01g45530	Single-strand binding protein family protein, expressed		268	446	375
loc_Os01g45550	auxin efflux carrier protein, putative, expressed	787	714	858	228	180	147
loc_Os01g45570	Homeobox associated leucine zipper family protein, expressed	151	291	507	446	81.8	73.8
loc_Os01g45620	Protein kinase domain containing protein, expressed	555	620	509	722	75.8	149
loc_Os01g45624	Oleosin family protein, expressed
loc_Os01g45640	Tat pathway signal sequence family protein, expressed				111
loc_Os01g45750	bile acid transporter family protein, expressed				1136	143
loc_Os01g45760	flavin-containing monooxygenase family protein, putative, expressed	460	272	276
loc_Os01g45830	Sulfate transporter, putative, expressed	178	1160	698	470	87.7	101
loc_Os01g45840	pentatricopeptide, putative, expressed
loc_Os01g45860	GRAS family transcription factor containing protein, expressed	238	315	331	807
loc_Os01g45900	F-box domain containing protein, expressed	353	353	351	297
loc_Os01g45910	Plastidic ATP/ADP-transporter, putative, expressed	371	563	710	1076	224	123
loc_Os01g45960	hydrolase, alpha/beta fold family protein, expressed	283	327	634	139
loc_Os01g45990	Potassium channel AKT6, putative, expressed	176	279	1336	509
loc_Os01g46020	TAFII55 protein conserved region containing protein, expressed			390	402
loc_Os01g46040	Bromodomain containing protein, expressed
loc_Os01g46070	Malate dehydrogenase, mitochondrial precursor, putative, expressed		252	1189	1092	125	178
loc_Os01g46080	GDSL-like Lipase/Acylhydrolase family protein, expressed	244	131	206	381
loc_Os01g46120	GDSL-like Lipase/Acylhydrolase family protein, expressed	170	111	196	214
loc_Os01g46169	GDSL-like Lipase/Acylhydrolase family protein, expressed	170	107	208	214
loc_Os01g46240	lipase class 3 family protein, putative, expressed	444	242	297
loc_Os01g46270	wax synthase isoform 2, putative, expressed	159	428	422	79.8
loc_Os01g46290	Lipase family protein, expressed	307	430	482	186
loc_Os01g46370	lipase class 3 family protein, putative, expressed		99.6	91.7	121
loc_Os01g46380	Ketol-acid reductoisomerase, chloroplast precursor, putative, expressed	214	309	1590	753	180	238
loc_Os01g46430	glycosyl transferase family 1 protein, putative, expressed	632	957
loc_Os01g46500	F-box domain containing protein, expressed
loc_Os01g46510	WD-40 repeat family protein, putative, expressed	270	315	924	1304		71.9
loc_Os01g46570	CTP synthase, putative, expressed	176	198	850	777	234	240
loc_Os01g46590	peptidase M50 family protein, putative, expressed			127
loc_Os01g46600	seed maturation protein PM41, putative, expressed		244		218
loc_Os01g46610	Isocitrate dehydrogenase, chloroplast precursor, putative, expressed		194	1562	1292	460	307
loc_Os01g46700	SET domain containing protein, expressed	109	87.7	452		137	99.6
loc_Os01g46720	Protein kinase domain containing protein, expressed	109	101	502	668
loc_Os01g46750	AMP-binding enzyme family protein, expressed		178	1160	1447	172	117
loc_Os01g46760	Protein phosphatase 2C containing protein, expressed	147	163	305	581	85.7
loc_Os01g46800	WRKY DNA binding domain containing protein, expressed	178	170	224	329
loc_Os01g46810	Viral A-type inclusion protein repeat containing protein, expressed	188	176	133	133
loc_Os01g46850	arabinogalactan-protein, putative, expressed	127	87.7	111
loc_Os01g46860	major facilitator superfamily protein, expressed	208	502	912	244
loc_Os01g46870	AP2 domain containing protein, expressed	109	262	260	139	77.8
loc_Os01g46926	Ubiquitin-conjugating enzyme E2-17 kDa 9, putative, expressed	200	157	571	593	281	299
loc_Os01g46932	Vacuolar protein sorting protein 25, putative, expressed	198		444	381
loc_Os01g46940	Sterol desaturase family protein, expressed	276	202
loc_Os01g46950	Possible apospory-associated protein C, putative, expressed	113	198	940	258	113
loc_Os01g46970	bZIP transcription factor family protein, expressed	131	89.7	174
loc_Os01g46980	Vacuolar ATP synthase subunit E, putative, expressed	157	172	708	577	256	131
loc_Os01g47040	C2 domain containing protein, expressed	89.7	254	254	226
loc_Os01g47050	F-box family protein, putative, expressed	343	353	345	819
loc_Os01g47070	Acidic endochitinase precursor, putative, expressed	248	355	355	222
loc_Os01g47080	Pyruvate kinase isozyme G, chloroplast precursor, putative, expressed	125		1514	462	262	198
loc_Os01g47100	3'-5' exonuclease family protein, expressed
loc_Os01g47180	3'-5' exonuclease family protein, expressed	242	141	141	180
loc_Os01g47190	phosphoglycerate/bisphosphoglycerate mutase family protein, putative, expressed	333	301	517	335	137
loc_Os01g47256	Exosome complex exonuclease RRP40, putative, expressed	121		464	553	71.9
loc_Os01g47262	Mov34/MPN/PAD-1 family protein, expressed		111	500	549
loc_Os01g47330	50S ribosomal protein L12-2, chloroplast precursor, putative, expressed	264	289	289	266
loc_Os01g47340	NifU-like N-terminal domain containing protein, mitochondrial precursor, putative, expressed	165	260	408	492	272
loc_Os01g47350	Naphthoate synthase, putative, expressed		131	626	424	151	228
loc_Os01g47370	RADIALIS, putative, expressed	163	125	125	172
loc_Os01g47400	mannan endo-1,4-beta-mannosidase, putative, expressed	236	385	648	571
loc_Os01g47410	Aspartic proteinase oryzasin-1 precursor, putative, expressed	174	141	529	498		79.8
loc_Os01g47420	pterin-4-alpha-carbinolamine dehydratase family protein, expressed		109	299	339
loc_Os01g47450	carboxyl-terminal protease family protein, expressed	131	133	686	708	73.8
loc_Os01g47470	Protein kinase domain containing protein, expressed		256	343	174	89.7	81.8
loc_Os01g47490	negatively light-regulated protein, putative, expressed	69.9		163	133	89.7
loc_Os01g47530	Protein kinase domain containing protein, expressed	168	168	763	731	202	180
loc_Os01g47540	CTD-phosphatase, putative, expressed	117		165	537	75.8
loc_Os01g47550	kinase, pfkB family protein, expressed	163	285	369	285	73.8	95.6
loc_Os01g47560	WRKY DNA binding domain containing protein, expressed	198	214	373	143	71.9
loc_Os01g47580	Lipid phosphate phosphatase 2, putative, expressed	204	196	345	204
loc_Os01g47600	HMG box family protein, expressed		81.8	256	202
loc_Os01g47610	lipase class 3 family protein, putative, expressed	379	353	363	414
loc_Os01g47650	vacuoleless1, putative, expressed	167	307	674	648	81.8
loc_Os01g47660	60S ribosomal protein L18a, putative, expressed	172	389	716	692	232	333
loc_Os01g47690	Hydroxyacylglutathione hydrolase 3, mitochondrial precursor, putative, expressed	145	129	731	579		89.7
loc_Os01g47710	Homeobox domain containing protein, expressed	329	317	319	77.8
loc_Os01g47730	Ras-related protein Rab11B, putative, expressed	454	482	815	462	97.6	77.8
loc_Os01g47740	Zinc finger, C3HC4 type family protein, expressed	204	125	472	515
loc_Os01g47750	Splicing factor U2AF 23 kDa subunit, putative, expressed		297	305	424
loc_Os01g47760	glutaredoxin family protein, putative, expressed	161	301	236	281
loc_Os01g47770	Nuclear movement protein, expressed	184	155	486	454		73.8
loc_Os01g47780	Fasciclin domain containing protein, expressed		484	496	549
loc_Os01g47810	S-locus-like receptor protein kinase, putative, expressed	281	87.7		184
loc_Os01g47820	S-locus-like receptor protein kinase, putative, expressed	462	373	178	295
loc_Os01g47900	D-mannose binding lectin family protein, expressed	321	224	77.8	192
loc_Os01g48000	D-mannose binding lectin family protein, expressed	333	238	99.6	190
loc_Os01g48020	D-mannose binding lectin family protein, expressed	85.7			71.9
loc_Os01g48040	S-locus-like receptor protein kinase, putative, expressed	139	87.7	81.8	85.7
loc_Os01g48060	Auxin response factor 3, putative, expressed	174	178	416	109	103
loc_Os01g48130	no apical meristem, putative, expressed	274	422	460	684
loc_Os01g48180	DDT domain containing protein, expressed	115	87.7	228	523
loc_Os01g48190	Drought induced 19 protein containing protein, expressed		147	250	313
loc_Os01g48200	glycosyl transferase family 48 protein, putative, expressed	85.7		876	404
loc_Os01g48210	PAP/25A associated domain containing protein, expressed	103	101	523	505
loc_Os01g48250	F-box domain containing protein, expressed	161
loc_Os01g48270	ATPase, AAA family protein, expressed	149	182	1094	490	341	188
loc_Os01g48280	Ubiquitin-conjugating enzyme E2 N, putative, expressed	139	129	650	579	311	220
loc_Os01g48290	Dof domain, zinc finger family protein, expressed	272	262	262	161
loc_Os01g48330	Protein kinase domain containing protein, expressed	192	367	1001	799	131
loc_Os01g48370	Tub family protein, expressed		283	771	718		69.9
loc_Os01g48380	pentatricopeptide, putative, expressed	129	242	595	906
loc_Os01g48390	leucine-rich repeat transmembrane protein kinase, putative, expressed	204	178	521	607
loc_Os01g48410	pollen-specific kinase partner protein, putative, expressed	141	268	363	85.7
loc_Os01g48420	AhpC/TSA family protein, expressed	143	192	389	468
loc_Os01g48440	Glycosyltransferase family 43 protein, expressed	272	186	373	733
loc_Os01g48450	Auxin-responsive protein IAA8, putative, expressed	113	147	337	400	75.8
loc_Os01g48460	No apical meristem protein, expressed
loc_Os01g48540	Glyoxal oxidase N-terminus family protein, expressed	202	426	414
loc_Os01g48680	voltage-dependent calcium channel protein TPC1, putative, expressed	206	192	722	1286
loc_Os01g48690	ribosomal protein S20 containing protein, expressed	234	180	297	365
loc_Os01g48700	Transcription factor E2F/dimerisation partner family protein, expressed			165	135
loc_Os01g48710	heavy metal-associated domain containing protein, expressed		83.7	79.8	153
loc_Os01g48720	RNA polymerase III subunit RPC82 family protein, expressed		143	478	335
loc_Os01g48740	aspartyl protease family protein, putative, expressed	123	159	163	165
loc_Os01g48750	aspartyl protease family protein, putative, expressed	281	515	515	230
loc_Os01g48760	THAP domain protein 4, putative, expressed	212	180	555	492
loc_Os01g48770	60S ribosomal protein L37a, putative, expressed	155	143	418	410	178	139
loc_Os01g48790	YT521-B-like family protein, expressed	182	232	394	591	99.6
loc_Os01g48850	auxin-responsive protein, putative, expressed	170	226	541	585
loc_Os01g48874	condensation domain-containing protein, putative, expressed	196	141	204
loc_Os01g48900	Dynamin-related protein 1A, putative, expressed	168	192	599	670	184	172
loc_Os01g48910	AMP-binding enzyme family protein, expressed		172	1493	593	91.7	133
loc_Os01g48920	Autophagy protein Apg6 containing protein, expressed	133	139	767	783	139
loc_Os01g48960	Glutamate synthase, chloroplast precursor, putative, expressed	464	864	1760	1796	170	256
loc_Os01g48980	GPI transamidase component family protein, putative, expressed			682	402
loc_Os01g48990	Kinase C630.09c, putative, expressed	230	242	900	529
loc_Os01g49000	Katanin p60 ATPase-containing subunit, putative, expressed	317	377	714	616	252	200
loc_Os01g49010	Origin recognition complex subunit 4, putative, expressed	119	97.6	622	670		77.8
loc_Os01g49060	Protein prenyltransferase alpha subunit repeat containing protein, expressed			272	190
loc_Os01g49110	protein prenyltransferase alpha subunit, putative, expressed			264	254
loc_Os01g49120	MATE efflux family protein, expressed	244	168	196	385	71.9
loc_Os01g49150	Anti-silencing protein, ASF1-like containing protein, expressed	97.6	178	325	383		117
loc_Os01g49160	Myb-like DNA-binding domain containing protein, expressed	353	321	434	228
loc_Os01g49180	DNA ligase I, ATP-dependent family protein, expressed	196	157	279	141		71.9
loc_Os01g49190	ATP synthase beta chain, mitochondrial precursor, putative, expressed	111	484	1689	1879	672	718
loc_Os01g49200	Microtubule associated protein containing protein, expressed		182	601	452
loc_Os01g49230	Limonoid UDP-glucosyltransferase, putative, expressed	105	147		69.9
loc_Os01g49240	UDP-glucoronosyl and UDP-glucosyl transferase family protein, expressed	77.8	147	73.8	89.7
loc_Os01g49250	SLL2, putative, expressed	141	139	440	389
loc_Os01g49280	Zinc finger, C3HC4 type family protein, expressed		115	109
loc_Os01g49290	Guanine nucleotide-binding protein beta subunit, putative, expressed	531	791	918	942	190	109
loc_Os01g49320	Acidic endochitinase precursor, putative, expressed	131	101	101	89.7
loc_Os01g49330	methionyl-tRNA formyltransferase family protein, expressed	204		486	589
loc_Os01g49360	FAD-binding domain-containing protein, putative, expressed	283	597	616	172
loc_Os01g49380	hydrolase, alpha/beta fold family protein, expressed			884	389
loc_Os01g49390	IPP transferase family protein, expressed	232	222
loc_Os01g49430	Heat shock cognate 70 kDa protein, putative, expressed	244	111	109	131
loc_Os01g49470	CHY zinc finger family protein, expressed	131	210	714	1296	157	127
loc_Os01g49529	Protein kinase domain containing protein, expressed	402	551	472	684
loc_Os01g49590	receptor serine/threonine kinase PR5K, putative, expressed	95.6	208		258
loc_Os01g49614	Protein kinase domain containing protein, expressed	103	236		317
loc_Os01g49640	Nonspecific lipid-transfer protein 2, putative, expressed				85.7
loc_Os01g49650	Protease inhibitor/seed storage/LTP family protein, expressed
loc_Os01g49670	Cytidylyltransferase family protein, expressed	135		1080	781
loc_Os01g49680	DNA repair helicase ercc3, putative, expressed	289	153	1487	955	242	416
loc_Os01g49690	Serine/threonine protein phosphatase 6, putative, expressed	157	172	1031	1086	335	387
loc_Os01g49710	Glutathione S-transferase, N-terminal domain containing protein, expressed	105	228	228	303
loc_Os01g49720	glutathione S-transferase GSTU6, putative, expressed	101	232	202	301
loc_Os01g49770	Zinc finger, C3HC4 type family protein, expressed	121	216	416	246	69.9
loc_Os01g49820	Lipid phosphate phosphatase 2, putative, expressed	178	155	472	319		73.8
loc_Os01g49830	DNA-binding protein RAV1, putative, expressed	198	321	462	375	111	71.9
loc_Os01g49890	Threonine synthase, chloroplast precursor, putative, expressed	743	809	1576	1508	97.6	87.7
loc_Os01g49900	peptidyl-tRNA hydrolase family protein, expressed		85.7	613	714		69.9
loc_Os01g49910	Protein kinase domain containing protein, expressed		91.7		105
loc_Os01g49920	Leucine Rich Repeat family protein, expressed	389	387	178
loc_Os01g49940	Symplekin, putative, expressed			636	1001
loc_Os01g50010	Clathrin assembly protein, putative, expressed	170	157	783	757	123	81.8
loc_Os01g50030	Phosphoethanolamine N-methyltransferase, putative, expressed	196	186	1086	1374	121	210
loc_Os01g50050	Farnesyl pyrophosphate synthetase, putative, expressed			135	69.9
loc_Os01g50080	ABC transporter family protein, expressed	341		188	589
loc_Os01g50100	multidrug resistance protein 1 homolog, putative, expressed	359	129	170	500	73.8
loc_Os01g50110	Myb-related protein Zm38, putative, expressed	319	230	190	214	143
loc_Os01g50160	multidrug resistance protein 1 homolog, putative, expressed	222	246	452	402
loc_Os01g50170	Eukaryotic aspartyl protease family protein, expressed
loc_Os01g50200	UDP-glucoronosyl and UDP-glucosyl transferase family protein, expressed	426	573	545	420	75.8
loc_Os01g50320	Surp module family protein, expressed		186	200	281
loc_Os01g50330	Strictosidine synthase family protein, expressed	115	434		77.8
loc_Os01g50340	hAT family dimerisation domain containing protein, expressed	394		632	428
loc_Os01g50360	NAC domain containing protein, expressed	155	230	377	333
loc_Os01g50370	Protein kinase domain containing protein, expressed	240	200	184	337
loc_Os01g50400	Protein kinase domain containing protein, expressed	345	511	503	159
loc_Os01g50410	Protein kinase domain containing protein, expressed	303	349	333	317	83.7
loc_Os01g50420	Protein kinase domain containing protein, expressed	345	339	339	214	73.8
loc_Os01g50440	AWPM-19-like membrane family protein, putative, expressed		246	450	159
loc_Os01g50460	MtN3/saliva family protein, expressed	157	93.7	137	246
loc_Os01g50470	regulator of chromosome condensation, putative, expressed	91.7	646	244	91.7
loc_Os01g50490	Cytochrome P450 family protein, expressed	202	250	97.6	121
loc_Os01g50580	Cytochrome P450 family protein, expressed		163	163
loc_Os01g50610	SAM dependent carboxyl methyltransferase family protein, expressed	547	668	450
loc_Os01g50616	CRAL/TRIO, N-terminus family protein, expressed	125	119	367	412
loc_Os01g50622	wound-responsive protein, putative, expressed	81.8		272	563
loc_Os01g50680	PA domain containing protein, expressed	161	200	200
loc_Os01g50700	Dehydrin family protein, expressed	79.8	113	787	646
loc_Os01g50720	Myb-related protein Hv33, putative, expressed	224	291	353	474	71.9
loc_Os01g50750	zinc finger family protein, putative, expressed		498	186	527
loc_Os01g50760	Farnesyl pyrophosphate synthetase, putative, expressed		161	1037	771		131
loc_Os01g50770	Adaptor-related protein complex 1, mu 1 subunit, putative, expressed	210	161	1582	1526	353	258
loc_Os01g50810	pectinesterase inhibitor domain containing protein, expressed	99.6		125
loc_Os01g50820	nitrate transporter, putative, expressed	731	1015	783	367
loc_Os01g50860	CBS domain containing protein, expressed	541			151
loc_Os01g50900	Germin-like protein subfamily T member 2 precursor, putative, expressed	278	468	383
loc_Os01g50910	Late embryogenesis abundant protein, expressed	91.7	153	170	172
loc_Os01g50940	Helix-loop-helix DNA-binding domain containing protein, expressed	145	329	248	333	93.7	99.6
loc_Os01g50960	Transcriptional Coactivator p15 family protein, expressed	95.6	184	184	139
loc_Os01g51020	Ribosomal L28e protein family protein, expressed	161	121	327	464
loc_Os01g51050	Jacalin-like lectin domain containing protein, expressed		89.7	89.7
loc_Os01g51060	IAA-amino acid hydrolase homolog 2 precursor, putative, expressed	361	585	856
loc_Os01g51120	Vesicle transport v-SNARE 13, putative, expressed		232	761	745
loc_Os01g51140	Helix-loop-helix DNA-binding domain containing protein, expressed	270	291	190	278
loc_Os01g51154	Single myb histone 4, putative, expressed	228	165	232	339
loc_Os01g51170	Glycylpeptide N-tetradecanoyltransferase 2, putative, expressed		1023	1368	1510		79.8
loc_Os01g51200	Casein kinase I, epsilon isoform, putative, expressed	216	196	545	1088	190	355
loc_Os01g51210	lysine decarboxylase, putative, expressed	125	101	198	541		91.7
loc_Os01g51220	Transport protein particle subunit trs31, putative, expressed		115	666	658	161	178
loc_Os01g51230	IQ calmodulin-binding motif family protein, expressed	230	143	266	155
loc_Os01g51250	Mitochondrial carrier protein, expressed			460	472
loc_Os01g51260	Myb-like DNA-binding domain containing protein, expressed	228	186	155	468	99.6
loc_Os01g51280	Survival protein SurE containing protein, expressed		151	672	377
loc_Os01g51290	Protein kinase domain containing protein, expressed	248	339	805	339	81.8
loc_Os01g51300	WD-40 repeat protein MSI4, putative, expressed	139	178	737	860	214	242
loc_Os01g51320	amine oxidase, flavin-containing family protein, expressed		406	398	172
loc_Os01g51360	Lipase family protein, expressed	408	809		484
loc_Os01g51380	Vacuolar ATP synthase subunit B isoform 1, putative, expressed		113	555	1025	444	387
loc_Os01g51390	Insulinase containing protein, expressed		426	771	702	73.8
loc_Os01g51400	Leucine Rich Repeat family protein, expressed	311	392	77.8	83.7
loc_Os01g51410	Glycine dehydrogenase, mitochondrial precursor, putative, expressed	664	151	1606	1768	341	377
loc_Os01g51420	Calcineurin B-like protein 10, putative, expressed	115	103	153	329
loc_Os01g51540	Cytidine and deoxycytidylate deaminase zinc-binding region family protein, expressed	377	515	143	337
loc_Os01g51570	Glucan endo-1,3-beta-glucosidase GII precursor, putative, expressed	95.6	107	99.6	216
loc_Os01g51610	B3 DNA binding domain containing protein, expressed			222	293
loc_Os01g51630	Myosin head family protein, expressed	123	414	488	553		226
loc_Os01g51690	WRKY DNA binding domain containing protein, expressed	190	198	200	222
loc_Os01g51700	Ras-related protein Rab7, putative, expressed	85.7	97.6	654	757	131	113
loc_Os01g51710	zinc finger protein, putative, expressed	220	168	381	371
loc_Os01g51754	Alpha amylase, catalytic domain containing protein, expressed	428	206	811	575	157	210
loc_Os01g51770	Outer mitochondrial membrane protein porin, putative, expressed	95.6	155	180	83.7
loc_Os01g51780	Auxin efflux carrier component 3, putative, expressed		97.6	192	246		79.8
loc_Os01g51810	pentatricopeptide, putative, expressed		444	420	347
loc_Os01g51840	IQ calmodulin-binding motif family protein, expressed	73.8	170	204	165
loc_Os01g51860	violaxanthin de-epoxidase, putative, expressed	396		323	383	85.7
loc_Os01g51870	embryo-abundant protein, putative, expressed	163	509	597	680
loc_Os01g51890	inositol polyphosphate 5-phosphatase, putative, expressed		238	535	426	113
loc_Os01g51920	Choline/ethanolamine kinase family protein, expressed	248	254	844	605		73.8
loc_Os01g51980	Allinase, C-terminal domain containing protein, expressed	163	214	309	262
loc_Os01g52010	Allinase, C-terminal domain containing protein, expressed	178	248	410	365
loc_Os01g52030	AN1-like Zinc finger family protein, expressed		113	113	188
loc_Os01g52050	Brassinosteroid LRR receptor kinase precursor, putative, expressed	119	367	593	1189	155
loc_Os01g52110	CHY zinc finger family protein, expressed		139	682	656	69.9	93.7
loc_Os01g52130	sulfate transporter 3.5, putative, expressed	385	515	204	184
loc_Os01g52160	copper-binding family protein, putative, expressed	95.6	119	264	270
loc_Os01g52170	Mrp protein homolog, putative, expressed		133	797	1179	505	113
loc_Os01g52180	lipase class 3 family protein, putative, expressed	404	176	157
loc_Os01g52214	NADH-ubiquinone oxidoreductase 20 kDa subunit, mitochondrial precursor, putative, expressed	252	303	593	680	353	238
loc_Os01g52230	Phosphatase, putative, expressed	614	299	299	553
loc_Os01g52240	Chlorophyll a-b binding protein 2, chloroplast precursor, putative, expressed	281	557	613	555	218	178
loc_Os01g52250	glycogen/starch synthases, ADP-glucose type family protein, expressed	133	125	234	446
loc_Os01g52260	serine O-acetyltransferase family protein, expressed	323	535	535	716	71.9
loc_Os01g52270	NB-ARC domain containing protein, expressed
loc_Os01g52280	NB-ARC domain containing protein, expressed
loc_Os01g52304	NB-ARC domain containing protein, expressed
loc_Os01g52320	NB-ARC domain containing protein, expressed
loc_Os01g52330	NB-ARC domain containing protein, expressed
loc_Os01g52340	NB-ARC domain containing protein, expressed
loc_Os01g52400	acyl-[acyl-carrier-protein]-UDP-N-acetylglucosamine O-acyltransferase containing protein, expressed	165		668	573
loc_Os01g52410	Myb-like DNA-binding domain containing protein, expressed	178	168	279	127	77.8
loc_Os01g52450	Hexokinase 2, putative, expressed	159	161	460	155
loc_Os01g52460	protein of unknown function, TIGR01935 containing protein, expressed	139	430	430		79.8
loc_Os01g52470	Elongation factor 2, putative, expressed			93.7	73.8		97.6
loc_Os01g52480	senescence/dehydration-associated protein, putative, expressed	170	176	75.8	387
loc_Os01g52490	40S ribosomal protein S24, putative, expressed	200	200	488	460	97.6	91.7
loc_Os01g52500	NADP-dependent malic enzyme, putative, expressed	184	216	1820	930	335	190
loc_Os01g52514	B3 DNA binding domain containing protein, expressed		83.7
loc_Os01g52530	Ribose-phosphate pyrophosphokinase 3, putative, expressed		139	868	799	91.7	73.8
loc_Os01g52550	P-glycoprotein homologue, putative, expressed	311	438	829	3368
loc_Os01g52560	ABC transporter family protein, putative, expressed	155	609	543	210	107	101
loc_Os01g52570	Lachrymatory-factor synthase precursor, putative, expressed	101	149	143
loc_Os01g52610	plant integral membrane protein TIGR01569 containing protein, expressed	157			258
loc_Os01g52630	Regulator of chromosome condensation family protein, expressed	761	91.7	587	797
loc_Os01g52640	WD-40 repeat family protein, putative, expressed	188	387	1011	1033
loc_Os01g52650	Pollen proteins Ole e I family protein, expressed	111	163	216	79.8
loc_Os01g52660	Pollen proteins Ole e I family protein, expressed	194	214		202
loc_Os01g52680	SRF-type transcription factor family protein, expressed	172	216	279	369
loc_Os01g52710	Glycosyl transferase family 8 protein, expressed	153	323	252	389
loc_Os01g52720	auxin-induced, putative, expressed	107	161	517	569	69.9	127
loc_Os01g52750	Subtilisin N-terminal Region family protein, expressed	383	323	716	702
loc_Os01g52770	GDSL-like Lipase/Acylhydrolase family protein, expressed	335	622	1344	765
loc_Os01g52780	TB2/DP1, HVA22 family protein, expressed	131	236	416		79.8
loc_Os01g52790	Cytochrome P450 family protein, expressed	79.8	129	297	167
loc_Os01g52830	secreted protein, putative, expressed	519	559	795	648
loc_Os01g52864	integral membrane family protein, putative, expressed	147		478	561
loc_Os01g52880	Leucine Rich Repeat family protein, expressed	406	670	811	168
loc_Os01g52900	aminotransferase, putative, expressed	398	180	517	424
loc_Os01g52960	Subtilisin N-terminal Region family protein, expressed
loc_Os01g52970	F-box domain containing protein, expressed	109			143
loc_Os01g52980	F-box domain containing protein, expressed
loc_Os01g53000	Trehalose synthase, putative, expressed	196	862	167	1223	119
loc_Os01g53020	DnaJ domain containing protein, expressed	182	163	743	811	89.7
loc_Os01g53040	WRKY DNA binding domain containing protein, expressed	186	163	283	220	89.7
loc_Os01g53060	Mpv17/PMP22 family protein, expressed	155	99.6	325	194
loc_Os01g53070	DNA polymerase III, delta subunit family protein, expressed	448	634	850	208
loc_Os01g53090	Pathogen-related protein, putative, expressed	363			712
loc_Os01g53100	Ubiquitin family protein, expressed	238
loc_Os01g53130	Zinc finger, C3HC4 type family protein, expressed		109	196
loc_Os01g53150	GTP-binding protein, putative, expressed	75.8	224	678	599
loc_Os01g53160	uncharacterized plant-specific domain TIGR01568 family protein, expressed		139	139	135
loc_Os01g53200	flavin-containing monooxygenase family protein, putative, expressed		383	416
loc_Os01g53220	HSF-type DNA-binding domain containing protein, expressed	297	323	178	341
loc_Os01g53240	RD22, putative, expressed	613	349	339	444
loc_Os01g53250	FAD binding domain containing protein, expressed		113	553	704
loc_Os01g53260	WRKY transcription factor 45, putative, expressed	139	268	266	371		75.8
loc_Os01g53280	50S ribosomal protein L20, putative, expressed		167	317	478	206	105
loc_Os01g53294	NADPH oxidase, putative, expressed	256	385	1142	628	180	139
loc_Os01g53330	UDP-glucoronosyl and UDP-glucosyl transferase family protein, expressed	246	234	218	432
loc_Os01g53350	UDP-glucoronosyl and UDP-glucosyl transferase family protein, expressed	343	266	278	283
loc_Os01g53370	Anthocyanidin 5,3-O-glucosyltransferase, putative, expressed	178	133	133	133	71.9
loc_Os01g53390	Anthocyanidin 5,3-O-glucosyltransferase, putative, expressed	220	117	117	133
loc_Os01g53420	UDP-glucoronosyl and UDP-glucosyl transferase family protein, expressed	416	620	214	278
loc_Os01g53430	UDP-glucoronosyl and UDP-glucosyl transferase family protein, expressed	159	307	307	123	71.9
loc_Os01g53450	aminotransferase, classes I and II family protein, expressed	170	151	858	779
loc_Os01g53460	UDP-glucoronosyl and UDP-glucosyl transferase family protein, expressed	206	220	238	168
loc_Os01g53470	Harpin-induced protein 1 containing protein, expressed	214	81.8		79.8
loc_Os01g53500	Zinc finger, C3HC4 type family protein, expressed	281	299	153	131
loc_Os01g53520	reticulon family protein, putative, expressed	180	192	626	379
loc_Os01g53560	phosphoesterase, putative, expressed	83.7	111	438	484
loc_Os01g53570	Uncharacterized protein family UPF0005 containing protein, expressed
loc_Os01g53600	Protein farnesyltransferase beta subunit, putative, expressed	95.6		668	363
loc_Os01g53610	pentatricopeptide, putative, expressed		573	509	353
loc_Os01g53630	Ulp1 protease family, C-terminal catalytic domain containing protein, expressed
loc_Os01g53650	CCCH transcription factor, putative, expressed		161	188	202
loc_Os01g53660	calcineurin-like phosphoesterase family protein, putative, expressed		95.6	531	835
loc_Os01g53670	ENTH domain containing protein, expressed				123
loc_Os01g53680	pyrophosphate-dependent phosphofructo-1-kinase, putative, expressed	113	123	319	301	117	73.8
loc_Os01g53700	Mitochondrial processing peptidase alpha subunit, mitochondrial precursor, putative, expressed	220	258	430	424	83.7	75.8
loc_Os01g53710	Dual specificity phosphatase, catalytic domain containing protein, expressed		168	500	636
loc_Os01g53750	Glycosyl hydrolases family 17 protein, expressed	377	771	1451	502
loc_Os01g53800	Transferrin receptor-like dimerisation domain containing protein, expressed	165	482	278	367
loc_Os01g53810	Transferrin receptor-like dimerisation domain containing protein, expressed	537	533	622	460		71.9
loc_Os01g53840	protein kinase family protein, putative, expressed	133	224	285	216
loc_Os01g53880	AUX/IAA family protein, expressed	93.7	105	141	194	71.9
loc_Os01g53890	RNA methyltransferase, TrmH family, group 3 containing protein, expressed	250	527	521	626
loc_Os01g53900	Elongation factor 2, putative, expressed	240	688	1255	1334	507	389
loc_Os01g53910	NAD binding domain of 6-phosphogluconate dehydrogenase family protein, expressed	363	85.7	529	831	101
loc_Os01g53920	Leucine Rich Repeat family protein, expressed	293	297	367	210
loc_Os01g53930	Hexokinase 1, putative, expressed	180	202	995	720		89.7
loc_Os01g53980	IQ calmodulin-binding motif family protein, expressed	178	133	133	137
loc_Os01g53990	Pectinesterase family protein, expressed	438	383	817	613		89.7
loc_Os01g54010	Transferrin receptor-like dimerisation domain containing protein, expressed	545	454	938	464
loc_Os01g54020	Tryptophanyl-tRNA synthetase, putative, expressed	73.8	129	1118	767	176	107
loc_Os01g54030	NADP-dependent malic enzyme, putative, expressed	159	129	1106	918	176	252
loc_Os01g54040	ATP-dependent protease La domain containing protein, expressed	151		180	392
loc_Os01g54080	Kinesin motor domain containing protein, expressed	214	131	611	611		107
loc_Os01g54100	protein kinase family protein, putative, expressed	178	133	529	813	208	210
loc_Os01g54210	GATA zinc finger family protein, expressed	204	285	272	220	139
loc_Os01g54240	Nup85 Nucleoporin family protein, expressed	262	161	666	1719
loc_Os01g54300	glycosyl hydrolase family 5 protein, putative, expressed	418	238	706	779
loc_Os01g54340	uncharacterized plant-specific domain TIGR01615 family protein, expressed		430	626	325	83.7
loc_Os01g54350	protein kinase, putative, expressed		246	256	591
loc_Os01g54370	Dihydroorotase, mitochondrial precursor, putative, expressed	73.8	192	1061	607
loc_Os01g54380	pentatricopeptide, putative, expressed	95.6	285	192
loc_Os01g54390	S4 domain containing protein, expressed			858			101
loc_Os01g54400	VQ motif family protein, expressed		248	341	353
loc_Os01g54420	dynamin family protein, putative, expressed	196	341	876	523
loc_Os01g54450	nuclear protein, putative, expressed		81.8	145	129
loc_Os01g54480	Protein kinase domain containing protein, expressed		234	1185	1148
loc_Os01g54510	MAC/Perforin domain containing protein, expressed		361	662	325	83.7
loc_Os01g54520	lipoprotein, putative, expressed	159	472	660	731
loc_Os01g54540	50S ribosomal protein L13, chloroplast precursor, putative, expressed		246	680	739	165
loc_Os01g54550	heat shock factor, putative, expressed	111	262	438	446	103	95.6
loc_Os01g54560	Trehalose synthase, putative, expressed	252	860	983	985	91.7
loc_Os01g54580	phosphate translocator, putative, expressed	190	186	264	464	89.7	77.8
loc_Os01g54590	Ras-related protein RIC2, putative, expressed	254	315	422	777	232	125
loc_Os01g54600	WRKY DNA binding domain containing protein, expressed	133	212	274	266	75.8	71.9
loc_Os01g54620	Cellulose synthase A catalytic subunit 8, putative, expressed	543	737	1544	1435	258	155
loc_Os01g54850	F-box domain containing protein, expressed
loc_Os01g54860	3-hydroxyisobutyryl-coenzyme A hydrolase, putative, expressed		73.8	924	1025
loc_Os01g54870	60S ribosomal protein L18a, putative, expressed	149	242	474	505	289	333
loc_Os01g54880	prkcsh-prov protein, putative, expressed		123	262	139
loc_Os01g54890	AP2 domain containing protein, expressed	83.7	244	109	97.6
loc_Os01g54900	lipid-A-disaccharide synthase family protein, expressed	119		446	246
loc_Os01g54910	GTP-binding protein TypA containing protein, expressed	252		928	1316	270	87.7
loc_Os01g54940	oxidoreductase, zinc-binding dehydrogenase family protein, expressed	210	157	967	632
loc_Os01g54950	Optic atrophy 3 protein containing protein, expressed	180	202	367
loc_Os01g54990	Auxin response factor 3, putative, expressed	137	174	260	398	89.7	101
loc_Os01g55030	DNA-binding protein, putative, expressed		87.7	95.6	303	145	75.8
loc_Os01g55040	callose synthase, putative, expressed	394	414	511	448	125
loc_Os01g55070	pentatricopeptide, putative, expressed
loc_Os01g55100	TCP1 protein, putative, expressed	153	115	115
loc_Os01g55110	Zinc finger, C3HC4 type family protein, expressed		182	184	79.8
loc_Os01g55150	bZIP transcription factor family protein, expressed		182	402	331
loc_Os01g55170	La domain containing protein, expressed	101		250	214
loc_Os01g55200	Potassium channel KAT1, putative, expressed	369	379	196	270
loc_Os01g55240	Gibberellin 2-beta-dioxygenase, putative, expressed	432	400	930	821
loc_Os01g55260	ATPase, AAA family protein, expressed	254	121	1195	840	311	226
loc_Os01g55270	SGS domain containing protein, expressed	174	101	333	167
loc_Os01g55290	pentatricopeptide, putative, expressed		180	616	458
loc_Os01g55300	ImpB/MucB/SamB family protein, expressed	133	153	422	474
loc_Os01g55310	HAD-superfamily hydrolase, subfamily IA, variant 3 containing protein, expressed	147	99.6	428	418
loc_Os01g55320	heavy metal-associated domain containing protein, expressed		194	127
loc_Os01g55340	Dof domain, zinc finger family protein, expressed	119	244	149	248	109	97.6
loc_Os01g55350	Phosphoenolpyruvate carboxylase, housekeeping isozyme, putative, expressed	817	773	890	1455	513	272
loc_Os01g55360	Phosphatidate cytidylyltransferase, putative, expressed	218	93.7	694	1011	167	103
loc_Os01g55430	Tub family protein, expressed		113	109	121
loc_Os01g55440	Protein kinase domain containing protein, expressed	462	458	176	355	137
loc_Os01g55450	protein kinase PK4, putative, expressed	214	507	618	347	91.7
loc_Os01g55490	transcriptional regulator family protein, putative, expressed	93.7	85.7	412	329	83.7
loc_Os01g55500	xanthine/uracil permease family protein, expressed	242	206	1540	872	95.6	87.7
loc_Os01g55510	Dynein light chain type 1 family protein, expressed	69.9	172	319	313
loc_Os01g55520	pollen-specific kinase partner protein, putative, expressed	214	428	517	591
loc_Os01g55540	Aspartate aminotransferase, cytoplasmic, putative, expressed	174	113	686	1574	165	97.6
loc_Os01g55580	Tesmin/TSO1-like CXC domain containing protein, expressed	182	174	204	430	111
loc_Os01g55600	POT family protein, expressed	329	387	420	81.8
loc_Os01g55610	POT family protein, expressed	287	428		186
loc_Os01g55650	patatin, putative, expressed	317	349	490	1090	89.7	99.6
loc_Os01g55690	Glutelin type-A 1 precursor, putative, expressed
loc_Os01g55740	Rhomboid family protein, expressed	71.9		192	105
loc_Os01g55750	TCP family transcription factor containing protein, expressed	250	383	383	365
loc_Os01g55780	glycerophosphoryl diester phosphodiesterase family protein, putative, expressed		131	833	547
loc_Os01g55799	Exo70 exocyst complex subunit family protein, expressed		254	220	309
loc_Os01g55830	glutathione S-transferase GSTF2, putative, expressed	117	266	412	420
loc_Os01g55870	Chorismate mutase, chloroplast precursor, putative, expressed	157	220	694	749
loc_Os01g55940	indole-3-acetic acid-amido synthetase GH3.1, putative, expressed	343	882	924	426	75.8
loc_Os01g55950	Acetamidase, putative, expressed	295	192	622	854	222	147
loc_Os01g55974	deoxycytidylate deaminase, putative, expressed	109		555	230
loc_Os01g56000	RNA recognition motif family protein, expressed			216	234
loc_Os01g56010	Serpin family protein, expressed	184
loc_Os01g56030	EF hand family protein, expressed	105	266
loc_Os01g56070	Zinc finger, C3HC4 type family protein, expressed	75.8	278	281	222
loc_Os01g56100	BSD domain containing protein, expressed		131	283	347
loc_Os01g56130	glycosyl transferase family 2 protein, putative, expressed	184	462	819	1277	182	137
loc_Os01g56150	Serine carboxypeptidase S28 family protein, expressed	248	240	1025	632
loc_Os01g56190	RNA helicase A, putative, expressed		113	1203	650		77.8
loc_Os01g56200	Regulatory protein NPR1, putative, expressed		180	666	517
loc_Os01g56240	Auxin responsive protein, expressed
loc_Os01g56310	Lipoic acid synthetase, mitochondrial precursor, putative, expressed	83.7	242	478	509
loc_Os01g56320	subtilase family protein, putative, expressed	454	329	949	676
loc_Os01g56330	protein kinase family protein, putative, expressed	373	244	1049	1284	383	295
loc_Os01g56360	condensation domain-containing protein, putative, expressed	186	101	119	347
loc_Os01g56380	Tyrosine/DOPA decarboxylase 2, putative, expressed	646	515	658	676
loc_Os01g56390	F-box domain containing protein, expressed	151	196	119	127
loc_Os01g56400	ABC transporter family protein, expressed	174	131	551	535	69.9	71.9
loc_Os01g56420	Ctr copper transporter family protein, expressed			113	109
loc_Os01g56430	Ctr copper transporter family protein, expressed			107	151
loc_Os01g56460	Mitochondrial glycoprotein, expressed	226		299	335
loc_Os01g56470	Mal d 1-associated protein, putative, expressed	200		353	299
loc_Os01g56490	Ubiquitin carboxyl-terminal hydrolase family protein, expressed		91.7	696	525	200	182
loc_Os01g56510	Glycosyl hydrolase family 3 N terminal domain containing protein, expressed	73.8	83.7	484	874	85.7	105
loc_Os01g56520	Double-stranded RNA binding motif family protein, expressed			83.7	73.8
loc_Os01g56540	Pre-SET motif family protein, expressed	168	127	73.8
loc_Os01g56550	Transcription initiation factor IIF, beta subunit family protein, expressed	95.6	105	307	252
loc_Os01g56560	aromatic-rich family protein, putative, expressed	71.9	168	494	539	75.8
loc_Os01g56570	Core-2/I-Branching enzyme family protein, expressed	71.9	404	476	73.8
loc_Os01g56580	protein kinase family protein, putative, expressed		244	983	698	260	178
loc_Os01g56590	HEAT repeat family protein, expressed	135	165	466	281
loc_Os01g56600	Signal recognition particle 54 kDa protein 2, putative, expressed	127	317	1213	1247	503	500
loc_Os01g56610	Homocysteine S-methyltransferase 4, putative, expressed	119	109	210	204
loc_Os01g56620	tRNA pseudouridine synthase D family protein, expressed	206		242	226
loc_Os01g56630	Dymeclin, putative, expressed	119	176	930	1015	85.7
loc_Os01g56640	transcription factor jumonji, putative, expressed	93.7	153	379
loc_Os01g56670	Glycosyl hydrolase family 47 protein, expressed	208	93.7	959	795		210
loc_Os01g56680	Photosystem II reaction centre W protein containing protein, expressed		254	254	254
loc_Os01g56690	Helix-loop-helix DNA-binding domain containing protein, expressed			81.8
loc_Os01g56740	F-box domain containing protein, expressed
loc_Os01g56764	H1flk, putative, expressed	351	295	426	186
loc_Os01g56780	Plus-3 domain containing protein, expressed	168	147	268	337
loc_Os01g56800	MATH domain containing protein, expressed	137	129	252	202		71.9
loc_Os01g56810	Cytokinin dehydrogenase 5 precursor, putative, expressed	345	353	932	214
loc_Os01g56860	WD-repeat protein 13, putative, expressed	105	184	591	482	79.8
loc_Os01g56930	aspartyl protease family protein, putative, expressed	182	123	1039	335	83.7
loc_Os01g56940	XPG I-region family protein, expressed	168	163	803	394
loc_Os01g56980	LOC495012 protein, putative, expressed		83.7		121	103	133
loc_Os01g57082	Insulinase containing protein, expressed	115	129	797	422
loc_Os01g57100	Protein kinase domain containing protein, expressed	200	323	381	85.7
loc_Os01g57110	SNF2 domain-containing protein, putative, expressed			416	484	161	97.6
loc_Os01g57210	Katanin p80 WD40-containing subunit B1 homolog 1, putative, expressed	99.6		749	1025
loc_Os01g57220	SCAMP family protein, expressed	93.7	115	842	549	89.7	81.8
loc_Os01g57240	Protein ULTRAPETALA2, putative, expressed	113	214	561	321	109
loc_Os01g57260	VPS28 protein homolog 2, putative, expressed	123	371	371	458
loc_Os01g57270	rust resistance protein, putative, expressed	212	147	119	111
loc_Os01g57280	Rp1, putative, expressed	339	180	129	212
loc_Os01g57350	Diacylglycerol kinase catalytic domain family protein, expressed	123	123	71.9	230	75.8
loc_Os01g57360	Acyltransferase family protein, expressed		258	940	246		71.9
loc_Os01g57370	cation channel family protein, expressed	418	607	882	1166
loc_Os01g57390	LysM domain containing protein, expressed
loc_Os01g57400	LysM domain containing protein, expressed	71.9	99.6
loc_Os01g57410	Rf1 protein, mitochondrial precursor, putative, expressed		686	256	236
loc_Os01g57420	diacylglycerol kinase variant B, putative, expressed	139	186	710	672	109
loc_Os01g57440	DNA repair metallo-beta-lactamase family protein, expressed		210	458	266
loc_Os01g57450	universal stress protein, putative, expressed	319	438	462	442	117
loc_Os01g57460	Frataxin homolog, putative, expressed	129		339	291
loc_Os01g57470	EF hand family protein, expressed	85.7		216	87.7
loc_Os01g57480	D-mannose binding lectin family protein, expressed				178	83.7
loc_Os01g57510	D-mannose binding lectin family protein, expressed	444	361	159	369	73.8
loc_Os01g57540	Serine/threonine-protein kinase receptor precursor, putative, expressed				115
loc_Os01g57550	nodulation protein, putative, expressed		119	319	281
loc_Os01g57560	S-locus glycoprotein family protein, expressed	369	630	650	496	71.9	97.6
loc_Os01g57570	NADPH-dependent FMN reductase family protein, expressed	182	234	543	658		81.8
loc_Os01g57580	Helix-loop-helix DNA-binding domain containing protein, expressed	135	127	153	184	91.7	85.7
loc_Os01g57610	Indole-3-acetic acid-amido synthetase GH3.6, putative, expressed	872	906	680	710	79.8
loc_Os01g57630	pentatricopeptide, putative, expressed	208	133	97.6	135
loc_Os01g57650	zinc finger family protein, putative, expressed	466	609	648	567
loc_Os01g57690	Plastocyanin-like domain containing protein, expressed	115			216
loc_Os01g57730	Peroxidase family protein, expressed	240	123	172	216
loc_Os01g57770	hydrolase, alpha/beta fold family protein, expressed	285	145	228	77.8
loc_Os01g57854	Pectinesterase family protein, expressed	143	139	139	515
loc_Os01g57870	NB-ARC domain containing protein, expressed		430	394	476
loc_Os01g57880	Plastocyanin-like domain containing protein, expressed		220
loc_Os01g57890	START domain containing protein, expressed
loc_Os01g57900	pentatricopeptide, putative, expressed	662	823	178	325	87.7
loc_Os01g57920	F-box domain containing protein, expressed	133			93.7
loc_Os01g57930	CDP-alcohol phosphatidyltransferase family protein, expressed			365
loc_Os01g57940	Serine/threonine-protein kinase RLCKVII, putative, expressed	492	601	454	238
loc_Os01g57944	DNA-directed RNA polymerase alpha chain, putative, expressed	525	301	1100	1243	216	206
loc_Os01g58000	ATP synthase epsilon chain, putative, expressed	202	200	702		202	198
loc_Os01g58020	Ribulose bisphosphate carboxylase large chain precursor, putative, expressed	775	521	969	902	555	620
loc_Os01g58030	NAD, putative, expressed	115	295	624	682	208	285
loc_Os01g58040	Photosystem II D2 protein, putative, expressed	726	414	727	1166	799	856
loc_Os01g58080	membrane-associated salt-inducible protein, putative, expressed	513	373	787	811
loc_Os01g58194	protein disulfide isomerase, putative, expressed	680	402	614	295
loc_Os01g58220	Protein translation factor SUI1 homolog, putative, expressed		188	428	396	81.8
loc_Os01g58240	Subtilisin N-terminal Region family protein, expressed		311	83.7	101
loc_Os01g58260	Subtilisin N-terminal Region family protein, expressed	91.7	311	115	73.8
loc_Os01g58280	Subtilisin N-terminal Region family protein, expressed	206			297
loc_Os01g58290	Subtilisin N-terminal Region family protein, expressed	430			339
loc_Os01g58380	3-hydroxybutyryl-CoA dehydrogenase, putative, expressed	139	246	347	496
loc_Os01g58400	Zinc finger, C3HC4 type family protein, expressed	79.8	77.8	402	283	139
loc_Os01g58420	AP2 domain containing protein, expressed		131	155	163	91.7
loc_Os01g58510	NB-ARC domain containing protein, expressed		165
loc_Os01g58520	Leucine Rich Repeat family protein, expressed	170	262
loc_Os01g58530	Leucine Rich Repeat family protein, expressed			107
loc_Os01g58550	methyladenine glycosylase family protein, putative, expressed	303	293	632	690
loc_Os01g58580	latex-abundant protein, putative, expressed	367	353	460	478
loc_Os01g58610	Phosphoglycerate kinase, chloroplast precursor, putative, expressed		115	238	285	141	123
loc_Os01g58630	pentatricopeptide, putative, expressed	141
loc_Os01g58640	Ser/Thr protein phosphatase family protein, expressed	176	268	511
loc_Os01g58680	Apurinic endonuclease-redox protein, putative, expressed		99.6	616	505
loc_Os01g58690	Apurinic endonuclease-redox protein, putative, expressed			416	184
loc_Os01g58730	Glucan endo-1,3-beta-glucosidase GVI precursor, putative, expressed	658	351	331	345
loc_Os01g58740	Glycerol-3-phosphate dehydrogenase, putative, expressed	353	858	1610	793	276
loc_Os01g58760	bZIP transcription factor family protein, expressed
loc_Os01g58780	Zinc finger, C3HC4 type family protein, expressed		305	305	137
loc_Os01g58790	4-diphosphocytidyl-2-C-methyl-D-erythritol kinase, chloroplast precursor, putative, expressed	111	111	630	569	113	83.7
loc_Os01g58860	Auxin Efflux Carrier family protein, expressed	210	297	75.8	75.8
loc_Os01g58870	phosphate translocator, putative, expressed	198	1055	1475	1126	174	77.8
loc_Os01g58890	Cysteine proteinase inhibitor-I, putative, expressed		121	196	107	73.8
loc_Os01g58910	nodulin, putative, expressed	474	379	680	196		75.8
loc_Os01g58950	Cytochrome P450 family protein, expressed	367	375	248	291
loc_Os01g58960	Cytochrome P450 family protein, expressed	410	436	345	420
loc_Os01g58970	Cytochrome P450 family protein, expressed	408	408	335	454
loc_Os01g59000	Cytochrome P450 family protein, expressed	414	250	276	470
loc_Os01g59020	Cytochrome P450 family protein, expressed	408	456	313	486
loc_Os01g59060	ribosomal protein L34 containing protein, expressed	89.7		202	204
loc_Os01g59090	thylakoid lumenal 20 kDa protein, putative, expressed	71.9	363	262	206
loc_Os01g59100	glucosyltransferase, putative, expressed	216	252	252	200
loc_Os01g59110	UDP-glucoronosyl and UDP-glucosyl transferase family protein, expressed	167	224	224	204
loc_Os01g59120	G2/mitotic-specific cyclin S13-6, putative, expressed		168	333	93.7
loc_Os01g59130	proline-rich family protein, putative, expressed	192	272	581	1284
loc_Os01g59140	DNA-directed RNA polymerases II 24 kDa polypeptide, putative, expressed	172	248	593	626
loc_Os01g59150	Tubulin beta-6 chain, putative, expressed	454	599	1653	1776	848	854
loc_Os01g59160	UBA/TS-N domain containing protein, expressed		129	430	323
loc_Os01g59180	F-box domain containing protein, expressed	147	222	517	426
loc_Os01g59200	uncharacterized plant-specific domain TIGR01570 family protein, expressed	81.8	260	238
loc_Os01g59340	D-hydantoinase family protein, expressed	168	192	1181	989	186	167
loc_Os01g59350	Transcription factor HBP-1b, putative, expressed	224	157	1066	363
loc_Os01g59360	Calcium-dependent protein kinase, isoform 2, putative, expressed	400	850	1231	180	167
loc_Os01g59410	VQ motif family protein, expressed	176	147	147	170
loc_Os01g59440	BRASSINOSTEROID INSENSITIVE 1-associated receptor kinase 1 precursor, putative, expressed	206	246	716	690	121	75.8
loc_Os01g59490	FAD-dependent oxidoreductase family protein, putative, expressed		71.9	436	377
loc_Os01g59500	U3 small nucleolar RNA-associated protein 11, putative, expressed	91.7		347	242
loc_Os01g59510	ribonuclease III family protein, putative, expressed	591	618	1405	765	79.8	115
loc_Os01g59530	Calmodulin, putative, expressed	188	303	392	440	178	103
loc_Os01g59550	Protein kinase domain containing protein, expressed	149			107
loc_Os01g59560	Protein kinase domain containing protein, expressed	176			212
loc_Os01g59570	Protein kinase domain containing protein, expressed	345			571
loc_Os01g59600	Proteasome subunit alpha type 3, putative, expressed		129	852	648	99.6	107
loc_Os01g59610	serine protease inhibitor, Kazal-type family protein, putative, expressed		180
loc_Os01g59620	YDG/SRA domain containing protein, expressed		272	1055	577
loc_Os01g59630	Exostosin family protein, expressed		228	1112	757	145	95.6
loc_Os01g59640	No apical meristem protein, expressed
loc_Os01g59660	Transcription factor GAMYB, putative, expressed	93.7	442	991	1419
loc_Os01g59680	Harpin-induced protein 1 containing protein, expressed	91.7	155	155	260
loc_Os01g59690	F-box family protein, putative, expressed	103	303	311	93.7
loc_Os01g59730	60S ribosomal protein L30, putative, expressed	131	147	325	293	87.7
loc_Os01g59750	14 kDa zinc-binding protein, putative, expressed			135
loc_Os01g59760	bZIP transcription factor family protein, expressed		107	204	81.8
loc_Os01g59780	AP2 domain containing protein, expressed	87.7	149	111
loc_Os01g59790	ADP-ribosylation factor, putative, expressed	198	208	739	726	440	396
loc_Os01g59800	Vacuolar protein sorting 36 containing protein, expressed	83.7	202	700	870
loc_Os01g59819	Glycosyl hydrolase family 1 protein, expressed	89.7		89.7	262
loc_Os01g59840	Cyanogenic beta-glucosidase precursor, putative, expressed	101		105	343
loc_Os01g59850	GTPase activating protein, putative, expressed	161	145	418	1031	107
loc_Os01g59870	Protease inhibitor/seed storage/LTP family protein, expressed		212	228	226
loc_Os01g59910	F-box domain containing protein, expressed		238	371	327
loc_Os01g59920	cysteine synthase, chloroplast precursor, putative, expressed	75.8	212	387	448
loc_Os01g59930	oxidoreductase, FAD-binding family protein, expressed		123	880	864	206	77.8
loc_Os01g59980	Zn-finger in Ran binding protein and others containing protein, expressed		327	327	321
loc_Os01g59990	60S ribosomal protein L24, putative, expressed	167	168	464	539	244	145
loc_Os01g60000	pentatricopeptide, putative, expressed		484	373
loc_Os01g60010	pentatricopeptide, putative, expressed	240	389	240
loc_Os01g60020	No apical meristem protein, expressed	186	165	406	470	115
loc_Os01g60040	microtubule bundling polypeptide TMBP200, putative, expressed	186	230	1164	654	186	115
loc_Os01g60060	Protein kinase domain containing protein, expressed	222	125	307		105	79.8
loc_Os01g60080	L-ascorbate oxidase homolog precursor, putative, expressed	502	525	720	809
loc_Os01g60140	cation/hydrogen exchanger, putative, expressed	908	1199	733	139
loc_Os01g60190	2,3-bisphosphoglycerate-independent phosphoglycerate mutase, putative, expressed	119	196	1673	1177	278	278
loc_Os01g60230	auxin efflux carrier family protein, putative, expressed	157		648	688
loc_Os01g60260	KH domain-containing protein, putative, expressed		113	377	196
loc_Os01g60270	WUSCHEL-related homeobox 14, putative, expressed	170	264	444	490	69.9
loc_Os01g60280	Protein kinase domain containing protein, expressed	210	151	125	424
loc_Os01g60330	Protein kinase domain containing protein, expressed		260	626	561	115
loc_Os01g60410	Ubiquitin-conjugating enzyme E2-17 kDa, putative, expressed	109	194	593	579	218	202
loc_Os01g60430	pentatricopeptide, putative, expressed	242	502		109
loc_Os01g60440	HEAT repeat-containing protein, putative, expressed	196	228	833	967	155	71.9
loc_Os01g60490	WRKY DNA binding domain containing protein, expressed		99.6		210
loc_Os01g60600	WRKY DNA binding domain containing protein, expressed		85.7	85.7
loc_Os01g60640	WRKY DNA binding domain containing protein, expressed	103	105		123
loc_Os01g60650	non-green plastid inner envelope membrane protein, putative, expressed		155	256	305
loc_Os01g60660	tRNA binding domain containing protein, putative, expressed	91.7	99.6	458	692
loc_Os01g60670	Leucine Rich Repeat family protein, expressed	145	603	577	486
loc_Os01g60700	Protein kinase domain containing protein, expressed	365	159	862	747	113
loc_Os01g60730	Zinc finger, C3HC4 type family protein, expressed	97.6	238	238	123
loc_Os01g60740	Nonspecific lipid-transfer protein precursor, putative, expressed	93.7	188	184	256
loc_Os01g60770	Alpha-expansin 1 precursor, putative, expressed	270	452	965	640	81.8
loc_Os01g60780	integral membrane protein, putative, expressed			99.6	121
loc_Os01g60790	40S ribosomal protein S26, putative, expressed	109	141	379	309	141	73.8
loc_Os01g60810	uncharacterized plant-specific domain TIGR01568 family protein, expressed	313	305	226	87.7
loc_Os01g60860	U-box domain containing protein, expressed	206	942	759	1267
loc_Os01g60910	CBL-interacting serine/threonine-protein kinase 15, putative, expressed	242	97.6	291	226	75.8	107
loc_Os01g60920	F-box domain containing protein, expressed
loc_Os01g60960	LOB domain protein 13, putative, expressed	117	250	410	268		113
loc_Os01g61010	Nodulin-like family protein, expressed	377	529	551	377
loc_Os01g61030	VHS domain containing protein, expressed	161	139	503	702
loc_Os01g61044	Transmembrane amino acid transporter protein, expressed	377	603	716	896
loc_Os01g61060	Protein of unknown function, DUF614 containing protein, expressed	103	157	97.6	77.8
loc_Os01g61070	heavy metal-associated domain containing protein, expressed		95.6	165
loc_Os01g61080	DNA-binding protein, putative, expressed	315	343	252	319		99.6
loc_Os01g61150	PX domain containing protein, expressed	246	317	337	242
loc_Os01g61160	laccase, putative, expressed	718	969	880	618
loc_Os01g61180	Exo70 exocyst complex subunit family protein, expressed	513	480	694	438
loc_Os01g61190	Exo70 exocyst complex subunit family protein, expressed		113
loc_Os01g61200	GDSL-like Lipase/Acylhydrolase family protein, expressed	283	281	541	228
loc_Os01g61210	Pathogenesis-related protein Bet v I family protein, expressed	416	460	460	220	75.8
loc_Os01g61230	NAD dependent epimerase/dehydratase family protein, expressed	182	153	85.7	115		73.8
loc_Os01g61250	dehydration-responsive protein, putative, expressed	236	210	418	533	105	89.7
loc_Os01g61330	MSP domain containing protein, expressed	274	400	371	117
loc_Os01g61350	Glutaredoxin family protein, expressed		359	343		81.8
loc_Os01g61380	Malate dehydrogenase, mitochondrial precursor, putative, expressed		135	965	1057	135	192
loc_Os01g61410	Rotenone-insensitive NADH-ubiquinone oxidoreductase, mitochondrial precursor, putative, expressed		359	692	920	97.6	91.7
loc_Os01g61420	Zinc finger, C3HC4 type family protein, expressed	377	214	214	337
loc_Os01g61480	Transcription factor LAX PANICLE, putative, expressed	339	291	291	77.8
loc_Os01g61500	BCL-2 binding anthanogene-1, putative, expressed	123	210	644	614
loc_Os01g61510	Ammonium transporter 2, putative, expressed	398	406	678	151
loc_Os01g61550	Ammonium transporter 2, putative, expressed	375	392	704	97.6
loc_Os01g61560	phosphatidate cytidylyltransferase family protein, expressed	121	107	513	254
loc_Os01g61570	GDSL-like Lipase/Acylhydrolase family protein, expressed	202	157		291
loc_Os01g61580	SelT-like protein precursor, putative, expressed		248	402	513
loc_Os01g61590	Calcium-dependent protein kinase, isoform AK1, putative, expressed	202	726	1635	1342	383	121
loc_Os01g61610	oxidoreductase, 2OG-Fe oxygenase family protein, expressed	252	278	658	234
loc_Os01g61620	protein kinase family protein, putative, expressed	236	291	476	398	117	73.8
loc_Os01g61630	pentatricopeptide, putative, expressed	523	716	474	234
loc_Os01g61640	NLI interacting factor-like phosphatase family protein, expressed	196	167	769	656
loc_Os01g61690	Serine carboxypeptidase II precursor, putative, expressed	357	353	718	660	79.8	87.7
loc_Os01g61710	Coatomer delta subunit, putative, expressed	274		440	478	143
loc_Os01g61720	IQ calmodulin-binding motif family protein, expressed		202	684	553
loc_Os01g61780	V-type ATPase 116kDa subunit family protein, expressed	170	216	791	844	121	85.7
loc_Os01g61800	ZmEBE-1 protein, putative, expressed
loc_Os01g61810	CCAAT-binding transcription factor subunit HAP3A, putative, expressed	188	222	295	351	161
loc_Os01g61820	ribosomal protein S23 containing protein, expressed		240	626	680	375	355
loc_Os01g61830	Zinc finger C-x8-C-x5-C-x3-H type family protein, expressed		264	1227	575	99.6
loc_Os01g61860	RabGAP/TBC domain-containing protein, putative, expressed	151	264	664	646		147
loc_Os01g61880	respiratory burst oxidase homolog, putative, expressed	230	668	1350	868	79.8
loc_Os01g61890	AT hook motif family protein, expressed			75.8	163
loc_Os01g61900	CCT motif family protein, expressed	151	123
loc_Os01g61920	Histone H4, putative, expressed	400	440	440	444	214	95.6
loc_Os01g61930	SAC3/GANP family protein, expressed	97.6	77.8	394	325
loc_Os01g61940	stigma/style ABC transporter, putative, expressed	618	920	228	218		75.8
loc_Os01g61970	Lung seven transmembrane receptor family protein, expressed	426	1066	710	1148
loc_Os01g61990	ankyrin repeat family protein, putative, expressed		194	1249	1140
loc_Os01g62010	Monoglyceride lipase, putative, expressed	113	123	345	107
loc_Os01g62020	UDP-D-glucuronate decarboxylase, putative, expressed		204	569	781	264	170
loc_Os01g62040	RuvB-like 1, putative, expressed	170	111	1397	1088	291	234
loc_Os01g62060	uncharacterized plant-specific domain TIGR01589 family protein, expressed	129	149	254
loc_Os01g62070	cation efflux family protein, expressed	317	71.9	589	482	151	81.8
loc_Os01g62080	Protein kinase AFC1, putative, expressed		165	1522	1390	113	172
loc_Os01g62130	Zinc finger, C2H2 type family protein, expressed	77.8	143	99.6	93.7
loc_Os01g62150	Clathrin adaptor complex small chain family protein, expressed		131	212	283
loc_Os01g62190	Zinc finger, C2H2 type family protein, expressed	117	157	81.8	157
loc_Os01g62210	ribosomal protein L17 containing protein, expressed	87.7	83.7	432	509
loc_Os01g62230	Histone H2B, putative, expressed	359	385	460	394	210	103
loc_Os01g62244	Ubiquitin-conjugating enzyme E2 7, putative, expressed	125	153	502	555	200	139
loc_Os01g62260	Osmotin-like protein precursor, putative, expressed		595	595	442
loc_Os01g62290	Heat shock cognate 70 kDa protein, putative, expressed	805	1288	2434	1534	357	565
loc_Os01g62300	SLT1 protein, putative, expressed		242	343	442	145	121
loc_Os01g62310	Homeobox domain containing protein, expressed	85.7	266	266	73.8
loc_Os01g62350	60S ribosomal protein L36-2, putative, expressed	188	210	345	404	89.7	119
loc_Os01g62370	ENTH domain containing protein, expressed		212	492	549
loc_Os01g62380	Fasciclin domain containing protein, expressed	414	722	773	347
loc_Os01g62390	Growth regulator protein, putative, expressed		165	648	515	81.8
loc_Os01g62410	Myb-like DNA-binding domain containing protein, expressed		89.7	414	597	121	180
loc_Os01g62420	Triosephosphate isomerase, cytosolic, putative, expressed	176	137	819	127	143
loc_Os01g62430	Elicitor-responsive protein 1, putative, expressed	149	125	270	349
loc_Os01g62440	RNB-like protein, expressed			642	640		85.7
loc_Os01g62460	SCARECROW, putative, expressed		424	361	662
loc_Os01g62480	Multicopper oxidase family protein, expressed	503	684	957	466
loc_Os01g62490	Multicopper oxidase family protein, expressed	396	735	868	601	85.7
loc_Os01g62500	AFG3-like protein 2, putative, expressed		75.8	930	1078	311	246
loc_Os01g62610	FK506-binding protein 4, putative, expressed			232	278	234	127
loc_Os01g62620	DHHC zinc finger domain containing protein, expressed	113	293	559	196	165
loc_Os01g62630	Eukaryotic aspartyl protease family protein, expressed	139	888	1068	1168
loc_Os01g62650	Pumilio-family RNA binding repeat containing protein, expressed	131	85.7	117	700	131	184
loc_Os01g62660	myb-like DNA-binding domain, SHAQKYF class family protein, expressed	293	266	141	165
loc_Os01g62670	Avr9/Cf-9 rapidly elicited protein 137, putative, expressed	242	773	448	355
loc_Os01g62760	Protein phosphatase 2C, putative, expressed	101	236	480	299
loc_Os01g62800	dehydration-responsive family protein, putative, expressed	351	327	396	731	135	139
loc_Os01g62810	Regulator of chromosome condensation, putative, expressed	85.7	276	545	228	93.7
loc_Os01g62820	Transcription initiation factor TFIID subunit A family protein, expressed	133		281	373
loc_Os01g62840	mannose-1-phosphate guanyltransferase, putative, expressed	103	85.7	1066	759	115	172
loc_Os01g62850	integral membrane protein, putative, expressed		103	184	295
loc_Os01g62860	oxidoreductase, aldo/keto reductase family protein, expressed	159	143	396	396
loc_Os01g62870	oxidoreductase, aldo/keto reductase family protein, expressed	174	174	470	951
loc_Os01g62880	oxidoreductase, aldo/keto reductase family protein, expressed	283	182	325	460
loc_Os01g62890	prenylated rab acceptor, putative, expressed	226	202	511	595	103
loc_Os01g62900	Delta 1-pyrroline-5-carboxylate synthetase, putative, expressed	101	200	985	1140	107	77.8
loc_Os01g62910	pentatricopeptide, putative, expressed	468	620	476
loc_Os01g62920	homeodomain protein JUBEL2, putative, expressed	178	196	281	196
loc_Os01g62950	Ras-related protein Rab11C, putative, expressed	182	272	375	755	159	71.9
loc_Os01g62980	protease inhibitor/seed storage/lipid transfer protein, putative, expressed	278	355	381	295
loc_Os01g62990	pollen-specific kinase partner protein, putative, expressed	234	295	589	190
loc_Os01g63010	ENOD18 protein, putative, expressed	180	190	474	121
loc_Os01g63060	phosphatidic acid phosphatase, putative, expressed		95.6	783	389	71.9
loc_Os01g63160	Myb-like DNA-binding domain containing protein, expressed	121		321		105
loc_Os01g63180	Multicopper oxidase family protein, expressed	161	226	151	97.6
loc_Os01g63190	Multicopper oxidase family protein, expressed	127	206	438	498
loc_Os01g63200	Multicopper oxidase family protein, expressed	127	141	95.6	151
loc_Os01g63210	SOUL heme-binding family protein, putative, expressed	178	276	276	313
loc_Os01g63220	pfkB-type carbohydrate kinase family protein, putative, expressed	448	486	458	272
loc_Os01g63230	Plant protein family protein, expressed	83.7	359	392	450		81.8
loc_Os01g63240	Reticulon family protein, expressed		172	258
loc_Os01g63250	Machado-Joseph disease, putative, expressed		412	547	256	113
loc_Os01g63260	3-oxo-5-alpha-steroid 4-dehydrogenase family protein, expressed	188	307	307	226
loc_Os01g63270	Alpha-glucan phosphorylase, H isozyme, putative, expressed	262	309	1566	1166	161	180
loc_Os01g63280	Protein kinase domain containing protein, expressed	301	250	79.8	133
loc_Os01g63290	Major Facilitator Superfamily protein, expressed	252	339	724	904	95.6
loc_Os01g63354	ELM2 domain containing protein, expressed		93.7	168	222
loc_Os01g63400	pentatricopeptide, putative, expressed	283	230
loc_Os01g63420	Coronatine-insensitive protein 1, putative, expressed	579	464	690	769	75.8
loc_Os01g63460	myb family transcription factor, putative, expressed	208	295	347	228
loc_Os01g63470	C2 domain containing protein, expressed		321	321	412
loc_Os01g63480	AER, putative, expressed	396	733	1263	1084
loc_Os01g63510	WUSCHEL-related homeobox 5, putative, expressed	89.7	363	363	81.8
loc_Os01g63540	Cytochrome P450 86A1, putative, expressed	242	1078	1647	111	109
loc_Os01g63580	Glycerol-3-phosphate acyltransferase 4, putative, expressed	398	965	1185	1158
loc_Os01g63680	Myb-like DNA-binding domain containing protein, expressed		95.6	95.6
loc_Os01g63690	Nematode-resistance protein, putative, expressed		838	831	1445
loc_Os01g63710	cell division control protein CDC6b, putative, expressed	139	153	731	559		97.6
loc_Os01g63770	AUX1-like permease, putative, expressed	535	676	2004	1508	101	129
loc_Os01g63780	Nsp1-like C-terminal region family protein, expressed		73.8	676	339
loc_Os01g63800	Pleckstrin homology domain-containing protein 1, putative, expressed	498	424	472	515	297
loc_Os01g63810	Starch binding domain containing protein, expressed	97.6		107	141
loc_Os01g63820	Double-stranded RNA binding motif family protein, expressed	141	276	184	283
loc_Os01g63830	Dehydrodolichyl diphosphate synthase 2, putative, expressed		392	287
loc_Os01g63840	3-deoxy-D-manno-octulosonic-acid transferase family protein, expressed	246	137	456	426
loc_Os01g63870	xanthine/uracil permease family protein, putative, expressed	133	210	674	301
loc_Os01g63890	G10 protein homolog, putative, expressed	155	234	527	474	97.6
loc_Os01g63900	DNA excision repair protein ERCC-8, putative, expressed	119		513	319
loc_Os01g63910	AT hook motif family protein, expressed	125		291	246
loc_Os01g63930	Cytochrome P450 family protein, expressed	448	607	712	482
loc_Os01g63940	Transcription initiation factor TFIID subunit A family protein, expressed	95.6		389	448
loc_Os01g63970	sialyltransferase, putative, expressed	192	678	412	626
loc_Os01g63980	Zinc finger, C2H2 type family protein, expressed	377	616	359	224	87.7	109
loc_Os01g63990	hydrolase, alpha/beta fold family protein, expressed		248	317
loc_Os01g64000	ABA response element binding factor, putative, expressed	95.6	81.8	129	196
loc_Os01g64010	Dual specificity phosphatase, catalytic domain containing protein, expressed		202	587	706
loc_Os01g64020	Transcription factor HBP-1b, putative, expressed	337	383	1025	85.7
loc_Os01g64030	F-box family protein, putative, expressed		626	597	624
loc_Os01g64090	60S ribosomal protein L10a-1, putative, expressed	184	208	696	698	301	381
loc_Os01g64100	Acidic endochitinase precursor, putative, expressed	426	381	143	157
loc_Os01g64110	Hevamine A precursor, putative, expressed	281	383	385	454
loc_Os01g64120	Ferredoxin-2, chloroplast precursor, putative, expressed		192	347	281
[truncated: 15,109 more rows]
